# Supplementary material for: Thirteen complete chloroplast genomes of the costaceae family: insights into genome structure, selective pressure and phylogenetic relationships
Source: BMC Genomics. 2024 Jan 17;25:68. doi: 10.1186/s12864-024-09996-4 (PMC10792896; doi:10.1186/s12864-024-09996-4)
Supplement: Supplementary file 1 — Supplementary Material 1: Table S1. The basic information of 8 newly sequenced chloroplast genomes in family Costaceae [file 12864_2024_9996_MOESM1_ESM.xlsx]

## Sheet: Sheet1
Sample ID	Species name	Insert size(bp)	Raw data(Mb)	Clean data(Mb)	Clean data Q20(%)	Clean data Q30(%)	Clean data GC(%)	Biosample number	Sequence Read Archive (SRA) number	Bioproject number
CO-1	Costus barbatus	450	12454.2	12440.4	95.89	88.6	39.96	SAMN30945933	SRR21966513	PJJNA882627
CO-2	Costus speciosus Guangdong (≡ Hellenia speciosa Guangdong)	450	9602.3	9575.8	96.02	89.08	37.37	SAMN30945936	SRR21966509	PJJNA882627
CO-5	Costus tonkinensis Yunnan	450	10292.8	10273.4	92.74	82.97	38.49	SAMN30945938	SRR21966799	PJJNA882627
CO-6	Costus dubius	450	12490.5	12472.3	96.21	89.54	39.66	SAMN30945935	SRR21966797	PJJNA882627
CO-7	Costus speciosus var. marginatus(≡ Hellenia speciosa var. marginatus)	450	10827.8	10783.5	96.35	89.8	37.57	SAMN30945937	SRR21966798	PJJNA882627
CO-8	Costus beckii	450	5980.5	5972.1	95.27	85.89	40.06	SAMN30945934	SRR21966793	PJJNA882627
CO-10	Costus woodsonii	450	8482.9	8471	97.41	91.03	39.39	SAMN30945939	SRR21966796	PJJNA882627
CO-11	Monocostus uniflorus	450	7882.1	7871.7	95.68	88.1	38.82	SAMN30945940	SRR21966792	PJJNA882627
