# Supplementary material for: Thirteen complete chloroplast genomes of the costaceae family: insights into genome structure, selective pressure and phylogenetic relationships
Source: BMC Genomics. 2024 Jan 17;25:68. doi: 10.1186/s12864-024-09996-4 (PMC10792896; doi:10.1186/s12864-024-09996-4)
Supplement: Supplementary file 3 — Supplementary Material 3: Table S3. Comparison of the long repeats among 13 Costaceae complete chloroplast genomes [file 12864_2024_9996_MOESM3_ESM.xlsx]

## Sheet: CO-1
ID	Length	Type	Seq_A_id	Repeat_A_start	Repeat_A_end	Seq_B_id	Repeat_B_start	Repeat_B_end	Hamming_Distance	E-value	Gene_A	Gene_B	Repeat_A_seq	Repeat_B_seq
R1	29166	P	CO-1	91972	121137	CO-1	139552	168717	0	0	rps3;ycf1	ycf1	CCTGGATCAAATCGATTCTTTTTTGAATTCCTATACGTGCGATTCCTTCGAAACCTGAGGATATTCTCCTATTTTTTTGTACATAGTTTTTGATACAATTCCGTATTTTTTCATCTTCCTGTAGACCTACGGAATAATTTTTTGGTTGTGCAAACCAAAAGGAATGATGACGTTGGGTTGTACCAAGTCTGAAACCAAGTGGATTTATTTTTTGTCCCATATTTTCCTATTCTATTTTCTTTCCATCCATATATTTTATTTTACTATGATGAATCTAAATCTTAGATTGATCTAAGATAAGAATAATTTAGATTTATCCTTTAATACAATTGTTATATGACAAGTGGGTCTTTTTATCGGATAACTACGTCCTCGAGCTCGAGGTCTTAATTTTTTGAC…	AAATATAATGCTATCCCATGTTTCTGATATTGCTATCCGTTCATTTTCCTCTTTTTTCTCCTCATCTTTTTTATCCCTAGTGTTTGTCTCTTCTTCCTCAAAATCGGAAATTTGTAATTCCGGTTTTCTCCTCACTGAATTCCTAAAAAAAAGATTAATCATTTGATAGATGTCAAAAAAAGAAAAAAAAAACGCTTTATCTATTCGATCCAAAAAAAGTGGGGAATGCACATTTGCTTGAAATATTTCCCAAATAACTGTTTTACGTCTTTGAGCACGCATAGATCCTTTGATTATACTCCTACGAAAATCCGGTTGTTGCGAGTAACGTATCAAAGCCACCTCCTCCTCTGGATCAATATTATTAACATTAGTATTGCTATTATCATTCTTATCAGT…
R10	61	F	CO-1	160093	160153	CO-1	160141	160201	-2	9.92e-23	ycf2	ycf2	ATCAATATCGTCACTATCATCAATATCGATATCGTCACTATCATCAATATCGATATCGTCA	ATCGATATCGTCACTATCATCAATATCGATATCGTCACTATCATCAATATCGATATCATCA
R100	33	P	CO-1	100587	100619	CO-1	160112	160144	-3	6.39e-05	ycf2	ycf2	CGATATTGATGATAGTGACGATATTGATGATGA	TCAATATCGATATCGTCACTATCATCAATATCG
R101	33	P	CO-1	100545	100577	CO-1	160070	160102	-3	6.39e-05	ycf2	ycf2	CGATATTGATGATAGTGACGATATCGATATTGA	TCATCATCAATATCGTCACTATCATCAATATCG
R102	33	P	CO-1	100521	100553	CO-1	160070	160102	-3	6.39e-05	ycf2	ycf2	CGATATTGATGATAGTGACGATATCGATATTGA	TCATCATCAATATCGTCACTATCATCAATATCG
R103	33	P	CO-1	100497	100529	CO-1	160070	160102	-3	6.39e-05	ycf2	ycf2	CGATATTGATGATAGTGACGATATCGATATTGA	TCATCATCAATATCGTCACTATCATCAATATCG
R104	33	P	CO-1	90858	90890	CO-1	129446	129478	-3	6.39e-05	_	_	TATTTATTTTTTTTATATTATTTATTATATTAT	ATAATATAATAGATAATATAATAATAATAAATA
R105	33	P	CO-1	10120	10152	CO-1	91083	91115	-3	6.39e-05	_	_	ATATATATATAAATAAATATATATATAAATATA	TATATTTATATATATATATATTTAGTTATATAT
R106	33	P	CO-1	9972	10004	CO-1	90955	90987	-3	6.39e-05	_	_	ATATTTATCTACTAAATATATATATATCTAAAT	ATTTATATATATATATATTTAGTATATATATAT
R107	33	P	CO-1	90940	90972	CO-1	90940	90972	-3	6.39e-05	_	_	ATATATTTATATATAATTTATATATATATATAT	ATATATTTATATATAATTTATATATATATATAT
R108	33	P	CO-1	70600	70632	CO-1	70643	70675	0	4.34e-10	_	_	AAGAGTAAGAACTCAACGGGACCTTACCGCTCT	AGAGCGGTAAGGTCCCGTTGAGTTCTTACTCTT
R109	33	P	CO-1	16743	16775	CO-1	16743	16775	-3	6.39e-05	_	_	TTTATAAATTATTTATAATAAATTATTTATAAA	TTTATAAATTATTTATAATAAATTATTTATAAA
R11	61	F	CO-1	100488	100548	CO-1	100536	100596	-2	9.92e-23	ycf2	ycf2	TGATGATATCGATATTGATGATAGTGACGATATCGATATTGATGATAGTGACGATATCGAT	TGACGATATCGATATTGATGATAGTGACGATATCGATATTGATGATAGTGACGATATTGAT
R110	33	P	CO-1	10694	10726	CO-1	10694	10726	-3	6.39e-05	_	_	TATTATATGACATATATTATATGACATATAATA	TATTATATGACATATATTATATGACATATAATA
R111	32	R	CO-1	56101	56132	CO-1	56110	56141	-3	0.000232	_	_	AAAATATGAAAAAAATAATAAATAATAAAAAA	AAAAAATAATAAATAATAAAAAATATAAAAAA
R112	32	R	CO-1	9574	9605	CO-1	90864	90895	-3	0.000232	_	_	ATATTTATTATAATATTTATTATTTTTATTTT	TTTTTTTTATATTATTTATTATATTATTTATA
R113	32	F	CO-1	10255	10286	CO-1	10337	10368	-1	1.67e-07	_	_	ATTAATAAATATATTAATAAAATATAATAAAT	ATTAATAAATATATTAATAAAATATATTAAAT
R114	32	F	CO-1	90897	90928	CO-1	91072	91103	-3	0.000232	_	_	TATTTTATTTATATATTTATTTATATATATAT	TATATAATTTATATATTTATATATATATATAT
R115	32	F	CO-1	89869	89900	CO-1	89879	89910	-3	0.000232	_	_	TAATATAATATATTATAATATAGTATAATATA	TATTATAATATAGTATAATATATTATAATATA
R116	32	R	CO-1	90861	90892	CO-1	90866	90897	-3	0.000232	_	_	TTATTTTTTTTATATTATTTATTATATTATTT	TTTTTTATATTATTTATTATATTATTTATATT
R117	32	P	CO-1	10117	10148	CO-1	90900	90931	-2	7.75e-06	_	_	TAAATATATATATAAATAAATATATATATAAA	TTTATTTATATATTTATTTATATATATATATA
R118	32	P	CO-1	40074	40105	CO-1	49713	49744	-3	0.000232	trnS-UGA	trnS-GGA	AAAGGGAGAGAGAGGGATTCGAACCCTCGATA	TACCGAGGGTTCGAATCCCTCTCTTTCCGTTT
R119	32	P	CO-1	39968	39999	CO-1	39968	39999	0	1.74e-09	_	_	CTGGCTCGGCTAGGTATACCTAGCCGAGCCAG	CTGGCTCGGCTAGGTATACCTAGCCGAGCCAG
R12	61	R	CO-1	10112	10172	CO-1	10094	10154	-3	5.85e-21	_	_	TAATCTAAATATATATATAAATAAATATATATATAAATATAATCTAAATATATATATAAAT	TAAATATATATATAAATATAATCTAAATATATATATAAATAAATATATATATAAATATAAT
R120	32	C	CO-1	56049	56080	CO-1	9574	9605	-3	0.000232	_	_	TATAAATAATAATATATATAATAATAATAAAA	ATATTTATTATAATATTTATTATTTTTATTTT
R121	32	C	CO-1	90900	90931	CO-1	9985	10016	-3	0.000232	_	_	TTTATTTATATATTTATTTATATATATATATA	AAATATATATATATCTAAATATATATATATAT
R122	32	C	CO-1	90903	90934	CO-1	10117	10148	-3	0.000232	_	_	ATTTATATATTTATTTATATATATATATAATT	TAAATATATATATAAATAAATATATATATAAA
R123	32	C	CO-1	90900	90931	CO-1	10118	10149	-2	7.75e-06	_	_	TTTATTTATATATTTATTTATATATATATATA	AAATATATATATAAATAAATATATATATAAAT
R124	32	C	CO-1	65769	65800	CO-1	17160	17191	-3	0.000232	_	_	TTAATATATTTAAAATATATTTAATATTAATA	AATAATATAAATTATATATAATTTATAATTAT
R125	31	F	CO-1	10020	10050	CO-1	10060	10090	-2	2.91e-05	_	_	AATAATCTAAATATATATATATATCTAATAA	AATAATCTAAATATATATATATATCTAAATA
R126	31	R	CO-1	10020	10050	CO-1	10020	10050	-2	2.91e-05	_	_	AATAATCTAAATATATATATATATCTAATAA	AATAATCTAAATATATATATATATCTAATAA
R127	31	F	CO-1	89798	89828	CO-1	89823	89853	-3	0.000843	_	_	AAGTTAGTTTATTTATATTATAATTATATAA	ATATAAGTTTATTTATATTATAATTATATAA
R128	31	R	CO-1	129573	129603	CO-1	129579	129609	-3	0.000843	_	_	TATAATATAAAATATATTATAATATAAAATA	ATAAAATATATTATAATATAAAATAGAATAT
R129	31	R	CO-1	10150	10180	CO-1	10019	10049	-3	0.000843	_	_	ATAATCTAAATATATATATAAATGAAATAAA	AAATAATCTAAATATATATATATATCTAATA
R13	61	P	CO-1	100536	100596	CO-1	160141	160201	-2	9.92e-23	ycf2	ycf2	TGACGATATCGATATTGATGATAGTGACGATATCGATATTGATGATAGTGACGATATTGAT	ATCGATATCGTCACTATCATCAATATCGATATCGTCACTATCATCAATATCGATATCATCA
R130	31	R	CO-1	126631	126661	CO-1	126631	126661	-2	2.91e-05	_	_	ATATATAATATATAAAATTATATAATATATA	ATATATAATATATAAAATTATATAATATATA
R131	31	R	CO-1	10933	10963	CO-1	10935	10965	-3	0.000843	_	_	AGATATATATAGATAATAAAAGATATATATA	ATATATATAGATAATAAAAGATATATATAAA
R132	31	R	CO-1	91087	91117	CO-1	90904	90934	-3	0.000843	_	_	TTTATATATATATATATTTAGTTATATATGT	TTTATATATTTATTTATATATATATATAATT
R133	31	R	CO-1	91028	91058	CO-1	90904	90934	-3	0.000843	_	_	TTTATATATATATATATTTAGTTATATATGT	TTTATATATTTATTTATATATATATATAATT
R134	31	F	CO-1	160072	160102	CO-1	160090	160120	0	6.94e-09	ycf2	ycf2	ATCATCAATATCGTCACTATCATCAATATCG	ATCATCAATATCGTCACTATCATCAATATCG
R135	31	F	CO-1	84818	84848	CO-1	84837	84867	-3	0.000843	_	_	TATATATGATATGTGGGGATATGTATAAAAT	TATGTATAAAATGTGGGGATATGTATAAAAT
R136	31	F	CO-1	90915	90945	CO-1	90955	90985	-3	0.000843	_	_	ATTTATATATATATATAATTTGTTTATATAT	ATTTATATATATATATATTTAGTATATATAT
R137	31	R	CO-1	91076	91106	CO-1	91078	91108	-3	0.000843	_	_	TAATTTATATATTTATATATATATATATTTA	ATTTATATATTTATATATATATATATTTAGT
R138	31	F	CO-1	89639	89669	CO-1	89667	89697	-3	0.000843	_	_	TGATATTTTATTTATTTTATTTAATTTATTT	TTTTATTTAATTTATTTTATTTAATTTATTT
R139	31	F	CO-1	100569	100599	CO-1	100587	100617	0	6.94e-09	ycf2	ycf2	CGATATTGATGATAGTGACGATATTGATGAT	CGATATTGATGATAGTGACGATATTGATGAT
R14	61	P	CO-1	100488	100548	CO-1	160093	160153	-2	9.92e-23	ycf2	ycf2	TGATGATATCGATATTGATGATAGTGACGATATCGATATTGATGATAGTGACGATATCGAT	ATCAATATCGTCACTATCATCAATATCGATATCGTCACTATCATCAATATCGATATCGTCA
R140	31	F	CO-1	63713	63743	CO-1	63738	63768	-3	0.000843	_	_	TTAATTCTGATAAGAAATCAAATAGTGAAGG	TGAAGGCTGATAAGAAATCAAATAGTGAAGG
R141	31	F	CO-1	12149	12179	CO-1	40976	41006	-3	0.000843	trnG-UCC	trnG-GCC	ACGATGCGGGTTCGATTCCCGCTACCCGCTC	AAGATGCGGGTTCGATTCCCGCTATCCGCCC
R142	31	R	CO-1	90825	90855	CO-1	90816	90846	-3	0.000843	_	_	TATATTTTATATTATTTTATATTTATATTAT	TATTATATATATATTTTATATTATTTTATAT
R143	31	F	CO-1	16798	16828	CO-1	90834	90864	-3	0.000843	_	_	TATTATTTGTTATTTATATAATTTTATTTAT	TATTATTTTATATTTATATTATTTTATTTAT
R144	31	F	CO-1	65467	65497	CO-1	121130	121160	-2	2.91e-05	_	ycf1	TTCTATTTATTTCTATATTTTTATATATTTT	TTATATTTATTTTTATATTTTTATATATTTT
R145	31	F	CO-1	65435	65465	CO-1	121130	121160	-2	2.91e-05	_	ycf1	TTCTATTTATTTCTATATTTTTATATATTTT	TTATATTTATTTTTATATTTTTATATATTTT
R146	31	R	CO-1	89642	89672	CO-1	89642	89672	-2	2.91e-05	_	_	TATTTTATTTATTTTATTTAATTTATTTTAT	TATTTTATTTATTTTATTTAATTTATTTTAT
R147	31	F	CO-1	8103	8133	CO-1	8126	8156	-3	0.000843	_	_	AAAAAAAATGCATAATACATAATAAATACAT	AAATACATTGCATAATACATAATAAATACAT
R148	31	R	CO-1	50834	50864	CO-1	84558	84588	-3	0.000843	_	_	TGTATATTTATTGTATATTTATTGTATATTT	TTTATATGCAATTTATATGTAATTTATATGT
R149	31	F	CO-1	17065	17095	CO-1	17102	17132	0	6.94e-09	_	_	TTATTATAGAATATTATTTATTATTATAGAA	TTATTATAGAATATTATTTATTATTATAGAA
R15	60	F	CO-1	10257	10316	CO-1	10279	10338	0	2.41e-26	_	_	TAATAAATATATTAATAAAATATAATAAATATATTAATAAAATATAATAAATATATTAAT	TAATAAATATATTAATAAAATATAATAAATATATTAATAAAATATAATAAATATATTAAT
R150	31	F	CO-1	37125	37155	CO-1	65485	65515	-3	0.000843	_	_	TTTTATATAGTTTTTTTTATTTATTTATATA	TTTTATATATTTTTTTCTATTTATTTCTATA
R151	31	F	CO-1	37125	37155	CO-1	65453	65483	-3	0.000843	_	_	TTTTATATAGTTTTTTTTATTTATTTATATA	TTTTATATATTTTTTTCTATTTATTTCTATA
R152	31	P	CO-1	100587	100617	CO-1	160090	160120	0	6.94e-09	ycf2	ycf2	CGATATTGATGATAGTGACGATATTGATGAT	ATCATCAATATCGTCACTATCATCAATATCG
R153	31	P	CO-1	100569	100599	CO-1	160072	160102	0	6.94e-09	ycf2	ycf2	CGATATTGATGATAGTGACGATATTGATGAT	ATCATCAATATCGTCACTATCATCAATATCG
R154	31	P	CO-1	9982	10012	CO-1	91078	91108	-2	2.91e-05	_	_	ACTAAATATATATATATCTAAATATATATAT	ATTTATATATTTATATATATATATATTTAGT
R155	31	P	CO-1	89731	89761	CO-1	89735	89765	-3	0.000843	_	_	TATTTATTATATAATAATTTATTATATAATA	TATTATATAATAATTTATTATATAATATAAA
R156	31	P	CO-1	9327	9357	CO-1	49713	49743	-1	6.46e-07	trnS-GCU	trnS-GGA	AACGGAGAGAGAGGGATTCGAACCCTCGGTA	TACCGAGGGTTCGAATCCCTCTCTTTCCGTT
R157	31	P	CO-1	40867	40897	CO-1	40867	40897	-3	0.000843	_	_	CATATATGATATATAATATATGTCATATATG	CATATATGATATATAATATATGTCATATATG
R158	31	C	CO-1	90993	91023	CO-1	10122	10152	-3	0.000843	_	_	TATATATGTTTAGTTATATTTATATTTATAT	ATATATATAAATAAATATATATATAAATATA
R159	31	C	CO-1	91076	91106	CO-1	10119	10149	-3	0.000843	_	_	TAATTTATATATTTATATATATATATATTTA	AATATATATATAAATAAATATATATATAAAT
R16	58	R	CO-1	10023	10080	CO-1	10030	10087	-3	3.21e-19	_	_	AATCTAAATATATATATATATCTAATAATCTAAATCTAATAATCTAAATATATATATA	ATATATATATATATCTAATAATCTAAATCTAATAATCTAAATATATATATATATCTAA
R160	31	C	CO-1	126787	126817	CO-1	51469	51499	-3	0.000843	_	_	ATATAAAAAAAAAATATATCAAAAATATATC	TATATTTATTATTTATATAGATTTTATATAG
R161	31	C	CO-1	129391	129421	CO-1	90870	90900	-3	0.000843	_	_	AATATAATAGAAAATATTATAAATATAATAA	TTATATTATTTATTATATTATTTATATTATT
R162	30	R	CO-1	10086	10115	CO-1	10022	10051	-3	0.00304	_	_	AAATAATCTAAATATATATATAAATATAAT	TAATCTAAATATATATATATATCTAATAAT
R163	30	R	CO-1	126705	126734	CO-1	126713	126742	-3	0.00304	_	_	AAAATAATAATATAAAATAATAAAATATAA	AATATAAAATAATAAAATATAAAATAAAAA
R164	30	F	CO-1	129302	129331	CO-1	129424	129453	-1	2.5e-06	_	_	ATAATATTAATTCTATAATTCTATAATCTA	ATAATATTAATTCTATAATTCTATAATATA
R165	30	F	CO-1	10086	10115	CO-1	10148	10177	-3	0.00304	_	_	AAATAATCTAAATATATATATAAATATAAT	ATATAATCTAAATATATATATAAATGAAAT
R166	30	F	CO-1	10021	10050	CO-1	10150	10179	-3	0.00304	_	_	ATAATCTAAATATATATATATATCTAATAA	ATAATCTAAATATATATATAAATGAAATAA
R167	30	R	CO-1	10800	10829	CO-1	129351	129380	-3	0.00304	_	_	ATATAATAATTATATAATATAATAATTAAA	AATATAATAATATAATATAATAATAATATA
R168	30	R	CO-1	9987	10016	CO-1	10121	10150	-3	0.00304	_	_	ATATATATATATCTAAATATATATATATAT	TATATATATAAATAAATATATATATAAATA
R169	30	F	CO-1	129765	129794	CO-1	129774	129803	-3	0.00304	_	_	TATATTGTAAATATTGTATATATTGTAAAT	AATATTGTATATATTGTAAATATTGTAAAT
R17	54	R	CO-1	89642	89695	CO-1	89642	89695	-2	1.27e-18	_	_	TATTTTATTTATTTTATTTAATTTATTTTATTTAATTTATTTTATTTAATTTAT	TATTTTATTTATTTTATTTAATTTATTTTATTTAATTTATTTTATTTAATTTAT
R170	30	R	CO-1	90787	90816	CO-1	90744	90773	-3	0.00304	_	_	TATATTTAATTTATTTAATTTATAATTTAT	TATTTATTTTTTAATTTATTTAATTTATAA
R171	30	F	CO-1	10727	10756	CO-1	12197	12226	-3	0.00304	_	_	ATTATATATATTTATTATATATTATATATA	ATTATACATATTTATTATGTATTATACATA
R172	30	R	CO-1	10417	10446	CO-1	10418	10447	-3	0.00304	_	_	TATTAAAATATATTAAATAATATAAAATTA	ATTAAAATATATTAAATAATATAAAATTAA
R173	30	R	CO-1	139209	139238	CO-1	139209	139238	-2	0.000109	ycf1	ycf1	ATTTTTTTGTTTTTCCTTTTTTTTTTTTTA	ATTTTTTTGTTTTTCCTTTTTTTTTTTTTA
R174	30	F	CO-1	12285	12314	CO-1	12305	12334	-3	0.00304	_	_	AACAAAAGAAAGTAAGGAAGAAAATAGGAA	AAAATAGGAAAGTAAGGAAGAAAATAGGAA
R175	30	F	CO-1	162555	162584	CO-1	162597	162626	-3	0.00304	ycf2	ycf2	AGAAAAGGGGAAGTGACTTGGACAAAAAGA	ACAAAAAGAGAAGTGACTTGGACAAAAAGA
R176	30	F	CO-1	63223	63252	CO-1	63241	63270	-2	0.000109	_	_	GATAAGATCGAAATACAGGATAAGATCAAA	GATAAGATCAAAATACAGGATAAGATCGAA
R177	30	F	CO-1	72626	72655	CO-1	72660	72689	-3	0.00304	_	_	AGAGTAAATAGAAAATTGTAATTGTAAATA	ATTGTAAATAGAAAATTCTAATTGTAAATA
R178	30	R	CO-1	10151	10180	CO-1	10086	10115	-3	0.00304	_	_	TAATCTAAATATATATATAAATGAAATAAA	AAATAATCTAAATATATATATAAATATAAT
R179	30	R	CO-1	10021	10050	CO-1	10087	10116	-3	0.00304	_	_	ATAATCTAAATATATATATATATCTAATAA	AATAATCTAAATATATATATAAATATAATC
R18	52	F	CO-1	9997	10048	CO-1	10064	10115	-2	1.88e-17	_	_	ATCTAAATATATATATATATCTAAATAATCTAAATATATATATATATCTAAT	ATCTAAATATATATATATATCTAAATAATCTAAATATATATATAAATATAAT
R180	30	F	CO-1	10279	10308	CO-1	10339	10368	-1	2.5e-06	_	_	TAATAAATATATTAATAAAATATAATAAAT	TAATAAATATATTAATAAAATATATTAAAT
R181	30	F	CO-1	10301	10330	CO-1	10339	10368	-1	2.5e-06	_	_	TAATAAATATATTAATAAAATATAATAAAT	TAATAAATATATTAATAAAATATATTAAAT
R182	30	F	CO-1	126639	126668	CO-1	126771	126800	-3	0.00304	_	_	TATATAAAATTATATAATATATAAAATATA	TATATAAAATTATATAATATAAAAAAAAAA
R183	30	F	CO-1	90906	90935	CO-1	91052	91081	-3	0.00304	_	_	TATATATTTATTTATATATATATATAATTT	TATATGTTTAGTTATATTTATATATAATTT
R184	30	R	CO-1	9987	10016	CO-1	9988	10017	-3	0.00304	_	_	ATATATATATATCTAAATATATATATATAT	TATATATATATCTAAATATATATATATATC
R185	30	F	CO-1	90977	91006	CO-1	91093	91122	-2	0.000109	_	_	TATATATATATTTAGTTATATATGTTTAGT	TATATATATATTTAGTTATATATGTTATGT
R186	30	R	CO-1	91066	91095	CO-1	90958	90987	-3	0.00304	_	_	TATTTATATATAATTTATATATTTATATAT	TATATATATATATATTTAGTATATATATAT
R187	30	R	CO-1	10730	10759	CO-1	10731	10760	-3	0.00304	_	_	ATATATATTTATTATATATTATATATATAT	TATATATTTATTATATATTATATATATATG
R188	30	R	CO-1	17096	17125	CO-1	17096	17125	-2	0.000109	_	_	TATTATTTATTATAGAATATTATTTATTAT	TATTATTTATTATAGAATATTATTTATTAT
R189	30	F	CO-1	90415	90444	CO-1	90850	90879	-3	0.00304	_	_	TATTATTTTATTATTTTTTTTTTTATTATT	TATTATTTTATTTATTTTTTTTATATTATT
R19	50	P	CO-1	33536	33585	CO-1	33536	33585	-2	2.79e-16	_	_	AGATAGTATGGTAGAAAGAACTATATATAATTCTTTCTACCATACTATCT	AGATAGTATGGTAGAAAGAACTATATATAATTCTTTCTACCATACTATCT
R190	30	F	CO-1	91194	91223	CO-1	91228	91257	-3	0.00304	_	_	ATATTTTTATAGTTATTTAGTATTAATTTG	TTATTTTTATAGTTATTTAGTATTAAGTAG
R191	30	F	CO-1	85618	85647	CO-1	85645	85674	-3	0.00304	_	_	TTTTTCTTTATCAATTTTTCTTTCTATTTT	TTTGACTTTCTCAATTTTTCTTTCTATTTT
R192	30	F	CO-1	98061	98090	CO-1	98103	98132	-3	0.00304	ycf2	ycf2	TTTCTTTTTGTCCAAGTCACTTCTCTTTTT	TCTCTTTTTGTCCAAGTCACTTCCCCTTTT
R193	30	F	CO-1	72619	72648	CO-1	72718	72747	-2	0.000109	_	_	TGTAAATAGAGTAAATAGAAAATTGTAATT	TGTAAATAGAATAAATAGAAAATTCTAATT
R194	30	F	CO-1	17079	17108	CO-1	17096	17125	-2	0.000109	_	_	TATTTATTATTATAGAATATTATTTATTAT	TATTATTTATTATAGAATATTATTTATTAT
R195	30	F	CO-1	17059	17088	CO-1	17079	17108	-2	0.000109	_	_	AAGTTATTATTATAGAATATTATTTATTAT	TATTTATTATTATAGAATATTATTTATTAT
R196	30	R	CO-1	89646	89675	CO-1	89671	89700	-3	0.00304	_	_	TTATTTATTTTATTTAATTTATTTTATTTA	ATTTAATTTATTTTATTTAATTTATTTATT
R197	30	R	CO-1	90743	90772	CO-1	90788	90817	-3	0.00304	_	_	TTATTTATTTTTTAATTTATTTAATTTATA	ATATTTAATTTATTTAATTTATAATTTATA
R198	30	F	CO-1	51480	51509	CO-1	51502	51531	-3	0.00304	_	_	TTTATATAGATTTTATATAGATTTTATATA	TTTATATAGATTTTATATAGATTAAATAGA
R199	30	R	CO-1	89668	89697	CO-1	89668	89697	0	2.78e-08	_	_	TTTATTTAATTTATTTTATTTAATTTATTT	TTTATTTAATTTATTTTATTTAATTTATTT
R2	85	F	CO-1	160093	160177	CO-1	160117	160201	-2	6.88e-37	ycf2	ycf2	ATCAATATCGTCACTATCATCAATATCGATATCGTCACTATCATCAATATCGATATCGTCACTATCATCAATATCGATATCGTCA	ATCGATATCGTCACTATCATCAATATCGATATCGTCACTATCATCAATATCGATATCGTCACTATCATCAATATCGATATCATCA
R20	49	F	CO-1	162557	162605	CO-1	162578	162626	-2	1.07e-15	ycf2	ycf2	AAAAGGGGAAGTGACTTGGACAAAAAGAGAAGTGACTTGGACAAAAAGA	AAAAAGAGAAGTGACTTGGACAAAAAGAGAAGTGACTTGGACAAAAAGA
R200	30	R	CO-1	89645	89674	CO-1	37121	37150	-3	0.00304	_	_	TTTATTTATTTTATTTAATTTATTTTATTT	TTTATTTTATATAGTTTTTTTTATTTATTT
R201	30	R	CO-1	89645	89674	CO-1	89668	89697	-3	0.00304	_	_	TTTATTTATTTTATTTAATTTATTTTATTT	TTTATTTAATTTATTTTATTTAATTTATTT
R202	30	F	CO-1	10560	10589	CO-1	90733	90762	-3	0.00304	_	_	TTCTTTTTTATTAATTATTTTATAATTTAT	TTCATTTTTATTATTTATTTTTTAATTTAT
R203	30	P	CO-1	98103	98132	CO-1	162599	162628	-3	0.00304	ycf2	ycf2	TCTCTTTTTGTCCAAGTCACTTCCCCTTTT	AAAAAGAGAAGTGACTTGGACAAAAAGAAA
R204	30	P	CO-1	98061	98090	CO-1	162557	162586	-3	0.00304	ycf2	ycf2	TTTCTTTTTGTCCAAGTCACTTCTCTTTTT	AAAAGGGGAAGTGACTTGGACAAAAAGAGA
R205	30	P	CO-1	89644	89673	CO-1	129812	129841	-3	0.00304	_	_	TTTTATTTATTTTATTTAATTTATTTTATT	AATCAAATTGATTAAATAAAATAAATAAAA
R206	30	P	CO-1	10116	10145	CO-1	91078	91107	-2	0.000109	_	_	CTAAATATATATATAAATAAATATATATAT	ATTTATATATTTATATATATATATATTTAG
R207	30	P	CO-1	10120	10149	CO-1	91027	91056	-3	0.00304	_	_	ATATATATATAAATAAATATATATATAAAT	ATTTATATATATATATATTTAGTTATATAT
R208	30	P	CO-1	9987	10016	CO-1	91031	91060	-3	0.00304	_	_	ATATATATATATCTAAATATATATATATAT	ATATATATATATATTTAGTTATATATGTTT
R209	30	P	CO-1	10258	10287	CO-1	90888	90917	-3	0.00304	_	_	AATAAATATATTAATAAAATATAATAAATA	TATTTATATTATTTTATTTATATATTTATT
R21	49	F	CO-1	98063	98111	CO-1	98084	98132	-2	1.07e-15	ycf2	ycf2	TCTTTTTGTCCAAGTCACTTCTCTTTTTGTCCAAGTCACTTCTCTTTTT	TCTTTTTGTCCAAGTCACTTCTCTTTTTGTCCAAGTCACTTCCCCTTTT
R210	30	P	CO-1	10280	10309	CO-1	90888	90917	-3	0.00304	_	_	AATAAATATATTAATAAAATATAATAAATA	TATTTATATTATTTTATTTATATATTTATT
R211	30	P	CO-1	10302	10331	CO-1	90888	90917	-3	0.00304	_	_	AATAAATATATTAATAAAATATAATAAATA	TATTTATATTATTTTATTTATATATTTATT
R212	30	P	CO-1	11014	11043	CO-1	90416	90445	-3	0.00304	_	_	TAATAATAAATAATACAATAATAAAATAAT	ATTATTTTATTATTTTTTTTTTTATTATTA
R213	30	P	CO-1	10397	10426	CO-1	65755	65784	-3	0.00304	_	_	ATATAAAATATATTAAATAATATTAAAATA	TAATTTAATATTATTTAATATATTTAAAAT
R214	30	P	CO-1	10418	10447	CO-1	65754	65783	-3	0.00304	_	_	ATTAAAATATATTAAATAATATAAAATTAA	TTAATTTAATATTATTTAATATATTTAAAA
R215	30	P	CO-1	58754	58783	CO-1	58754	58783	0	2.78e-08	_	_	AATAAAGAACTTTTTAAAAAGTTCTTTATT	AATAAAGAACTTTTTAAAAAGTTCTTTATT
R216	30	P	CO-1	33055	33084	CO-1	33057	33086	-3	0.00304	_	_	ATAGAATAGAACTCCGCGAAGTTCTATTCT	AGAATAGAACTCCGCGAAGTTCTATTCTGT
R217	30	P	CO-1	10717	10746	CO-1	10719	10748	-3	0.00304	_	_	ACATATAATAATTATATATATTTATTATAT	ATATAATAATTATATATATTTATTATATAT
R218	30	P	CO-1	9985	10014	CO-1	9987	10016	-3	0.00304	_	_	AAATATATATATATCTAAATATATATATAT	ATATATATATATCTAAATATATATATATAT
R219	30	C	CO-1	91086	91115	CO-1	9984	10013	-3	0.00304	_	_	ATTTATATATATATATATTTAGTTATATAT	TAAATATATATATATCTAAATATATATATA
R22	49	P	CO-1	98084	98132	CO-1	162578	162626	-2	1.07e-15	ycf2	ycf2	TCTTTTTGTCCAAGTCACTTCTCTTTTTGTCCAAGTCACTTCCCCTTTT	AAAAAGAGAAGTGACTTGGACAAAAAGAGAAGTGACTTGGACAAAAAGA
R220	30	C	CO-1	91027	91056	CO-1	9984	10013	-3	0.00304	_	_	ATTTATATATATATATATTTAGTTATATAT	TAAATATATATATATCTAAATATATATATA
R221	30	C	CO-1	90939	90968	CO-1	10101	10130	-3	0.00304	_	_	TATATATTTATATATAATTTATATATATAT	ATATATAAATATAATCTAAATATATATATA
R222	30	C	CO-1	91027	91056	CO-1	10117	10146	-3	0.00304	_	_	ATTTATATATATATATATTTAGTTATATAT	TAAATATATATATAAATAAATATATATATA
R223	30	C	CO-1	91086	91115	CO-1	10117	10146	-3	0.00304	_	_	ATTTATATATATATATATTTAGTTATATAT	TAAATATATATATAAATAAATATATATATA
R224	30	C	CO-1	90939	90968	CO-1	10140	10169	-3	0.00304	_	_	TATATATTTATATATAATTTATATATATAT	ATATATAAATATAATCTAAATATATATATA
R225	30	C	CO-1	90937	90966	CO-1	10955	10984	-3	0.00304	_	_	TTTATATATTTATATATAATTTATATATAT	ATATATATAAAGATATATTATATATATATA
R226	30	C	CO-1	129611	129640	CO-1	50862	50891	-3	0.00304	_	_	AAATATAACAAATATAAATATAATATATAT	TTTATATTATTTATATATATATTGTATATA
R227	30	C	CO-1	90958	90987	CO-1	90940	90969	-3	0.00304	_	_	TATATATATATATATTTAGTATATATATAT	ATATATTTATATATAATTTATATATATATA
R23	49	P	CO-1	98063	98111	CO-1	162557	162605	-2	1.07e-15	ycf2	ycf2	TCTTTTTGTCCAAGTCACTTCTCTTTTTGTCCAAGTCACTTCTCTTTTT	AAAAGGGGAAGTGACTTGGACAAAAAGAGAAGTGACTTGGACAAAAAGA
R24	48	F	CO-1	123976	124023	CO-1	124024	124071	0	4.04e-19	_	_	ACATAATTAATATATATACATTACTGTATATACATTAACTACTGTCTA	ACATAATTAATATATATACATTACTGTATATACATTAACTACTGTCTA
R25	48	P	CO-1	85492	85539	CO-1	85492	85539	-2	4.1e-15	_	_	AGGTATCTAAGGAATAGTGACTTCAAAGTCACTATTCCTTAGATACCT	AGGTATCTAAGGAATAGTGACTTCAAAGTCACTATTCCTTAGATACCT
R26	46	R	CO-1	10042	10087	CO-1	10023	10068	-2	6.02e-14	_	_	ATCTAATAATCTAAATCTAATAATCTAAATATATATATATATCTAA	AATCTAAATATATATATATATCTAATAATCTAAATCTAATAATCTA
R27	46	P	CO-1	136067	136112	CO-1	136067	136112	0	6.47e-18	_	_	TTTCTATCCAAATCAAATTGAAATTTCAATTTGATTTGGATAGAAA	TTTCTATCCAAATCAAATTGAAATTTCAATTTGATTTGGATAGAAA
R28	46	P	CO-1	21709	21754	CO-1	21709	21754	-2	6.02e-14	rpoC2	rpoC2	AATACCCTGTTTTGGTATTTCGATTGAAATACCAAAACAGGGTATT	AATACCCTGTTTTGGTATTTCGATTGAAATACCAAAACAGGGTATT
R29	44	R	CO-1	89654	89697	CO-1	89654	89697	0	1.03e-16	_	_	TTTATTTAATTTATTTTATTTAATTTATTTTATTTAATTTATTT	TTTATTTAATTTATTTTATTTAATTTATTTTATTTAATTTATTT
R3	85	F	CO-1	100488	100572	CO-1	100512	100596	-2	6.88e-37	ycf2	ycf2	TGATGATATCGATATTGATGATAGTGACGATATCGATATTGATGATAGTGACGATATCGATATTGATGATAGTGACGATATCGAT	TGACGATATCGATATTGATGATAGTGACGATATCGATATTGATGATAGTGACGATATCGATATTGATGATAGTGACGATATTGAT
R30	43	R	CO-1	129357	129399	CO-1	129357	129399	0	4.14e-16	_	_	ATAATATAATATAATAATAATATAATAATAATATAATATAATA	ATAATATAATATAATAATAATATAATAATAATATAATATAATA
R31	43	R	CO-1	10130	10172	CO-1	10133	10175	-3	1.38e-10	_	_	AAATAAATATATATATAAATATAATCTAAATATATATATAAAT	TAAATATATATATAAATATAATCTAAATATATATATAAATGAA
R32	43	P	CO-1	129668	129710	CO-1	129668	129710	-3	1.38e-10	_	_	TAACTATTATATAATATCTAAAATAGATATTATATAATAGTTA	TAACTATTATATAATATCTAAAATAGATATTATATAATAGTTA
R33	42	F	CO-1	9620	9661	CO-1	9688	9729	-3	5.13e-10	_	_	ATTTATATATTTATTTACAATATAATTTATATTTTATTACAA	ATTTATAAATTTATTTACAATATAATTTATATTTATTTACAA
R34	42	F	CO-1	89642	89683	CO-1	89656	89697	-1	2.09e-13	_	_	TATTTTATTTATTTTATTTAATTTATTTTATTTAATTTATTT	TATTTAATTTATTTTATTTAATTTATTTTATTTAATTTATTT
R35	41	F	CO-1	129709	129749	CO-1	129726	129766	-3	1.91e-09	_	_	TATAATAGTGTAAATCATATAATAGTGTAAATCATATAATA	TATAATAGTGTAAATCATATAATAGCCTAAATCATATATTA
R36	41	F	CO-1	90977	91017	CO-1	91034	91074	0	6.62e-15	_	_	TATATATATATTTAGTTATATATGTTTAGTTATATTTATAT	TATATATATATTTAGTTATATATGTTTAGTTATATTTATAT
R37	41	R	CO-1	90943	90983	CO-1	90947	90987	-3	1.91e-09	_	_	TATTTATATATAATTTATATATATATATATTTAGTATATAT	TATATATAATTTATATATATATATATTTAGTATATATATAT
R38	41	F	CO-1	90753	90793	CO-1	90791	90831	0	6.62e-15	_	_	TTTAATTTATTTAATTTATAATTTATATTATATATATATTT	TTTAATTTATTTAATTTATAATTTATATTATATATATATTT
R39	41	P	CO-1	35677	35717	CO-1	35677	35717	-3	1.91e-09	_	_	AAAGAACAGAAAGTGGGGTAAAACCCCACTTTCTGTTCTTT	AAAGAACAGAAAGTGGGGTAAAACCCCACTTTCTGTTCTTT
R4	85	P	CO-1	100512	100596	CO-1	160117	160201	-2	6.88e-37	ycf2	ycf2	TGACGATATCGATATTGATGATAGTGACGATATCGATATTGATGATAGTGACGATATCGATATTGATGATAGTGACGATATTGAT	ATCGATATCGTCACTATCATCAATATCGATATCGTCACTATCATCAATATCGATATCGTCACTATCATCAATATCGATATCATCA
R40	40	F	CO-1	160093	160132	CO-1	160165	160204	-3	7.07e-09	ycf2	ycf2	ATCAATATCGTCACTATCATCAATATCGATATCGTCACTA	ATCGATATCGTCACTATCATCAATATCGATATCATCAATA
R41	40	R	CO-1	89642	89681	CO-1	89642	89681	-2	1.86e-10	_	_	TATTTTATTTATTTTATTTAATTTATTTTATTTAATTTAT	TATTTTATTTATTTTATTTAATTTATTTTATTTAATTTAT
R42	40	F	CO-1	100485	100524	CO-1	100557	100596	-3	7.07e-09	ycf2	ycf2	TATTGATGATATCGATATTGATGATAGTGACGATATCGAT	TAGTGACGATATCGATATTGATGATAGTGACGATATTGAT
R43	40	F	CO-1	10094	10133	CO-1	10133	10172	0	2.65e-14	_	_	TAAATATATATATAAATATAATCTAAATATATATATAAAT	TAAATATATATATAAATATAATCTAAATATATATATAAAT
R44	40	R	CO-1	10094	10133	CO-1	10094	10133	-2	1.86e-10	_	_	TAAATATATATATAAATATAATCTAAATATATATATAAAT	TAAATATATATATAAATATAATCTAAATATATATATAAAT
R45	40	P	CO-1	100557	100596	CO-1	160165	160204	-3	7.07e-09	ycf2	ycf2	TAGTGACGATATCGATATTGATGATAGTGACGATATTGAT	ATCGATATCGTCACTATCATCAATATCGATATCATCAATA
R46	40	P	CO-1	100485	100524	CO-1	160093	160132	-3	7.07e-09	ycf2	ycf2	TATTGATGATATCGATATTGATGATAGTGACGATATCGAT	ATCAATATCGTCACTATCATCAATATCGATATCGTCACTA
R47	40	P	CO-1	35571	35610	CO-1	35571	35610	-2	1.86e-10	_	_	ATTGGATTGGCTGGTTCATTCATGAACCAGCCAATCCAAT	ATTGGATTGGCTGGTTCATTCATGAACCAGCCAATCCAAT
R48	39	F	CO-1	129391	129429	CO-1	129509	129547	-1	1.24e-11	_	_	AATATAATAGAAAATATTATAAATATAATAATAATAATA	AATATTATAGAAAATATTATAAATATAATAATAATAATA
R49	39	F	CO-1	130006	130044	CO-1	130044	130082	-1	1.24e-11	_	ndhE	ATTCAATATATAATCATGATAATGATAACTGATTATTCA	ATTCAATATATAATCATGATAATGATAACTAATTATTCA
R5	85	P	CO-1	100488	100572	CO-1	160093	160177	-2	6.88e-37	ycf2	ycf2	TGATGATATCGATATTGATGATAGTGACGATATCGATATTGATGATAGTGACGATATCGATATTGATGATAGTGACGATATCGAT	ATCAATATCGTCACTATCATCAATATCGATATCGTCACTATCATCAATATCGATATCGTCACTATCATCAATATCGATATCGTCA
R50	39	F	CO-1	48201	48239	CO-1	107976	108014	-3	2.61e-08	_	_	CAGAACCGTACGTGAGATTTTCATTTCATACGGCTCCTC	CAGAACCGTACATGAGATTTTCACCTCATACGGCTCCTC
R51	39	P	CO-1	48201	48239	CO-1	152675	152713	-3	2.61e-08	_	_	CAGAACCGTACGTGAGATTTTCATTTCATACGGCTCCTC	GAGGAGCCGTATGAGGTGAAAATCTCATGTACGGTTCTG
R52	38	F	CO-1	10074	10111	CO-1	10097	10134	-3	9.65e-08	_	_	ATATATATATCTAAATAATCTAAATATATATATAAATA	ATATATATATAAATATAATCTAAATATATATATAAATA
R53	38	F	CO-1	124753	124790	CO-1	124772	124809	0	4.24e-13	_	_	ATGAAAATTTGTTATATGCATGAAAATTTGTTATATGC	ATGAAAATTTGTTATATGCATGAAAATTTGTTATATGC
R54	38	F	CO-1	10257	10294	CO-1	10301	10338	0	4.24e-13	_	_	TAATAAATATATTAATAAAATATAATAAATATATTAAT	TAATAAATATATTAATAAAATATAATAAATATATTAAT
R55	38	F	CO-1	50818	50855	CO-1	50829	50866	-3	9.65e-08	_	_	TATTTTATATATATATTGTATATTTATTGTATATTTAT	TATATTGTATATTTATTGTATATTTATTGTATATTTAT
R56	38	C	CO-1	121174	121211	CO-1	90831	90868	-3	9.65e-08	ndhF;ycf1	_	AATATAATAAAATATGAATATATAAAAATAAATAAAAA	TTATATTATTTTATATTTATATTATTTTATTTATTTTT
R57	37	R	CO-1	10113	10149	CO-1	9984	10020	-3	3.56e-07	_	_	AATCTAAATATATATATAAATAAATATATATATAAAT	TAAATATATATATATCTAAATATATATATATATCTAA
R58	37	F	CO-1	10074	10110	CO-1	10136	10172	-3	3.56e-07	_	_	ATATATATATCTAAATAATCTAAATATATATATAAAT	ATATATATATAAATATAATCTAAATATATATATAAAT
R59	37	F	CO-1	90941	90977	CO-1	91013	91049	-1	1.88e-10	_	_	TATATTTATATATAATTTATATATATATATATTTAGT	TATATTTATATACAATTTATATATATATATATTTAGT
R6	81	F	CO-1	43235	43315	CO-1	45459	45539	-2	1.6e-34	psaB	psaA	AGTTGGTTCTATACATATGACCAGCGATCAGGAAAAGAATTGCAATAGCTAAATGATGATGTGCAATATCGGTCAGCCATA	AGTTGGTTCTATACATATGACCAGCGATCAGGAAAAGAATTGCAATAGCTAAATGATGGTGTACAATATCGGTCAGCCATA
R60	37	P	CO-1	89869	89905	CO-1	89872	89908	-3	3.56e-07	_	_	TAATATAATATATTATAATATAGTATAATATATTATA	TATAATATATTATAATATAGTATAATATATTATAATA
R61	37	P	CO-1	89849	89885	CO-1	89849	89885	-3	3.56e-07	_	_	TATAATATATTAAATTAAATTAATATAATATATTATA	TATAATATATTAAATTAAATTAATATAATATATTATA
R62	36	F	CO-1	7306	7341	CO-1	7331	7366	-2	3.84e-08	_	_	CAAAACACCATTGTTATTTCAATAACACAACACAAT	CACAACACAATTGTTATTTCAATAACACAACACAAT
R63	36	R	CO-1	90955	90990	CO-1	90940	90975	-3	1.31e-06	_	_	ATTTATATATATATATATTTAGTATATATATATTTA	ATATATTTATATATAATTTATATATATATATATTTA
R64	36	F	CO-1	91009	91044	CO-1	91060	91095	-3	1.31e-06	_	_	TATTTATATTTATATACAATTTATATATATATATAT	TAGTTATATTTATATATAATTTATATATTTATATAT
R65	35	F	CO-1	9323	9357	CO-1	40071	40105	-3	4.79e-06	trnS-GCU	trnS-UGA	AGCGAACGGAGAGAGAGGGATTCGAACCCTCGGTA	AGCAAAGGGAGAGAGAGGGATTCGAACCCTCGATA
R66	35	F	CO-1	90941	90975	CO-1	91064	91098	-2	1.45e-07	_	_	TATATTTATATATAATTTATATATATATATATTTA	TATATTTATATATAATTTATATATTTATATATATA
R67	35	F	CO-1	16807	16841	CO-1	90887	90921	-2	1.45e-07	_	_	TTATTTATATAATTTTATTTATATAATTATTTATA	TTATTTATATTATTTTATTTATATATTTATTTATA
R68	35	F	CO-1	65420	65454	CO-1	65484	65518	-3	4.79e-06	_	_	TTTATATTTATTGTTTTCTATTTATTTCTATATTT	TTTTTATATATTTTTTTCTATTTATTTCTATATTT
R69	34	R	CO-1	126663	126696	CO-1	126668	126701	-2	5.48e-07	_	_	AATATAAAATGTAAAAAATGTAAAAAATGTAAAA	AAAATGTAAAAAATGTAAAAAATGTAAAAAAAAA
R7	68	P	CO-1	9504	9571	CO-1	9504	9571	0	3.68e-31	_	_	TTTAATATTAATATTTTATTAATAAAAATGGAATATTCCATTTTTATTAATAAAATATTAATATTAAA	TTTAATATTAATATTTTATTAATAAAAATGGAATATTCCATTTTTATTAATAAAATATTAATATTAAA
R70	34	F	CO-1	129378	129411	CO-1	129469	129502	-3	1.75e-05	_	_	ATAATAATAATATAATATAATAGAAAATATTATA	ATAATAAATAGATAATATAATAGAAAATATTATA
R71	34	F	CO-1	10007	10040	CO-1	10097	10130	-3	1.75e-05	_	_	ATATATATATCTAAATAATCTAAATATATATATA	ATATATATATAAATATAATCTAAATATATATATA
R72	34	F	CO-1	10007	10040	CO-1	10136	10169	-3	1.75e-05	_	_	ATATATATATCTAAATAATCTAAATATATATATA	ATATATATATAAATATAATCTAAATATATATATA
R73	34	F	CO-1	9628	9661	CO-1	9696	9729	-2	5.48e-07	_	_	ATTTATTTACAATATAATTTATATTTTATTACAA	ATTTATTTACAATATAATTTATATTTATTTACAA
R74	34	F	CO-1	9983	10016	CO-1	10116	10149	-3	1.75e-05	_	_	CTAAATATATATATATCTAAATATATATATATAT	CTAAATATATATATAAATAAATATATATATAAAT
R75	34	F	CO-1	72658	72691	CO-1	72678	72711	-3	1.75e-05	_	_	TAATTGTAAATAGAAAATTCTAATTGTAAATAGA	TAATTGTAAATAGAAAATTACAATTGTAAATGGA
R76	34	F	CO-1	89642	89675	CO-1	89665	89698	-3	1.75e-05	_	_	TATTTTATTTATTTTATTTAATTTATTTTATTTA	TATTTTATTTAATTTATTTTATTTAATTTATTTA
R77	34	F	CO-1	76808	76841	CO-1	76838	76871	0	1.09e-10	_	_	TTAGGAAAGTTGGCTAGGTAGCTGACCCTCTTAG	TTAGGAAAGTTGGCTAGGTAGCTGACCCTCTTAG
R78	34	F	CO-1	51480	51513	CO-1	51491	51524	0	1.09e-10	_	_	TTTATATAGATTTTATATAGATTTTATATAGATT	TTTATATAGATTTTATATAGATTTTATATAGATT
R79	34	P	CO-1	10121	10154	CO-1	90898	90931	-3	1.75e-05	_	_	TATATATATAAATAAATATATATATAAATATAAT	ATTTTATTTATATATTTATTTATATATATATATA
R8	67	F	CO-1	65420	65486	CO-1	65452	65518	-3	1.9e-24	_	_	TTTATATTTATTGTTTTCTATTTATTTCTATATTTTTATATATTTTTTTCTATTTATTTCTATATTT	TTTTTATATATTTTTTTCTATTTATTTCTATATTTTTATATATTTTTTTCTATTTATTTCTATATTT
R80	34	P	CO-1	89877	89910	CO-1	89877	89910	-2	5.48e-07	_	_	TATATTATAATATAGTATAATATATTATAATATA	TATATTATAATATAGTATAATATATTATAATATA
R81	34	P	CO-1	52640	52673	CO-1	52640	52673	-2	5.48e-07	_	_	TGATTTAATAATCGAATATTCAATTATTAAATCA	TGATTTAATAATCGAATATTCAATTATTAAATCA
R82	33	R	CO-1	131259	131291	CO-1	10655	10687	-3	6.39e-05	_	_	AATTATAAATTAATAATTATATATTTCATATAT	TATATATTATATATATTAATAATTATATATTAA
R83	33	F	CO-1	16975	17007	CO-1	129440	129472	-3	6.39e-05	_	_	AATTCTATAATATAATAAATAATAAGATAATAA	AATTCTATAATATAATAGATAATATAATAATAA
R84	33	F	CO-1	10779	10811	CO-1	10795	10827	-3	6.39e-05	_	_	ATGACATATAATAATTATAACATATAATAATTA	ATAACATATAATAATTATATAATATAATAATTA
R85	33	F	CO-1	160070	160102	CO-1	160160	160192	-3	6.39e-05	ycf2	ycf2	TCATCATCAATATCGTCACTATCATCAATATCG	TCAATATCGATATCGTCACTATCATCAATATCG
R86	33	F	CO-1	160070	160102	CO-1	160136	160168	-3	6.39e-05	ycf2	ycf2	TCATCATCAATATCGTCACTATCATCAATATCG	TCAATATCGATATCGTCACTATCATCAATATCG
R87	33	F	CO-1	160070	160102	CO-1	160112	160144	-3	6.39e-05	ycf2	ycf2	TCATCATCAATATCGTCACTATCATCAATATCG	TCAATATCGATATCGTCACTATCATCAATATCG
R88	33	F	CO-1	91027	91059	CO-1	91086	91118	0	4.34e-10	_	_	ATTTATATATATATATATTTAGTTATATATGTT	ATTTATATATATATATATTTAGTTATATATGTT
R89	33	R	CO-1	90955	90987	CO-1	91015	91047	-3	6.39e-05	_	_	ATTTATATATATATATATTTAGTATATATATAT	TATTTATATACAATTTATATATATATATATTTA
R9	66	P	CO-1	124	189	CO-1	124	189	0	5.88e-30	_	_	TGAAACCAAATAGCAATACCCCATATCTCGCTATAGCGAGATATGGGGTATTGCTATTTGGTTTCA	TGAAACCAAATAGCAATACCCCATATCTCGCTATAGCGAGATATGGGGTATTGCTATTTGGTTTCA
R90	33	F	CO-1	100497	100529	CO-1	100587	100619	-3	6.39e-05	ycf2	ycf2	CGATATTGATGATAGTGACGATATCGATATTGA	CGATATTGATGATAGTGACGATATTGATGATGA
R91	33	F	CO-1	100521	100553	CO-1	100587	100619	-3	6.39e-05	ycf2	ycf2	CGATATTGATGATAGTGACGATATCGATATTGA	CGATATTGATGATAGTGACGATATTGATGATGA
R92	33	F	CO-1	100545	100577	CO-1	100587	100619	-3	6.39e-05	ycf2	ycf2	CGATATTGATGATAGTGACGATATCGATATTGA	CGATATTGATGATAGTGACGATATTGATGATGA
R93	33	R	CO-1	126698	126730	CO-1	126704	126736	-3	6.39e-05	_	_	AAAATGTAAAATAATAATATAAAATAATAAAAT	TAAAATAATAATATAAAATAATAAAATATAAAA
R94	33	F	CO-1	75906	75938	CO-1	75931	75963	-3	6.39e-05	_	_	TTCCTATTACTTATCCTTTCCTTATTTTTTATT	TTTTTATTACTTATCCTTTCCTTATTTTTTTTT
R95	33	R	CO-1	90862	90894	CO-1	90876	90908	-3	6.39e-05	_	_	TATTTTTTTTATATTATTTATTATATTATTTAT	TATTTATTATATTATTTATATTATTTTATTTAT
R96	33	F	CO-1	89642	89674	CO-1	89651	89683	-3	6.39e-05	_	_	TATTTTATTTATTTTATTTAATTTATTTTATTT	TATTTTATTTAATTTATTTTATTTAATTTATTT
R97	33	R	CO-1	89642	89674	CO-1	89654	89686	-3	6.39e-05	_	_	TATTTTATTTATTTTATTTAATTTATTTTATTT	TTTATTTAATTTATTTTATTTAATTTATTTTAT
R98	33	P	CO-1	100587	100619	CO-1	160160	160192	-3	6.39e-05	ycf2	ycf2	CGATATTGATGATAGTGACGATATTGATGATGA	TCAATATCGATATCGTCACTATCATCAATATCG
R99	33	P	CO-1	100587	100619	CO-1	160136	160168	-3	6.39e-05	ycf2	ycf2	CGATATTGATGATAGTGACGATATTGATGATGA	TCAATATCGATATCGTCACTATCATCAATATCG
		Forward	Palindromic	Reverse	Complement	Total						30-34	35-39	40-44	45-49	50-54	55-59	60-64	65-69	≥ 70
CO-1	Costus barbatus*	96	62	50	19	227				CO-1	Costus barbatus *	159	21	19	9	3	1	6	3	6
CO-8	Costus beckii *	97	59	47	14	217				CO-8	Costus beckii *	149	22	17	11	2	1	6	3	6
CO-6	Costus dubius *	93	56	59	19	227				CO-6	Costus dubius *	156	25	16	10	3	1	7	3	6
CO-2	Costus speciosus Guangdong *	48	45	36	7	136				CO-2	Costus speciosus Guangdong *	84	16	10	11	4	0	6	1	4
CO-7	Costus speciosus var. marginatus *	71	67	64	23	225				CO-7	Costus speciosus var. marginatus *	162	27	13	9	5	0	5	1	3
CO-5	Costus tonkinensis Yunnan *	46	32	35	6	119				CO-5	Costus tonkinensis Yunnan *	75	19	7	9	1	0	5	1	2
MK262733	Costus viridis	108	62	58	18	246				MK262733	Costus viridis	170	24	20	10	3	2	6	4	7
CO-10	Costus woodsonii *	88	53	70	13	224				CO-10	Costus woodsonii *	158	19	17	11	3	2	6	2	6
OK641589	Hellenia speciosa Guizhou	47	45	36	7	135				OK641589	Hellenia speciosa Guizhou	84	16	10	11	4	0	6	1	3
CO-11	Monocostus uniflorus *	65	60	57	15	197				CO-11	Monocostus uniflorus *	144	26	8	5	2	1	8	2	1
ON598391	Hellenia lacera	90	69	68	27	254				ON598391	Hellenia lacera	183	32	12	11	4	1	5	2	4
ON598392	Hellenia speciosa Yunnan	66	55	40	13	174				ON598392	Hellenia speciosa Yunnan	110	23	14	10	4	1	6	1	5
ON598393	Costus tonkinensis	52	49	23	4	128				ON598393	Costus tonkinensis	93	11	8	7	1	0	5	1	2
							193	average
		967	714	643	185	2509

## Sheet: CO-2
ID	Length	Type	Seq_A_id	Repeat_A_start	Repeat_A_end	Seq_B_id	Repeat_B_start	Repeat_B_end	Hamming_Distance	E-value	Gene_A	Gene_B	Repeat_A_seq	Repeat_B_seq
R134	30	C	CO-2	89729	89758	CO-2	16269	16298	-3	0.00299	_	_	TTATTATTTTTTTTATTATTATTTATAATT	AAAAATAAAATAAATAATAATAAATATAAA
R135	30	C	CO-2	90311	90340	CO-2	16562	16591	-3	0.00299	_	_	TTAATAATTTATATATATATATATATATAT	AATTAATAAATAAATAAATATATATATATA
R136	30	C	CO-2	122014	122043	CO-2	122013	122042	-2	0.000107	_	_	TAATATATATATATATATATATTATATATA	ATAATATATATATATATATATATTATATAT
R95	30	F	CO-2	16228	16257	CO-2	74303	74332	-3	0.00299	_	_	AAAATAAATATAAAATGTAAATATAAAAAT	AAAATAAATATAAAAAATAAATATAAATAT
R96	30	F	CO-2	125017	125046	CO-2	125086	125115	-2	0.000107	_	_	AAAGATAATAAAATAAAGATAATAAAATAA	AAAGATAATAAGATAAAGATAATAAGATAA
R99	30	F	CO-2	30608	30637	CO-2	30627	30656	-3	0.00299	_	_	AATAATCTAAACTGGATCCAATAATCTAAA	AATAATCTAAACTGGATCCAATAAAAAAAA
R100	30	F	CO-2	64904	64933	CO-2	64937	64966	-3	0.00299	_	_	AATTTTTCTTTGGTGACATAAGTTCTAGTT	AATTTTTCTTTGGTGATATAAGTTCTCCTT
R102	30	F	CO-2	65131	65160	CO-2	65147	65176	-2	0.000107	_	_	ATATATATATATTTAGATATATATATTATT	ATATATATATTATTAGATATATATATTATT
R103	30	F	CO-2	89067	89096	CO-2	89125	89154	-2	0.000107	_	_	ATTGATATTTTATTTATTATTTATTATATA	ATATATATTTTATTTATTATTTATTATATA
R104	30	F	CO-2	65434	65463	CO-2	65464	65493	-1	2.45e-06	_	_	ATATTTTAAATATTTCATATTTCATTTTAT	ATATTTTATATATTTCATATTTCATTTTAT
R107	30	F	CO-2	161013	161042	CO-2	161055	161084	-3	0.00299	ycf2	ycf2	AGAAAAGGGGAAGTGACTTGGACAAAAAGA	ACAAAAAGAGAAGTGACTTGGACAAAAAGA
R109	30	F	CO-2	23306	23335	CO-2	23329	23358	-3	0.00299	_	rpoC1	CTAATCTAATTTCTTAGTTATGAGTAATCT	GTAATCTAATTTCTTAGTTATGAGTAGGCT
R110	30	F	CO-2	16761	16790	CO-2	16782	16811	-3	0.00299	_	_	TAATTTATTAATTATTAATAATAATTTATT	TAATTTATTAATTATTAATAATATATAATT
R111	30	F	CO-2	50998	51027	CO-2	51016	51045	-2	0.000107	_	_	TATATAGATTAAAATAGATTTATAGATTAA	TTTATAGATTAAAATAGATTAATAGATTAA
R114	30	F	CO-2	65172	65201	CO-2	65183	65212	-2	0.000107	_	_	TTATTTATTAGATATTTATTAGATATATAT	ATATTTATTAGATATATATTAGATATATAT
R118	30	F	CO-2	97328	97357	CO-2	97370	97399	-3	0.00299	ycf2	ycf2	TTTCTTTTTGTCCAAGTCACTTCTCTTTTT	TCTCTTTTTGTCCAAGTCACTTCCCCTTTT
R120	30	F	CO-2	64994	65023	CO-2	90120	90149	-3	0.00299	_	_	TTATTTGATTTTGTTTTTTTTATTTATTTT	TTATTTTTTTTTATTTTTTTTATTTATTTT
R121	30	P	CO-2	97370	97399	CO-2	161057	161086	-3	0.00299	ycf2	ycf2	TCTCTTTTTGTCCAAGTCACTTCCCCTTTT	AAAAAGAGAAGTGACTTGGACAAAAAGAAA
R122	30	P	CO-2	97328	97357	CO-2	161015	161044	-3	0.00299	ycf2	ycf2	TTTCTTTTTGTCCAAGTCACTTCTCTTTTT	AAAAGGGGAAGTGACTTGGACAAAAAGAGA
R123	30	P	CO-2	3874	3903	CO-2	137646	137675	-3	0.00299	_	ycf1	GATTCATTAAAAAAAAAAAAAGAAAAAAAA	TTTTTTTCCTTTTTTTTTTTTTATTGGATC
R124	30	P	CO-2	124862	124891	CO-2	124862	124891	-2	0.000107	_	_	TATATATAAACTATATATAGTTAATATATA	TATATATAAACTATATATAGTTAATATATA
R125	30	P	CO-2	90215	90244	CO-2	90233	90262	-3	0.00299	_	_	TTTATAAATTTTAAAATAAATTTTAAAAAT	AATTTTAAAAATAATTTTAAAATTTATAAA
R126	30	P	CO-2	90230	90259	CO-2	90230	90259	-2	0.000107	_	_	ATAAATTTTAAAAATAATTTTAAAATTTAT	ATAAATTTTAAAAATAATTTTAAAATTTAT
R127	30	P	CO-2	89173	89202	CO-2	89175	89204	-2	0.000107	_	_	ATTATATTATATAATATATTATATAATATA	TATATTATATAATATATTATATAATATAGG
R128	30	P	CO-2	16593	16622	CO-2	65090	65119	-3	0.00299	_	_	TAAATAAATATATAATAAATATATATAATA	TATTTTATATATATTTTATATATTTATTTA
R129	30	P	CO-2	16593	16622	CO-2	65058	65087	-3	0.00299	_	_	TAAATAAATATATAATAAATATATATAATA	TATTTTATATATATTTTATATATTTATTTA
R130	30	P	CO-2	58343	58372	CO-2	58343	58372	0	2.73e-08	_	_	AATAAAGAACTTTTTAAAAAGTTCTTTATT	AATAAAGAACTTTTTAAAAAGTTCTTTATT
R131	30	P	CO-2	32697	32726	CO-2	32699	32728	-1	2.45e-06	_	_	ATAGAATAGAACTCCGCGGAGTTCTATTCT	AGAATAGAACTCCGCGGAGTTCTATTCTGT
R132	30	P	CO-2	16551	16580	CO-2	16755	16784	-3	0.00299	_	_	TAAATATTAATAATTAATAAATAAATAAAT	ATTTATTAATTTATTAATTATTAATAATAA
R133	30	P	CO-2	10036	10065	CO-2	16601	16630	-3	0.00299	_	_	TATATATGTATTATATATATGTATTATATA	TATATAATAAATATATATAATAAATAAATA
R94	30	R	CO-2	55822	55851	CO-2	55834	55863	-3	0.00299	_	_	AAAAAGAAATAGTAAAAAAAAAAAAAAAAT	TAAAAAAAAAAAAAAAATAGTAAAGAAAAG
R97	30	R	CO-2	90280	90309	CO-2	90229	90258	-3	0.00299	_	_	ATTTTAAATTTAAATAAAAAATTTAAATAA	AATAAATTTTAAAAATAATTTTAAAATTTA
R98	30	R	CO-2	74305	74334	CO-2	90280	90309	-3	0.00299	_	_	AATAAATATAAAAAATAAATATAAATATTA	ATTTTAAATTTAAATAAAAAATTTAAATAA
R101	30	R	CO-2	125100	125129	CO-2	134726	134755	-3	0.00299	_	_	AAAGATAATAAGATAATATATATAATATAT	TATATATTATATATAATAGAATAGTAGAAT
R105	30	R	CO-2	55543	55572	CO-2	55546	55575	-3	0.00299	_	_	TATCAATATCCTATAAAAATATCCTATAAC	CAATATCCTATAAAAATATCCTATAACCTA
R106	30	R	CO-2	5095	5124	CO-2	5095	5124	-2	0.000107	_	_	CTTTTTTGTTGTTTTTGTTGTTGTTTTTTC	CTTTTTTGTTGTTTTTGTTGTTGTTTTTTC
R108	30	R	CO-2	55833	55862	CO-2	55823	55852	-3	0.00299	_	_	GTAAAAAAAAAAAAAAAATAGTAAAGAAAA	AAAAGAAATAGTAAAAAAAAAAAAAAAATA
R112	30	R	CO-2	134725	134754	CO-2	125101	125130	-3	0.00299	_	_	ATATATATTATATATAATAGAATAGTAGAA	AAGATAATAAGATAATATATATAATATATT
R113	30	R	CO-2	128054	128083	CO-2	128058	128087	-3	0.00299	_	_	TATTATATACTATATATTATATATTATATA	ATATACTATATATTATATATTATATACTAT
R115	30	R	CO-2	90140	90169	CO-2	90142	90171	-3	0.00299	_	_	TATTTATTTTATTTATTATTTATATTATTT	TTTATTTTATTTATTATTTATATTATTTCT
R116	30	R	CO-2	90121	90150	CO-2	65001	65030	-3	0.00299	_	_	TATTTTTTTTTATTTTTTTTATTTATTTTA	ATTTTGTTTTTTTTATTTATTTTTTTTTAT
R117	30	R	CO-2	55525	55554	CO-2	55525	55554	-2	0.000107	_	_	TCCTATAACTATAATAAATATCAATATCCT	TCCTATAACTATAATAAATATCAATATCCT
R119	30	R	CO-2	89771	89800	CO-2	9792	9821	-3	0.00299	_	_	TTATTTATATTTATTTTATTATTTATATTT	TTTATATTTATTTTTTTACTTATTTTTATT
R91	31	C	CO-2	89112	89142	CO-2	16569	16599	-3	0.000827	_	_	TTTATTTATTTTAATATATATTTTATTTATT	AAATAAATAAATATATATATATAATAAATAA
R92	31	C	CO-2	65046	65076	CO-2	16592	16622	-3	0.000827	_	_	TATTTATTTATATATTTTATATATATTTTAT	ATAAATAAATATATAATAAATATATATAATA
R93	31	C	CO-2	128244	128274	CO-2	90129	90159	-3	0.000827	_	_	AAATAAAAAAAATGAATAAAATACATAATTA	TTTATTTTTTTTATTTATTTTATTTATTATT
R72	31	F	CO-2	124841	124871	CO-2	124912	124942	-2	2.85e-05	_	_	ATAAAATAAAATAACTATATCTATATATAAA	ATAAAATAAAATAACTATAACTATATATATA
R73	31	F	CO-2	52767	52797	CO-2	52787	52817	-3	0.000827	_	_	ATCAGATAAATATTCATACAAACAAATAAAT	AACAAATAAATATTCATACAAACAAATTAAT
R76	31	F	CO-2	63282	63312	CO-2	63307	63337	-3	0.000827	_	_	TTAATTCTGATAAGAAATCAAATAGTGAAGG	TGAAGGCTGATAAGAAATCAAATAGTGAAGG
R77	31	F	CO-2	11399	11429	CO-2	40531	40561	-3	0.000827	trnG-UCC	trnG-GCC	ACGATGCGGGTTCGATTCCCGCTACCCGCTC	AAGATGCGGGTTCGATTCCCGCTATCCGCCC
R78	31	F	CO-2	10239	10269	CO-2	10254	10284	-3	0.000827	_	_	AAAATTAACAAAATAAATAATAACAAAATAA	AATAATAACAAAATAAATAATAAAAAAATAA
R88	31	P	CO-2	65131	65161	CO-2	90312	90342	-3	0.000827	_	_	ATATATATATATTTAGATATATATATTATTA	TAATAATTTATATATATATATATATATATAT
R89	31	P	CO-2	9527	9557	CO-2	49259	49289	-1	6.34e-07	trnS-GCU	trnS-GGA	AACGGAGAGAGAGGGATTCGAACCCTCGGTA	TACCGAGGGTTCGAATCCCTCTCTTTCCGTT
R90	31	P	CO-2	40422	40452	CO-2	40422	40452	-3	0.000827	_	_	CATATATGATATATAATATATGTCATATATG	CATATATGATATATAATATATGTCATATATG
R74	31	R	CO-2	65089	65119	CO-2	65047	65077	0	6.82e-09	_	_	ATATTTTATATATATTTTATATATTTATTTA	ATTTATTTATATATTTTATATATATTTTATA
R75	31	R	CO-2	127562	127592	CO-2	127574	127604	-3	0.000827	_	_	ATTATATTATTTATTATTATATTTATTATTA	ATTATTATATTTATTATTAATTATTATATTA
R79	31	R	CO-2	65368	65398	CO-2	65372	65402	-2	2.85e-05	_	_	TTTATATATAATTTAATATAATTTAATATAT	TATATAATTTAATATAATTTAATATATTATT
R80	31	R	CO-2	90315	90345	CO-2	90317	90347	-3	0.000827	_	_	TAATTTATATATATATATATATATATATGTA	ATTTATATATATATATATATATATATGTAGT
R81	31	R	CO-2	122009	122039	CO-2	122013	122043	-3	0.000827	_	_	ATACATAATATATATATATATATATATTATA	ATAATATATATATATATATATATTATATATA
R82	31	R	CO-2	65104	65134	CO-2	65106	65136	-3	0.000827	_	_	TTTATATATTTATTTAGATATATTTATATAT	TATATATTTATTTAGATATATTTATATATAT
R83	31	R	CO-2	89126	89156	CO-2	89069	89099	-3	0.000827	_	_	TATATATTTTATTTATTATTTATTATATAAT	TGATATTTTATTTATTATTTATTATATATAT
R84	31	R	CO-2	89169	89199	CO-2	89172	89202	-3	0.000827	_	_	ATTTATTATATTATATAATATATTATATAAT	TATTATATTATATAATATATTATATAATATA
R85	31	R	CO-2	89072	89102	CO-2	90137	90167	-3	0.000827	_	_	TATTTTATTTATTATTTATTATATATATTTT	TTTTATTTATTTTATTTATTATTTATATTAT
R86	31	R	CO-2	90126	90156	CO-2	90139	90169	-3	0.000827	_	_	TTTTTTATTTTTTTTATTTATTTTATTTATT	TTATTTATTTTATTTATTATTTATATTATTT
R87	31	R	CO-2	90126	90156	CO-2	90130	90160	-3	0.000827	_	_	TTTTTTATTTTTTTTATTTATTTTATTTATT	TTATTTTTTTTATTTATTTTATTTATTATTT
R64	32	F	CO-2	134769	134800	CO-2	134833	134864	0	1.7e-09	_	_	AATTATAAATTCTAATAATTATAAATTCTAAT	AATTATAAATTCTAATAATTATAAATTCTAAT
R65	32	F	CO-2	11490	11521	CO-2	11515	11546	-3	0.000228	_	_	TCTAAAATATTTTCCTTTTTATCCATCTAAAA	TCTAAAATATTTTCCTTTTTATCCAAACAAAA
R67	32	F	CO-2	65495	65526	CO-2	65515	65546	-3	0.000228	_	_	TTCATTTAAAATTTAATAAATTCATTTTAAAT	TTCATTTTAAATTTAATAAATTCAATTTTAAT
R68	32	P	CO-2	71554	71585	CO-2	71558	71589	-2	7.61e-06	_	_	AAACAAACCCTTTTAAAATTTTAAAAGGGTTT	AAACCCTTTTAAAATTTTAAAAGGGTTTTGTT
R69	32	P	CO-2	70232	70263	CO-2	70284	70315	-2	7.61e-06	_	_	ATATAAGAGTAAGAACTCAACGGGACCTTACC	GGTAAGGTCCCGTTGAGTTCTTACTCTTTCAT
R70	32	P	CO-2	39648	39679	CO-2	49259	49290	-3	0.000228	trnS-UGA	trnS-GGA	AAAAGGAGAGAGAGGGATTCGAACCCTCGATA	TACCGAGGGTTCGAATCCCTCTCTTTCCGTTT
R71	32	P	CO-2	39542	39573	CO-2	39542	39573	0	1.7e-09	_	_	CTGGCTCGGCTAGGTATACCTAGCCGAGCCAG	CTGGCTCGGCTAGGTATACCTAGCCGAGCCAG
R63	32	R	CO-2	16578	16609	CO-2	16589	16620	-3	0.000228	_	_	AATATATATATATAATAAATAAATATATAATA	ATAATAAATAAATATATAATAAATATATATAA
R66	32	R	CO-2	90116	90147	CO-2	90116	90147	-2	7.61e-06	_	_	TTATTTATTTTTTTTTATTTTTTTTATTTATT	TTATTTATTTTTTTTTATTTTTTTTATTTATT
R57	33	F	CO-2	128048	128080	CO-2	128055	128087	-3	6.28e-05	_	_	ATTATATATTATATACTATATATTATATATTAT	ATTATATACTATATATTATATATTATATACTAT
R59	33	F	CO-2	9848	9880	CO-2	9936	9968	-3	6.28e-05	_	_	TATTTACAATATAATTTACATTTTATTACAATA	TATTTACAATATAATTTATATTTATTTACAATA
R60	33	F	CO-2	134494	134526	CO-2	134519	134551	-1	4.22e-08	_	_	ATTTCTGTATTTAGGAAAGAGAATGATTTCTTT	ATTTCTTTATTTAGGAAAGAGAATGATTTCTTT
R61	33	P	CO-2	10083	10115	CO-2	90219	90251	-3	6.28e-05	_	_	TAAAATTATATTTAAAATATATTTTAAATTTTA	TAAATTTTAAAATAAATTTTAAAAATAATTTTA
R62	33	P	CO-2	15986	16018	CO-2	15986	16018	-3	6.28e-05	_	_	TTTATAAATTATTTATAATAAATTATTTATAAA	TTTATAAATTATTTATAATAAATTATTTATAAA
R58	33	R	CO-2	65113	65145	CO-2	65125	65157	-3	6.28e-05	_	_	TTATTTAGATATATTTATATATATATATATTTA	ATTTATATATATATATATTTAGATATATATATT
R54	34	P	CO-2	122009	122042	CO-2	122009	122042	-2	5.38e-07	_	_	ATACATAATATATATATATATATATATTATATAT	ATACATAATATATATATATATATATATTATATAT
R55	34	P	CO-2	10251	10284	CO-2	89721	89754	-3	1.72e-05	_	_	ATAAATAATAACAAAATAAATAATAAAAAAATAA	TTATTATTTTATTATTTTTTTTATTATTATTTAT
R56	34	P	CO-2	52157	52190	CO-2	52157	52190	-2	5.38e-07	_	_	TGATTTAATAATCGAATATTCAATTATTAAATCA	TGATTTAATAATCGAATATTCAATTATTAAATCA
R53	34	R	CO-2	65336	65369	CO-2	128006	128039	-3	1.72e-05	_	_	ATATATAATTATATTAATATATCATTTATGAATT	TTATATATATACTATATAATTATATTAATATATA
R52	35	F	CO-2	9523	9557	CO-2	39645	39679	-3	4.71e-06	trnS-GCU	trnS-UGA	AGCGAACGGAGAGAGAGGGATTCGAACCCTCGGTA	AGCAAAAGGAGAGAGAGGGATTCGAACCCTCGATA
R51	35	R	CO-2	128045	128079	CO-2	128048	128082	-3	4.71e-06	_	_	TAAATTATATATTATATACTATATATTATATATTA	ATTATATATTATATACTATATATTATATATTATAT
R50	36	C	CO-2	89720	89755	CO-2	16260	16295	-3	1.28e-06	_	_	TTTATTATTTTATTATTTTTTTTATTATTATTTATA	AAATAATATAAAAATAAAATAAATAATAATAAATAT
R46	36	F	CO-2	65057	65092	CO-2	65089	65124	0	6.66e-12	_	_	ATATTTTATATATATTTTATATATTTATTTAGATAT	ATATTTTATATATATTTTATATATTTATTTAGATAT
R47	36	F	CO-2	62773	62808	CO-2	62791	62826	-3	1.28e-06	_	_	ATACAAGATAAGATCGAAATACAGGATAAGATCAAA	ATACAGGATAAGATCAAAATACAGGATAAGATCGAA
R49	36	P	CO-2	128073	128108	CO-2	128073	128108	0	6.66e-12	_	_	TATATTATATACTATTATATAATAGTATATAATATA	TATATTATATACTATTATATAATAGTATATAATATA
R45	36	R	CO-2	128048	128083	CO-2	128051	128086	-3	1.28e-06	_	_	ATTATATATTATATACTATATATTATATATTATATA	ATATATTATATACTATATATTATATATTATATACTA
R48	36	R	CO-2	128003	128038	CO-2	128018	128053	-3	1.28e-06	_	_	ATATTATATATATACTATATAATTATATTAATATAT	TATATAATTATATTAATATATAATATCTAAATTATA
R40	38	F	CO-2	128363	128400	CO-2	128381	128418	0	4.16e-13	_	_	ATATGATCATTATAACTGATATGATCATTATAACTGAT	ATATGATCATTATAACTGATATGATCATTATAACTGAT
R41	38	F	CO-2	23444	23481	CO-2	23462	23499	0	4.16e-13	rpoC1	rpoC1	CTTTTGTTACACTTTCTACTTTTGTTACACTTTCTACT	CTTTTGTTACACTTTCTACTTTTGTTACACTTTCTACT
R42	38	F	CO-2	89084	89121	CO-2	89105	89142	-3	9.48e-08	_	_	TATTTATTATATATATTTTAATATATATTTTATTTATT	TATATATTTTATTTATTTTAATATATATTTTATTTATT
R43	38	P	CO-2	35229	35266	CO-2	35229	35266	-2	2.63e-09	_	_	TTGGATTGGATGGTTCATGAATGAACCATCCAATCCAA	TTGGATTGGATGGTTCATGAATGAACCATCCAATCCAA
R44	38	P	CO-2	10145	10182	CO-2	10145	10182	-2	2.63e-09	_	_	TTTAATTAACATAATTTAATAAAATTATGTTAATTAAA	TTTAATTAACATAATTTAATAAAATTATGTTAATTAAA
R38	39	F	CO-2	47735	47773	CO-2	107227	107265	-3	2.57e-08	_	_	CAGAACCGTACGTGAGATTTTCATTTCATACGGCTCCTC	CAGAACCGTACATGAGATTTTCACCTCATACGGCTCCTC
R39	39	P	CO-2	47735	47773	CO-2	151149	151187	-3	2.57e-08	_	_	CAGAACCGTACGTGAGATTTTCATTTCATACGGCTCCTC	GAGGAGCCGTATGAGGTGAAAATCTCATGTACGGTTCTG
R37	39	R	CO-2	65089	65127	CO-2	65071	65109	-3	2.57e-08	_	_	ATATTTTATATATATTTTATATATTTATTTAGATATATT	TTTTATATATTTATTTAGATATTTTATATATATTTTATA
R31	40	F	CO-2	65121	65160	CO-2	65137	65176	-3	6.94e-09	_	_	ATATATTTATATATATATATATTTAGATATATATATTATT	ATATATTTAGATATATATATTATTAGATATATATATTATT
R32	40	F	CO-2	158569	158608	CO-2	158617	158656	-3	6.94e-09	ycf2	ycf2	ATCAATATCGTCACTATCATCAATATCGATATCGTCACTA	ATCGATATCGTCACTATCATCAATATCGATATCATCAATA
R33	40	F	CO-2	99758	99797	CO-2	99806	99845	-3	6.94e-09	ycf2	ycf2	TATTGATGATATCGATATTGATGATAGTGACGATATCGAT	TAGTGACGATATCGATATTGATGATAGTGACGATATTGAT
R34	40	P	CO-2	99806	99845	CO-2	158617	158656	-3	6.94e-09	ycf2	ycf2	TAGTGACGATATCGATATTGATGATAGTGACGATATTGAT	ATCGATATCGTCACTATCATCAATATCGATATCATCAATA
R35	40	P	CO-2	99758	99797	CO-2	158569	158608	-3	6.94e-09	ycf2	ycf2	TATTGATGATATCGATATTGATGATAGTGACGATATCGAT	ATCAATATCGTCACTATCATCAATATCGATATCGTCACTA
R36	40	P	CO-2	134439	134478	CO-2	134439	134478	-2	1.83e-10	_	_	TTTCTATCCAAATCAAATTGAAATTTGATTTGGATAGAAA	TTTCTATCCAAATCAAATTGAAATTTGATTTGGATAGAAA
R30	41	F	CO-2	128111	128151	CO-2	128128	128168	-3	1.87e-09	_	_	TATAATAGTGTAAATCATATAATAGTGTAAATCATATAATA	TATAATAGTGTAAATCATATAATAGCCTAAATCATATATTA
R28	41	R	CO-2	65047	65087	CO-2	65047	65087	0	6.5e-15	_	_	ATTTATTTATATATTTTATATATATTTTATATATTTATTTA	ATTTATTTATATATTTTATATATATTTTATATATTTATTTA
R29	41	R	CO-2	65079	65119	CO-2	65047	65087	-1	8e-13	_	_	ATTTATTTAGATATTTTATATATATTTTATATATTTATTTA	ATTTATTTATATATTTTATATATATTTTATATATTTATTTA
R27	44	P	CO-2	124950	124993	CO-2	124950	124993	0	1.02e-16	_	_	TATATATAGTATATTAACTATATATAGTTAATATACTATATATA	TATATATAGTATATTAACTATATATAGTTAATATACTATATATA
R24	46	F	CO-2	124692	124737	CO-2	124739	124784	-3	2.6e-12	_	_	TAAAATATTTTAAATATATATACTATATAATATATATAATAATATA	TAAAATATTTTAAATATATATACTTTTAAATATATATAATAATATA
R25	46	F	CO-2	65152	65197	CO-2	65240	65285	-3	2.6e-12	_	_	TATATTATTAGATATATATATTATTTATTAGATATTTATTAGATAT	TATATTATTAGATATATATATTATTTATTAGATATATATTTTATAT
R26	46	P	CO-2	21349	21394	CO-2	21349	21394	-2	5.91e-14	rpoC2	rpoC2	AATACCCTGTTTTGGTATTTCGATTGAAATACCAAAACAGGGTATT	AATACCCTGTTTTGGTATTTCGATTGAAATACCAAAACAGGGTATT
R23	46	R	CO-2	65074	65119	CO-2	65079	65124	-3	2.6e-12	_	_	TATATATTTATTTAGATATTTTATATATATTTTATATATTTATTTA	ATTTATTTAGATATTTTATATATATTTTATATATTTATTTAGATAT
R22	47	F	CO-2	65046	65092	CO-2	65078	65124	-1	2.24e-16	_	_	TATTTATTTATATATTTTATATATATTTTATATATTTATTTAGATAT	TATTTATTTAGATATTTTATATATATTTTATATATTTATTTAGATAT
R20	48	F	CO-2	134769	134816	CO-2	134817	134864	0	3.97e-19	_	_	AATTATAAATTCTAATAATTATAAATTCTAATAATTATAAATTCTAAT	AATTATAAATTCTAATAATTATAAATTCTAATAATTATAAATTCTAAT
R21	48	P	CO-2	84943	84990	CO-2	84943	84990	-2	4.03e-15	_	_	AGGTATCTAAGGAATAGTGACTTTGAAGTCACTATTCCTTAGATACCT	AGGTATCTAAGGAATAGTGACTTTGAAGTCACTATTCCTTAGATACCT
R16	49	F	CO-2	161015	161063	CO-2	161036	161084	-2	1.05e-15	ycf2	ycf2	AAAAGGGGAAGTGACTTGGACAAAAAGAGAAGTGACTTGGACAAAAAGA	AAAAAGAGAAGTGACTTGGACAAAAAGAGAAGTGACTTGGACAAAAAGA
R17	49	F	CO-2	97330	97378	CO-2	97351	97399	-2	1.05e-15	ycf2	ycf2	TCTTTTTGTCCAAGTCACTTCTCTTTTTGTCCAAGTCACTTCTCTTTTT	TCTTTTTGTCCAAGTCACTTCTCTTTTTGTCCAAGTCACTTCCCCTTTT
R18	49	P	CO-2	97351	97399	CO-2	161036	161084	-2	1.05e-15	ycf2	ycf2	TCTTTTTGTCCAAGTCACTTCTCTTTTTGTCCAAGTCACTTCCCCTTTT	AAAAAGAGAAGTGACTTGGACAAAAAGAGAAGTGACTTGGACAAAAAGA
R19	49	P	CO-2	97330	97378	CO-2	161015	161063	-2	1.05e-15	ycf2	ycf2	TCTTTTTGTCCAAGTCACTTCTCTTTTTGTCCAAGTCACTTCTCTTTTT	AAAAGGGGAAGTGACTTGGACAAAAAGAGAAGTGACTTGGACAAAAAGA
R15	50	P	CO-2	33197	33246	CO-2	33197	33246	-2	2.73e-16	_	_	AGATAGTATGGTAGAAAGAATTATATATAGTTCTTTCTACCATACTATCT	AGATAGTATGGTAGAAAGAATTATATATAGTTCTTTCTACCATACTATCT
R12	54	F	CO-2	102572	102625	CO-2	155789	155842	0	9.69e-23	_	_	AACAGATAAGATACTCGGTATATCAATATTGATATACCGAGTATCTTATCTGTT	AACAGATAAGATACTCGGTATATCAATATTGATATACCGAGTATCTTATCTGTT
R13	54	P	CO-2	155789	155842	CO-2	155789	155842	0	9.69e-23	_	_	AACAGATAAGATACTCGGTATATCAATATTGATATACCGAGTATCTTATCTGTT	AACAGATAAGATACTCGGTATATCAATATTGATATACCGAGTATCTTATCTGTT
R14	54	P	CO-2	102572	102625	CO-2	102572	102625	0	9.69e-23	_	_	AACAGATAAGATACTCGGTATATCAATATTGATATACCGAGTATCTTATCTGTT	AACAGATAAGATACTCGGTATATCAATATTGATATACCGAGTATCTTATCTGTT
R11	60	P	CO-2	9705	9764	CO-2	9705	9764	0	2.37e-26	_	_	ATATTAATATTTTATTAATCAAAATGGAATATTCCATTTTGATTAATAAAATATTAATAT	ATATTAATATTTTATTAATCAAAATGGAATATTCCATTTTGATTAATAAAATATTAATAT
R7	61	F	CO-2	158569	158629	CO-2	158593	158653	-2	9.74e-23	ycf2	ycf2	ATCAATATCGTCACTATCATCAATATCGATATCGTCACTATCATCAATATCGATATCGTCA	ATCGATATCGTCACTATCATCAATATCGATATCGTCACTATCATCAATATCGATATCATCA
R8	61	F	CO-2	99761	99821	CO-2	99785	99845	-2	9.74e-23	ycf2	ycf2	TGATGATATCGATATTGATGATAGTGACGATATCGATATTGATGATAGTGACGATATCGAT	TGACGATATCGATATTGATGATAGTGACGATATCGATATTGATGATAGTGACGATATTGAT
R9	61	P	CO-2	99785	99845	CO-2	158593	158653	-2	9.74e-23	ycf2	ycf2	TGACGATATCGATATTGATGATAGTGACGATATCGATATTGATGATAGTGACGATATTGAT	ATCGATATCGTCACTATCATCAATATCGATATCGTCACTATCATCAATATCGATATCATCA
R10	61	P	CO-2	99761	99821	CO-2	158569	158629	-2	9.74e-23	ycf2	ycf2	TGATGATATCGATATTGATGATAGTGACGATATCGATATTGATGATAGTGACGATATCGAT	ATCAATATCGTCACTATCATCAATATCGATATCGTCACTATCATCAATATCGATATCGTCA
R6	64	F	CO-2	134769	134832	CO-2	134801	134864	0	9.24e-29	_	_	AATTATAAATTCTAATAATTATAAATTCTAATAATTATAAATTCTAATAATTATAAATTCTAAT	AATTATAAATTCTAATAATTATAAATTCTAATAATTATAAATTCTAATAATTATAAATTCTAAT
R5	66	P	CO-2	140	205	CO-2	140	205	0	5.77e-30	_	_	TGAAACCAAATAGCAATACCCCATATCTCGCTATAGCGAGATATGGGGTATTGCTATTTGGTTTCA	TGAAACCAAATAGCAATACCCCATATCTCGCTATAGCGAGATATGGGGTATTGCTATTTGGTTTCA
R4	73	R	CO-2	65047	65119	CO-2	65047	65119	-2	8.34e-30	_	_	ATTTATTTATATATTTTATATATATTTTATATATTTATTTAGATATTTTATATATATTTTATATATTTATTTA	ATTTATTTATATATTTTATATATATTTTATATATTTATTTAGATATTTTATATATATTTTATATATTTATTTA
R3	80	F	CO-2	134769	134848	CO-2	134785	134864	0	2.15e-38	_	_	AATTATAAATTCTAATAATTATAAATTCTAATAATTATAAATTCTAATAATTATAAATTCTAATAATTATAAATTCTAAT	AATTATAAATTCTAATAATTATAAATTCTAATAATTATAAATTCTAATAATTATAAATTCTAATAATTATAAATTCTAAT
R2	81	F	CO-2	42769	42849	CO-2	44993	45073	-2	1.57e-34	psaB	psaA	AGTTGGTTCTATACATATGACCAGCGATCAGGAAAAGAATTGCAATAGCTAAATGATGATGTGCAATATCGGTCAGCCATA	AGTTGGTTCTATACATATGACCAGCGATCAGGAAAAGAATTGCAATAGCTAAATGATGGTGTACAATATCGGTCAGCCATA
R1	27982	P	CO-2	91240	119221	CO-2	139193	167174	0	0	rps3;ycf1	ycf1	CTGGATCAAATCGATTCTTTTTTTAATTTCTATACGTGCGATTCCTTCGAAACCTGAGGATATTCTCCTATTTTTTTGTACATAGTTTTTGATACAATTCCGTATTTTTTCATCTTCCTGTAGACCTACGGAATAATTTTTTGGTTGTGCAAACCAAAAGGAATGATGACGTTGGGTTGTACCAAGTCTGAAACCAAGTGGATTTATTTTTTGTCCCATATTTTCCTATTATATTTTCTTTCCATCCATATATTTTATTTTACTATGATGAATCTAAATCTTAGATTGATCTAAGATAAGAATAATTTAGATTTATCCTTTAATACAATTGTTATATGACAAGTGGGTCTTTTTATCGGATAACTACGTCCTCGAGCTCGAGGTCTTAATTTTTTGACA…	TAGGTGGATATGTAAAAGATATTATTTGTTTTCCATCACTTGAACATTTATAAAAAAAATATTGTGATATTTCATTTCGTTCACTATTTTCTTTTCGATTATTTTGTATATATCGAAATGGATGATTCCACCGCTTATAATCGAAAAGAAAAGTTACAATAGGTTTTTCGATTTCAAAGTGGAAACGGAAAAAAGTCTTTTCATTTTTCTCTTCTTTAAGTCTTCCCAATTCCCAATTATCTTGATAGGTATCAAGATAAGAATCTTCGTAAACTGGGCTATCTTTATAGCATGTGTCTTTAAAGTGAAAGTGGAATTCATGCTTTGTTTTTTCCTTTCCATTCACTCGGATCTCTTCCGTTTCATCTATTTTGTCCGGATCCTCCTTTTCTTCCGAAT…
	CO-2	30-34	35-39	40-44	45-49	50-54	55-59	60-64	65-69	≥ 70
		84	16	10	11	4	0	6	1	4		136
		Forward	Palindromic	Reverse	Complement	Total
	CO-2	48	45	36	7	136

## Sheet: CO-5
ID	Length	Type	Seq_A_id	Repeat_A_start	Repeat_A_end	Seq_B_id	Repeat_B_start	Repeat_B_end	Hamming_Distance	E-value	Gene_A	Gene_B	Repeat_A_seq	Repeat_B_seq
R118	30	C	CO-5	89762	89791	CO-5	16300	16329	-2	0.000106	_	_	TATATTATTTATTTATTTTATTTATTTATT	ATATAATAAATATATATAATAAATAAATAA
R119	30	C	CO-5	64737	64766	CO-5	16300	16329	-3	0.00296	_	_	TATATTCTTTATATATTTTATATATTTATT	ATATAATAAATATATATAATAAATAAATAA
R84	30	F	CO-5	15926	15955	CO-5	73961	73990	-3	0.00296	_	_	AAAATAAATATAAAATGTAAATATAAAAAT	AAAATAAATATAAAAAATAAATATAAATAT
R85	30	F	CO-5	30225	30254	CO-5	30244	30273	-3	0.00296	_	_	AATAATCTAAACTGGATCCAATAATCTAAA	AATAATCTAAACTGGATCCAATAAAAAAAA
R86	30	F	CO-5	64532	64561	CO-5	64565	64594	-3	0.00296	_	_	AATTTTTCTTTGGTGACATAAGTTCTAGTT	AATTTTTCTTTGGTGATATAAGTTCTTCTT
R88	30	F	CO-5	50583	50612	CO-5	50610	50639	-2	0.000106	_	_	TTTATATAGATTAAATAGATAGATTAAATA	ATAATATAGATTAAATAGATAGATTAAATA
R89	30	F	CO-5	133915	133944	CO-5	133950	133979	-1	2.43e-06	_	_	ATATTATATATAATAGAATAGTAGAATATT	ATATTATATATAATAGAATAGTAGAATAGT
R90	30	F	CO-5	65086	65115	CO-5	65107	65136	-2	0.000106	_	_	ATTTTAAATATTTCATATTTCATTTTATAT	ATTTTATATATTTCATATTTCATTTTATTT
R91	30	F	CO-5	126799	126828	CO-5	126874	126903	-1	2.43e-06	_	_	ATTTATTATATTATTTATTATTATATTTAT	ATTAATTATATTATTTATTATTATATTTAT
R98	30	F	CO-5	160199	160228	CO-5	160241	160270	-3	0.00296	ycf2	ycf2	AGAAAAGGGGAAGTGACTTGGACAAAAAGA	ACAAAAAGAGAAGTGACTTGGACAAAAAGA
R100	30	F	CO-5	32078	32107	CO-5	32103	32132	-3	0.00296	_	_	CACATAATAAGATTAGATCTTTCTTCCGTT	CCGTTAATAAGATTAGATCTTTCTTCCGTT
R102	30	F	CO-5	64825	64854	CO-5	64836	64865	-2	0.000106	_	_	TTATTTATTAGATATTTATTAGATATATAT	ATATTTATTAGATATATATTAGATATATAT
R104	30	F	CO-5	96891	96920	CO-5	96933	96962	-3	0.00296	ycf2	ycf2	TTTCTTTTTGTCCAAGTCACTTCTCTTTTT	TCTCTTTTTGTCCAAGTCACTTCCCCTTTT
R105	30	F	CO-5	71854	71883	CO-5	71919	71948	-2	0.000106	_	_	TGTAAATAGAGTAAATAGAAAATTTTAATT	TGTAAATAGAATAAATAGAAAATTCTAATT
R108	30	F	CO-5	64784	64813	CO-5	64800	64829	-3	0.00296	_	_	ATATATTATTTATTAGATATATATATTATT	ATATATATATTATTAGATATATATATTATT
R110	30	P	CO-5	96933	96962	CO-5	160243	160272	-3	0.00296	ycf2	ycf2	TCTCTTTTTGTCCAAGTCACTTCCCCTTTT	AAAAAGAGAAGTGACTTGGACAAAAAGAAA
R111	30	P	CO-5	96891	96920	CO-5	160201	160230	-3	0.00296	ycf2	ycf2	TTTCTTTTTGTCCAAGTCACTTCTCTTTTT	AAAAGGGGAAGTGACTTGGACAAAAAGAGA
R112	30	P	CO-5	127299	127328	CO-5	127299	127328	-2	0.000106	_	_	TATATTATATACTAAATAGTATATAATATA	TATATTATATACTAAATAGTATATAATATA
R113	30	P	CO-5	124211	124240	CO-5	127236	127265	-3	0.00296	_	_	AATATACTATATATATAATAATATATAATA	TATTATATAATATTATATATATACTATATA
R114	30	P	CO-5	57972	58001	CO-5	57972	58001	-2	0.000106	_	_	AATAAAGAACTTTTGAAAAAGTTCTTTATT	AATAAAGAACTTTTGAAAAAGTTCTTTATT
R115	30	P	CO-5	16294	16323	CO-5	49950	49979	-3	0.00296	_	_	ATAAATATATAATAAATATATATAATAAAT	ATTTATTTTATATATATATTGTATATTTAT
R116	30	P	CO-5	32291	32320	CO-5	32293	32322	-1	2.43e-06	_	_	ATAGAATAGAACTCCGCGGAGTTCTATTCT	AGAATAGAACTCCGCGGAGTTCTATTCTGT
R117	30	P	CO-5	15651	15680	CO-5	16447	16476	-3	0.00296	_	_	ATTATTTATAAATTATTTATAATAAATTAT	ATAATTTATTAATAATAATTTATTAATAAT
R83	30	R	CO-5	55471	55500	CO-5	55483	55512	-3	0.00296	_	_	AAAAAGAAATAGTAAAAAAAAAAAAAAAAT	TAAAAAAAAAAAAAAAATAGTAAAGAAAAG
R87	30	R	CO-5	124363	124392	CO-5	133912	133941	-3	0.00296	_	_	AAAGATAATAAGATAATATATATAATATAT	TATATATTATATATAATAGAATAGTAGAAT
R92	30	R	CO-5	64648	64677	CO-5	89734	89763	-3	0.00296	_	_	ATTATTTAATTTTGTTTTTTTTATTTATTT	TTTATTTATTTTTATTTATTTAATTTATTA
R93	30	R	CO-5	64788	64817	CO-5	64893	64922	-3	0.00296	_	_	ATTATTTATTAGATATATATATTATTAGAT	TATATTATTAGATATATATATTATTTATTA
R94	30	R	CO-5	89705	89734	CO-5	88729	88758	-3	0.00296	_	_	ATATTTCATTTATTTAATTATTTATTTTAT	TATTTTATTTATTATTTTATTTATTATATA
R95	30	R	CO-5	55187	55216	CO-5	55190	55219	-3	0.00296	_	_	TATCAATATCCTATAAAAATATCCTATAAC	CAATATCCTATAAAAATATCCTATAACCTA
R96	30	R	CO-5	89711	89740	CO-5	9763	9792	-3	0.00296	_	_	CATTTATTTAATTATTTATTTTATTTATTT	TATATTTATTTTATTTATTTACTTATTTAC
R97	30	R	CO-5	5075	5104	CO-5	5075	5104	-2	0.000106	_	_	CTTTTTTGTTGTTTTTGTTGTTGTTTTTTC	CTTTTTTGTTGTTTTTGTTGTTGTTTTTTC
R99	30	R	CO-5	55482	55511	CO-5	55472	55501	-3	0.00296	_	_	GTAAAAAAAAAAAAAAAATAGTAAAGAAAA	AAAAGAAATAGTAAAAAAAAAAAAAAAATA
R101	30	R	CO-5	133911	133940	CO-5	124364	124393	-3	0.00296	_	_	ATATATATTATATATAATAGAATAGTAGAA	AAGATAATAAGATAATATATATAATATATT
R103	30	R	CO-5	55169	55198	CO-5	55169	55198	-2	0.000106	_	_	TCCTATAACTATAATAAATATCAATATCCT	TCCTATAACTATAATAAATATCAATATCCT
R106	30	R	CO-5	65015	65044	CO-5	65022	65051	-3	0.00296	_	_	TATGAATTTATATATAATTTAATATATATT	TTATATATAATTTAATATATATTAATATAT
R107	30	R	CO-5	49987	50016	CO-5	49970	49999	-3	0.00296	_	_	TTATATATATATTGTATATATATATATAGG	GTATATTTATATATATTTTATATATATATT
R109	30	R	CO-5	89715	89744	CO-5	89717	89746	-3	0.00296	_	_	TATTTAATTATTTATTTTATTTATTTATTT	TTTAATTATTTATTTTATTTATTTATTTTT
R81	31	C	CO-5	118816	118846	CO-5	15764	15794	-3	0.000819	ycf1;ndhF	_	ACAATGAATATATAAAAATAAATAAAAATAT	TGTTATTTATATAATTTTATTTATATTTATA
R82	31	C	CO-5	126836	126866	CO-5	15965	15995	-3	0.000819	_	_	TATTTATATATTATTTATTATTAATTATATT	ATAAAAATAAAATAAATAATAATAAATATAA
R67	31	F	CO-5	62910	62940	CO-5	62935	62965	-3	0.000819	_	_	TTAATTCTGATAAGAAATCAAATAGTGAAGG	TGAAGGCTGATAAGAAATCAAATAGTGAAGG
R68	31	F	CO-5	11117	11147	CO-5	40130	40160	-3	0.000819	trnG-UCC	trnG-GCC	ACGATGCGGGTTCGATTCCCGCTACCCGCTC	AAGATGCGGGTTCGATTCCCGCTATCCGCCC
R69	31	F	CO-5	71864	71894	CO-5	71884	71914	-3	0.000819	_	_	GTAAATAGAAAATTTTAATTGTAAATAGAAA	GTAAATAGAAAATTACAATTGTAAATAGATA
R71	31	F	CO-5	64596	64626	CO-5	64623	64653	-1	6.28e-07	_	_	TAGTAAGAGACAGAGGTTTCGGATAATTAGT	TAGTAAGAGACAGAGGTTTCGGATAATTATT
R76	31	F	CO-5	89766	89796	CO-5	89770	89800	-3	0.000819	_	_	TTATTTATTTATTTTATTTATTTATTTATAT	TTATTTATTTTATTTATTTATTTATATATAT
R77	31	F	CO-5	64662	64692	CO-5	89725	89755	-3	0.000819	_	_	TTTTTTTTATTTATTTTTTTTTATATATTTA	TTTATTTTATTTATTTATTTTTATTTATTTA
R78	31	P	CO-5	62677	62707	CO-5	62680	62710	-3	0.000819	_	_	TTATTTATATTTATAAATTTATAAAAATAAA	TTTATATTTATAAATTTATAAAAATAAACAA
R79	31	P	CO-5	9492	9522	CO-5	48865	48895	-1	6.28e-07	trnS-GCU	trnS-GGA	AACGGAGAGAGAGGGATTCGAACCCTCGGTA	TACCGAGGGTTCGAATCCCTCTCTTTCCGTT
R80	31	P	CO-5	40021	40051	CO-5	40021	40051	-3	0.000819	_	_	CATATATGATATATAATATATGTCATATATG	CATATATGATATATAATATATGTCATATATG
R65	31	R	CO-5	64776	64806	CO-5	64780	64810	-3	0.000819	_	_	TTAGATATATATATTATTTATTAGATATATA	ATATATATATTATTTATTAGATATATATATT
R66	31	R	CO-5	89781	89811	CO-5	9761	9791	-3	0.000819	_	_	ATTTATTTATTTATATATATTATTTATATTT	TTTATATTTATTTTATTTATTTACTTATTTA
R70	31	R	CO-5	16414	16444	CO-5	16417	16447	-3	0.000819	_	_	ATGTAATAATAATAATAGTAATAATAATAAT	TAATAATAATAATAGTAATAATAATAATATA
R72	31	R	CO-5	127254	127284	CO-5	127256	127286	-3	0.000819	_	_	ATATACTATATAATTATATTAATATATAATA	ATACTATATAATTATATTAATATATAATAGA
R73	31	R	CO-5	89877	89907	CO-5	89877	89907	-2	2.83e-05	_	_	TATATATAATATATTTATATATAATATATAT	TATATATAATATATTTATATATAATATATAT
R74	31	R	CO-5	15780	15810	CO-5	89771	89801	-3	0.000819	_	_	TTATTTATATTTATATAATTATTTTATTTAT	TATTTATTTTATTTATTTATTTATATATATT
R75	31	R	CO-5	57648	57678	CO-5	89708	89738	-3	0.000819	_	_	TATTTATTTTATTTTTGATTTTATTTACTTT	TTTCATTTATTTAATTATTTATTTTATTTAT
R56	32	F	CO-5	124123	124154	CO-5	124184	124215	0	1.69e-09	_	_	ACTATATATACTTAAAAATATACTTCAAATAT	ACTATATATACTTAAAAATATACTTCAAATAT
R61	32	F	CO-5	36388	36419	CO-5	89766	89797	-3	0.000226	_	_	TTATATAGTTTTTTTATTTATTTATTTATATA	TTATTTATTTATTTTATTTATTTATTTATATA
R62	32	P	CO-5	69869	69900	CO-5	69921	69952	-2	7.53e-06	_	_	ATATAAGAGTAAGAACTCAACGGGACCTTACC	GGTAAGGTCCCGTTGAGTTCTTACTCTTTCAT
R63	32	P	CO-5	39242	39273	CO-5	48865	48896	-3	0.000226	trnS-UGA	trnS-GGA	AAAAGGAGAGAGAGGGATTCGAACCCTCGATA	TACCGAGGGTTCGAATCCCTCTCTTTCCGTTT
R64	32	P	CO-5	39136	39167	CO-5	39136	39167	0	1.69e-09	_	_	CTGGCTCGGCTAGGTATACCTAGCCGAGCCAG	CTGGCTCGGCTAGGTATACCTAGCCGAGCCAG
R55	32	R	CO-5	16276	16307	CO-5	16287	16318	-3	0.000226	_	_	AATATATATATATAATAAATAAATATATAATA	ATAATAAATAAATATATAATAAATATATATAA
R57	32	R	CO-5	64808	64839	CO-5	64783	64814	-3	0.000226	_	_	ATTATTAGATATATATATTATTTATTAGATAT	TATATATTATTTATTAGATATATATATTATTA
R58	32	R	CO-5	64702	64733	CO-5	64737	64768	-2	7.53e-06	_	_	ATTTATTTATATATTTTATATATTATTTATAT	TATATTCTTTATATATTTTATATATTTATTTA
R59	32	R	CO-5	89723	89754	CO-5	15779	15810	-3	0.000226	_	_	TATTTATTTTATTTATTTATTTTTATTTATTT	TTTATTTATATTTATATAATTATTTTATTTAT
R60	32	R	CO-5	89766	89797	CO-5	89712	89743	-2	7.53e-06	_	_	TTATTTATTTATTTTATTTATTTATTTATATA	ATTTATTTAATTATTTATTTTATTTATTTATT
R50	33	F	CO-5	249	281	CO-5	279	311	0	4.22e-10	_	psbA	ACTAAGACATCTTATCCATTTGTGGATAAAACT	ACTAAGACATCTTATCCATTTGTGGATAAAACT
R51	33	F	CO-5	64744	64776	CO-5	89769	89801	-3	6.22e-05	_	_	TTTATATATTTTATATATTTATTTAGATATATT	TTTATTTATTTTATTTATTTATTTATATATATT
R52	33	F	CO-5	64736	64768	CO-5	89761	89793	-3	6.22e-05	_	_	TTATATTCTTTATATATTTTATATATTTATTTA	TTATATTATTTATTTATTTTATTTATTTATTTA
R53	33	P	CO-5	88799	88831	CO-5	88799	88831	-3	6.22e-05	_	_	TATATTATATAATATAGTTTATTATATAATATA	TATATTATATAATATAGTTTATTATATAATATA
R54	33	P	CO-5	15655	15687	CO-5	15655	15687	-3	6.22e-05	_	_	TTTATAAATTATTTATAATAAATTATTTATAAA	TTTATAAATTATTTATAATAAATTATTTATAAA
R47	34	F	CO-5	89712	89745	CO-5	89747	89780	-3	1.7e-05	_	_	ATTTATTTAATTATTTATTTTATTTATTTATTTT	ATTTATTTAATTTATTATATTATTTATTTATTTT
R48	34	F	CO-5	9770	9803	CO-5	9794	9827	-2	5.33e-07	_	_	ATTTTATTTATTTACTTATTTACAATTTTATTTA	ATTTTATTTATTTACTTATTTACAATATAATTTA
R49	34	P	CO-5	51815	51848	CO-5	51815	51848	-2	5.33e-07	_	_	TGATTTAATAATCGAATATTCAATTATTAAATCA	TGATTTAATAATCGAATATTCAATTATTAAATCA
R45	34	R	CO-5	64989	65022	CO-5	127248	127281	-3	1.7e-05	_	_	ATATATAATTATATTAATATATCATTTATGAATT	TTATATATATACTATATAATTATATTAATATATA
R46	34	R	CO-5	89721	89754	CO-5	89730	89763	-3	1.7e-05	_	_	ATTATTTATTTTATTTATTTATTTTTATTTATTT	TTTATTTATTTATTTTTATTTATTTAATTTATTA
R44	35	C	CO-5	89344	89378	CO-5	15958	15992	-3	4.66e-06	_	_	TTTATTATTTTATTATTTTTTTTATTATTATTTAT	AAATAATATAAAAATAAAATAAATAATAATAAATA
R40	35	F	CO-5	74490	74524	CO-5	74525	74559	0	2.64e-11	_	_	CAAGGAGAGGAAGAACTTAACATATATTGAACATA	CAAGGAGAGGAAGAACTTAACATATATTGAACATA
R41	35	F	CO-5	9488	9522	CO-5	39239	39273	-3	4.66e-06	trnS-GCU	trnS-UGA	AGCGAACGGAGAGAGAGGGATTCGAACCCTCGGTA	AGCAAAAGGAGAGAGAGGGATTCGAACCCTCGATA
R43	35	F	CO-5	49950	49984	CO-5	49980	50014	-2	1.41e-07	_	_	ATTTATTTTATATATATATTGTATATTTATATATA	ATATATTTTATATATATATTGTATATATATATATA
R38	35	R	CO-5	64800	64834	CO-5	64788	64822	-3	4.66e-06	_	_	ATATATATATTATTAGATATATATATTATTTATTA	ATTATTTATTAGATATATATATTATTAGATATATA
R39	35	R	CO-5	64780	64814	CO-5	64896	64930	-3	4.66e-06	_	_	ATATATATATTATTTATTAGATATATATATTATTA	ATTATTAGATATATATATTATTTATTAGATATATA
R42	35	R	CO-5	126842	126876	CO-5	126850	126884	-3	4.66e-06	_	_	TATATTATTTATTATTAATTATATTATTTATTATT	TTATTATTAATTATATTATTTATTATTAATTATAT
R37	36	C	CO-5	89778	89813	CO-5	16267	16302	-3	1.27e-06	_	_	TTTATTTATTTATTTATATATATTATTTATATTTAT	AAATAAATAAATATATATATATAATAAATAAATATA
R35	36	F	CO-5	62393	62428	CO-5	62411	62446	-3	1.27e-06	_	_	ATACAAGATAAGATCGAAATACAGGATAAGATCAAA	ATACAGGATAAGATCAAAATACAGGATAAGATCGAA
R36	36	F	CO-5	89718	89753	CO-5	89766	89801	-3	1.27e-06	_	_	TTAATTATTTATTTTATTTATTTATTTTTATTTATT	TTATTTATTTATTTTATTTATTTATTTATATATATT
R32	37	R	CO-5	126859	126895	CO-5	126850	126886	-3	3.46e-07	_	_	ATTATATTATTTATTATTAATTATATTATTTATTATT	TTATTATTAATTATATTATTTATTATTAATTATATTA
R33	37	R	CO-5	89726	89762	CO-5	89726	89762	-2	9.88e-09	_	_	TTATTTTATTTATTTATTTTTATTTATTTAATTTATT	TTATTTTATTTATTTATTTTTATTTATTTAATTTATT
R34	37	R	CO-5	89781	89817	CO-5	89784	89820	-3	3.46e-07	_	_	ATTTATTTATTTATATATATTATTTATATTTATTTAT	TATTTATTTATATATATTATTTATATTTATTTATATA
R28	38	F	CO-5	127583	127620	CO-5	127601	127638	0	4.12e-13	_	_	ATATGATCATTATAACTGATATGATCATTATAACTGAT	ATATGATCATTATAACTGATATGATCATTATAACTGAT
R30	38	F	CO-5	64770	64807	CO-5	64806	64843	-3	9.39e-08	_	_	ATATATTTAGATATATATATTATTTATTAGATATATAT	ATATTATTAGATATATATATTATTTATTAGATATTTAT
R31	38	P	CO-5	34829	34866	CO-5	34829	34866	-2	2.61e-09	_	_	TTGGATTGGATGGTTCATTCATGAACCATCCAATCCAA	TTGGATTGGATGGTTCATTCATGAACCATCCAATCCAA
R29	38	R	CO-5	49972	50009	CO-5	49977	50014	-3	9.39e-08	_	_	ATATTTATATATATTTTATATATATATTGTATATATAT	TATATATATTTTATATATATATTGTATATATATATATA
R26	39	F	CO-5	47340	47378	CO-5	106780	106818	-3	2.54e-08	_	_	CAGAACCGTACGTGAGATTTTCATTTCATACGGCTCCTC	CAGAACCGTACATGAGATTTTCACCTCATACGGCTCCTC
R27	39	P	CO-5	47340	47378	CO-5	150345	150383	-3	2.54e-08	_	_	CAGAACCGTACGTGAGATTTTCATTTCATACGGCTCCTC	GAGGAGCCGTATGAGGTGAAAATCTCATGTACGGTTCTG
R21	40	F	CO-5	157761	157800	CO-5	157809	157848	-3	6.87e-09	ycf2	ycf2	ATCAATATCGTCACTATCATCAATATCGATATCGTCACTA	ATCGATATCGTCACTATCATCAATATCGATATCATCAATA
R22	40	F	CO-5	99315	99354	CO-5	99363	99402	-3	6.87e-09	ycf2	ycf2	TATTGATGATATCGATATTGATGATAGTGACGATATCGAT	TAGTGACGATATCGATATTGATGATAGTGACGATATTGAT
R23	40	P	CO-5	99363	99402	CO-5	157809	157848	-3	6.87e-09	ycf2	ycf2	TAGTGACGATATCGATATTGATGATAGTGACGATATTGAT	ATCGATATCGTCACTATCATCAATATCGATATCATCAATA
R24	40	P	CO-5	99315	99354	CO-5	157761	157800	-3	6.87e-09	ycf2	ycf2	TATTGATGATATCGATATTGATGATAGTGACGATATCGAT	ATCAATATCGTCACTATCATCAATATCGATATCGTCACTA
R25	40	P	CO-5	133650	133689	CO-5	133650	133689	-2	1.81e-10	_	_	TTTCTATCCAAATCAAATTGAAATTTGATTTGGATAGAAA	TTTCTATCCAAATCAAATTGAAATTTGATTTGGATAGAAA
R20	41	F	CO-5	127331	127371	CO-5	127348	127388	-3	1.85e-09	_	_	TATAATAGTGTAAATCATATAATAGTGTAAATCATATAATA	TATAATAGTGTAAATCATATAATAGCCTAAATCATATATTA
R19	43	F	CO-5	64770	64812	CO-5	64894	64936	-3	1.34e-10	_	_	ATATATTTAGATATATATATTATTTATTAGATATATATATTAT	ATATTATTAGATATATATATTATTTATTAGATATATATTTTAT
R16	46	F	CO-5	64805	64850	CO-5	64893	64938	-3	2.58e-12	_	_	TATATTATTAGATATATATATTATTTATTAGATATTTATTAGATAT	TATATTATTAGATATATATATTATTTATTAGATATATATTTTATAT
R17	46	F	CO-5	9813	9858	CO-5	9835	9880	-1	8.68e-16	_	_	TTACAATATAATTTACATTTTATTACAATATAATTTACATTTTATT	TTACAATATAATTTACATTTTATTACAATATAATTTATATTTTATT
R18	46	P	CO-5	21015	21060	CO-5	21015	21060	-2	5.86e-14	rpoC2	rpoC2	AATACCCTGTTTTGGTATTTCGATTGAAATACCAAAACAGGGTATT	AATACCCTGTTTTGGTATTTCGATTGAAATACCAAAACAGGGTATT
R14	48	F	CO-5	126842	126889	CO-5	126861	126908	-3	1.84e-13	_	_	TATATTATTTATTATTAATTATATTATTTATTATTAATTATATTATTT	TATATTATTTATTATTAATTATATTATTTATTATTATATTTATTATTT
R15	48	P	CO-5	84613	84660	CO-5	84613	84660	-2	3.99e-15	_	_	AGGTATCTAAGGAATAGTGACTTCAAAGTCACTATTCCTTAGATACCT	AGGTATCTAAGGAATAGTGACTTCAAAGTCACTATTCCTTAGATACCT
R10	49	F	CO-5	160201	160249	CO-5	160222	160270	-2	1.04e-15	ycf2	ycf2	AAAAGGGGAAGTGACTTGGACAAAAAGAGAAGTGACTTGGACAAAAAGA	AAAAAGAGAAGTGACTTGGACAAAAAGAGAAGTGACTTGGACAAAAAGA
R11	49	F	CO-5	96893	96941	CO-5	96914	96962	-2	1.04e-15	ycf2	ycf2	TCTTTTTGTCCAAGTCACTTCTCTTTTTGTCCAAGTCACTTCTCTTTTT	TCTTTTTGTCCAAGTCACTTCTCTTTTTGTCCAAGTCACTTCCCCTTTT
R12	49	P	CO-5	96914	96962	CO-5	160222	160270	-2	1.04e-15	ycf2	ycf2	TCTTTTTGTCCAAGTCACTTCTCTTTTTGTCCAAGTCACTTCCCCTTTT	AAAAAGAGAAGTGACTTGGACAAAAAGAGAAGTGACTTGGACAAAAAGA
R13	49	P	CO-5	96893	96941	CO-5	160201	160249	-2	1.04e-15	ycf2	ycf2	TCTTTTTGTCCAAGTCACTTCTCTTTTTGTCCAAGTCACTTCTCTTTTT	AAAAGGGGAAGTGACTTGGACAAAAAGAGAAGTGACTTGGACAAAAAGA
R9	50	P	CO-5	32802	32851	CO-5	32802	32851	-2	2.71e-16	_	_	AGATAGTATGGTAGAAAGAATTATATATAGTTCTTTCTACCATACTATCT	AGATAGTATGGTAGAAAGAATTATATATAGTTCTTTCTACCATACTATCT
R8	60	P	CO-5	9670	9729	CO-5	9670	9729	0	2.34e-26	_	_	ATATTAATATTTTATTAATCAAAATGGAATATTCCATTTTGATTAATAAAATATTAATAT	ATATTAATATTTTATTAATCAAAATGGAATATTCCATTTTGATTAATAAAATATTAATAT
R4	61	F	CO-5	157761	157821	CO-5	157785	157845	-2	9.64e-23	ycf2	ycf2	ATCAATATCGTCACTATCATCAATATCGATATCGTCACTATCATCAATATCGATATCGTCA	ATCGATATCGTCACTATCATCAATATCGATATCGTCACTATCATCAATATCGATATCATCA
R5	61	F	CO-5	99318	99378	CO-5	99342	99402	-2	9.64e-23	ycf2	ycf2	TGATGATATCGATATTGATGATAGTGACGATATCGATATTGATGATAGTGACGATATCGAT	TGACGATATCGATATTGATGATAGTGACGATATCGATATTGATGATAGTGACGATATTGAT
R6	61	P	CO-5	99342	99402	CO-5	157785	157845	-2	9.64e-23	ycf2	ycf2	TGACGATATCGATATTGATGATAGTGACGATATCGATATTGATGATAGTGACGATATTGAT	ATCGATATCGTCACTATCATCAATATCGATATCGTCACTATCATCAATATCGATATCATCA
R7	61	P	CO-5	99318	99378	CO-5	157761	157821	-2	9.64e-23	ycf2	ycf2	TGATGATATCGATATTGATGATAGTGACGATATCGATATTGATGATAGTGACGATATCGAT	ATCAATATCGTCACTATCATCAATATCGATATCGTCACTATCATCAATATCGATATCGTCA
R3	66	P	CO-5	149	214	CO-5	149	214	0	5.72e-30	_	_	TGAAACCAAATAGCAATACCCCATATCTCGCTATAGCGAGATATGGGGTATTGCTATTTGGTTTCA	TGAAACCAAATAGCAATACCCCATATCTCGCTATAGCGAGATATGGGGTATTGCTATTTGGTTTCA
R2	81	F	CO-5	42368	42448	CO-5	44592	44672	-2	1.55e-34	psaB	psaA	AGTTGGTTCTATACATATGACCAGCGATCAGGAAAAGAATTGCAATAGCTAAATGATGATGTGCAATATCGGTCAGCCATA	AGTTGGTTCTATACATATGACCAGCGATCAGGAAAAGAATTGCAATAGCTAAATGATGGTGTACAATATCGGTCAGCCATA
R1	28017	P	CO-5	90803	118819	CO-5	138344	166360	0	0	rps3;ycf1;ndhF	ycf1	CTGGATCAAATCGATTCTTTTTTGAATTCCTATACGTGCGATTCCTTCGAAACCTGAGGATATTCTCCTATTTTTTTGTACATAGTTTTTGATACAATTCCGTATTTTTTCATCTTCCTGTAGACCTACGGAATAATTTTTTGGTTGTGCAAACCAAAAGGAATGATGACGTTGGGTTGTACCAAGTCTGAAACCAAGTGGATTTATTTTTTGTCCCATATTTTCCTATTATATTTTCTTTCCATCCATATATTTTATTTTACTATGATGAATCTAAATCTTAGATTGATCTAAGATAAGAATAATTTAGATTTATCCTTTAATACAATTGTTATATGACAAGTGGGTCTTTTTATCGGATAACTACGTCCTCGAGCTCGAGGTCTTAATTTTTTGACA…	TTGTATCATTTCTGAAAAAATCGATAAACTAGGTGGATATGTAAAAGATATTATTTGTTTTCCATCACTTGAACATTTATAAAAAAAATATTGTGATATTTCATTTCGTTCACTATTTTCTTTTCGATTATTTTGTATATATCGAAATGGATGATTCCACCGCTTATAATCGAAAAGAAAAGTGACAATAGGTTTTTCGATTTCAAAGTGGAAACGGAAAAAAGTCTTTTCATTTTTCTCTTCTTTAAGTCTTCCCAATTCCCAATTATCTTGATAGGTATCAAGATAAGAATCTTCGTAAACTGGGCTATCTTTATAGCATGTGTCTTTAAAGTGAAAGTGGAATTCATGCTTTGTTTTTTCCTTTCCATTCACTCGGATCTCTTCCGTTTCATCTAT…
		30-34	35-39	40-44	45-49	50-54	55-59	60-64	65-69	≥ 70
	CO-5	75	19	7	9	1	0	5	1	2		119
		Forward	Palindromic	Reverse	Complement	Total
	CO-5	46	32	35	6	119

## Sheet: CO-6
ID	Length	Type	Seq_A_id	Repeat_A_start	Repeat_A_end	Seq_B_id	Repeat_B_start	Repeat_B_end	Hamming_Distance	E-value	Gene_A	Gene_B	Repeat_A_seq	Repeat_B_seq
R218	30	C	CO-6	126669	126698	CO-6	9548	9577	-3	0.00304	_	_	AAATAATAAAATATAAAAAAAAATATATAT	TTTATTATTTTTTTTTTTTTTTTATTTATA
R219	30	C	CO-6	90874	90903	CO-6	9879	9908	-3	0.00304	_	_	TATATATTTATATATAATTTATATATATAT	ATATATAAATATAATCTAAATATATATATA
R220	30	C	CO-6	90874	90903	CO-6	9984	10013	-3	0.00304	_	_	TATATATTTATATATAATTTATATATATAT	ATATATAAATATAATCTAAATATATATATA
R221	30	C	CO-6	91021	91050	CO-6	9996	10025	-3	0.00304	_	_	TTATATATATATATATATTTAGTTATATAT	AATCTAAATATATATATAAATAAATATATA
R222	30	C	CO-6	90874	90903	CO-6	10023	10052	-3	0.00304	_	_	TATATATTTATATATAATTTATATATATAT	ATATATAAATATAATCTAAATATATATATA
R223	30	C	CO-6	90986	91015	CO-6	10006	10035	-3	0.00304	_	_	ATATATGTTTAGTTATATTTATATTTATAT	TATATATAAATAAATATATATATAAATATA
R224	30	C	CO-6	90358	90387	CO-6	56174	56203	-3	0.00304	_	_	TATTTTATTATTTTTTTTTTTATTATTATT	ATAAAATAATAAAATATAAAATATTAATAA
R225	30	C	CO-6	126669	126698	CO-6	90757	90786	-3	0.00304	_	_	AAATAATAAAATATAAAAAAAAATATATAT	TTTATTATTTTATATTATTTTATATTTATA
R226	30	C	CO-6	90893	90922	CO-6	90875	90904	-3	0.00304	_	_	TATATATATATATATTTAGTATATATATAT	ATATATTTATATATAATTTATATATATATA
R227	30	C	CO-6	136215	136244	CO-6	136214	136243	-3	0.00304	_	_	ATATATAATATATATAATATAATATATATA	TATATATAATATATATAATATAATATATAT
R155	30	F	CO-6	129177	129206	CO-6	129314	129343	-2	0.000109	_	_	ATAATATTAATTCTATAATTCTATAATCTA	ACAATATTAATTCTATAATTCTATAATATA
R156	30	F	CO-6	16735	16764	CO-6	16756	16785	-3	0.00304	_	_	TATAATTATTTATAAAACTATTAAAATTAT	TAAAATTATTTATAAAACTATTAAAACCAT
R157	30	F	CO-6	16984	17013	CO-6	129330	129359	-3	0.00304	_	_	AATTCTATAATATAATAAATAATAAGATAA	AATTCTATAATATAATAGATAATATAATAA
R158	30	F	CO-6	50914	50943	CO-6	50956	50985	-3	0.00304	_	_	GTATATATAGGAAGTTATATAATATTTAGA	ATATTTAGAGGAAGTTATATAATATTTAGA
R160	30	F	CO-6	129224	129253	CO-6	129237	129266	-3	0.00304	_	_	ATAATATAATATAATAATATAATATAATAA	ATAATATAATATAATAATATAATAGAAATA
R161	30	F	CO-6	9969	9998	CO-6	10031	10060	-3	0.00304	_	_	AAATAATCTAAATATATATATAAATATAAT	ATATAATCTAAATATATATATAAATGAAAT
R164	30	F	CO-6	10610	10639	CO-6	12092	12121	-3	0.00304	_	_	ATTATATATATTTATTATATATTATATATA	ATTATACATATTTATTATGTATTATACATA
R165	30	F	CO-6	3547	3576	CO-6	3577	3606	-1	2.5e-06	_	_	ATTATGTATATAGAATAGTAATAAAAAAAA	ATAATGTATATAGAATAGTAATAAAAAAAA
R169	30	F	CO-6	12180	12209	CO-6	12200	12229	-3	0.00304	_	_	AACAAAAGAAAGTAAGGAAGAAAATAGGAA	AAAATAGGAAAGTAAGGAAGAAAATAGGAA
R170	30	F	CO-6	162411	162440	CO-6	162453	162482	-3	0.00304	ycf2	ycf2	AGAAAAGGGGAAGTGACTTGGACAAAAAGA	ACAAAAAGAGAAGTGACTTGGACAAAAAGA
R171	30	F	CO-6	63280	63309	CO-6	63298	63327	-2	0.000109	_	_	GATAAGATCGAAATACAGGATAAGATCAAA	GATAAGATCAAAATACAGGATAAGATCGAA
R173	30	F	CO-6	10162	10191	CO-6	10222	10251	-1	2.5e-06	_	_	TAATAAATATATTAATAAAATATAATAAAT	TAATAAATATATTAATAAAATATATTAAAT
R174	30	F	CO-6	10184	10213	CO-6	10222	10251	-1	2.5e-06	_	_	TAATAAATATATTAATAAAATATAATAAAT	TAATAAATATATTAATAAAATATATTAAAT
R175	30	F	CO-6	9739	9768	CO-6	10603	10632	-3	0.00304	_	_	TATAATAATTGTATATATGTATTATATAAT	TATAATAATTATATATATTTATTATATATT
R176	30	F	CO-6	126554	126583	CO-6	136216	136245	-3	0.00304	_	_	TATATAATATATAAAATATAAAATGTATAA	TATATAATATATATAATATAATATATATAA
R177	30	F	CO-6	90965	90994	CO-6	91024	91053	-1	2.5e-06	_	_	TATATATATATATATTTAGTCATATATGTT	TATATATATATATATTTAGTTATATATGTT
R179	30	F	CO-6	90912	90941	CO-6	91028	91057	-2	0.000109	_	_	TATATATATATTTAGTTATATATGTTTAGT	TATATATATATTTAGTTATATATGTTATGT
R183	30	F	CO-6	65518	65547	CO-6	121084	121113	-3	0.00304	_	ycf1	ATTTATATATTTTTATATATTTTTTTCTAT	ATTTTTATATTTTTATATATTTATTTTTAT
R184	30	F	CO-6	65550	65579	CO-6	121084	121113	-3	0.00304	_	ycf1	ATTTCTATATTTTTATATATTTTTTTCTAT	ATTTTTATATTTTTATATATTTATTTTTAT
R185	30	F	CO-6	90355	90384	CO-6	90785	90814	-3	0.00304	_	_	TATTATTTTATTATTTTTTTTTTTATTATT	TATTATTTTATTTATTTTTTTTATATTATT
R188	30	F	CO-6	89612	89641	CO-6	90779	90808	-3	0.00304	_	_	TATTTATTTTATTTAATTTATTTTATTTAT	TATTTATATTATTTTATTTATTTTTTTTAT
R189	30	F	CO-6	91162	91191	CO-6	91196	91225	-3	0.00304	_	_	ATATTTTTATAGTTATTTAGTATTAATTTG	TTATTTTTATAGTTATTTAGTATTAAGTAG
R190	30	F	CO-6	98028	98057	CO-6	98070	98099	-3	0.00304	ycf2	ycf2	TTTCTTTTTGTCCAAGTCACTTCTCTTTTT	TCTCTTTTTGTCCAAGTCACTTCCCCTTTT
R191	30	F	CO-6	72721	72750	CO-6	72800	72829	-2	0.000109	_	_	TGTAAATAGAGTAAATAGAAAATTGTAATT	TGTAAATAGAATAAATAGAAAATTCTAATT
R193	30	F	CO-6	37146	37175	CO-6	90829	90858	-3	0.00304	_	_	ATTTATTTTATTTATTTATTTATTTATATA	TATTATTTTATTTATATATTTATTTATATA
R194	30	F	CO-6	51542	51571	CO-6	51564	51593	-3	0.00304	_	_	TTTATATAGATTTTATATAGATTTTATATA	TTTATATAGATTTTATATAGATTAAATAGA
R196	30	F	CO-6	9558	9587	CO-6	90825	90854	-3	0.00304	_	_	TTTTTTTTTTTTTATTTATATATTTATTTA	TTTATATTATTTTATTTATATATTTATTTA
R197	30	F	CO-6	10443	10472	CO-6	90673	90702	-3	0.00304	_	_	TTCTTTTTTATTAATTATTTTATAATTTAT	TTCATTTTTATTATTTATTTTTTAATTTAT
R199	30	F	CO-6	9558	9587	CO-6	65569	65598	-3	0.00304	_	_	TTTTTTTTTTTTTATTTATATATTTATTTA	TTTTTTTCTATTTATTTCTATATTTATTTA
R200	30	P	CO-6	98070	98099	CO-6	162455	162484	-3	0.00304	ycf2	ycf2	TCTCTTTTTGTCCAAGTCACTTCCCCTTTT	AAAAAGAGAAGTGACTTGGACAAAAAGAAA
R201	30	P	CO-6	98028	98057	CO-6	162413	162442	-3	0.00304	ycf2	ycf2	TTTCTTTTTGTCCAAGTCACTTCTCTTTTT	AAAAGGGGAAGTGACTTGGACAAAAAGAGA
R202	30	P	CO-6	126530	126559	CO-6	136204	136233	-3	0.00304	_	_	TAATATATATATAATATATAAAATTATATA	TATATAATATTATATATAATATATATAATA
R203	30	P	CO-6	10480	10509	CO-6	129663	129692	-3	0.00304	_	_	ATTGATTTCATTTTTATTTAATTTATTAAA	TTAAATAAAATAAATAAAAATGAAATCAAA
R204	30	P	CO-6	89609	89638	CO-6	129652	129681	-3	0.00304	_	_	TTTTATTTATTTTATTTAATTTATTTTATT	AATCAAATTGATTAAATAAAATAAATAAAA
R205	30	P	CO-6	10007	10036	CO-6	91021	91050	-2	0.000109	_	_	ATATATAAATAAATATATATATAAATATAA	TTATATATATATATATATTTAGTTATATAT
R206	30	P	CO-6	9949	9978	CO-6	91013	91042	-3	0.00304	_	_	CTAAATATATATATATATCTAAATAATCTA	TATATAATTTATATATATATATATATTTAG
R207	30	P	CO-6	9845	9874	CO-6	90962	90991	-3	0.00304	_	_	ATAAATTACTAAATATATATATATCTAAAT	ATTTATATATATATATATTTAGTCATATAT
R208	30	P	CO-6	10141	10170	CO-6	90823	90852	-3	0.00304	_	_	AATAAATATATTAATAAAATATAATAAATA	TATTTATATTATTTTATTTATATATTTATT
R209	30	P	CO-6	10163	10192	CO-6	90823	90852	-3	0.00304	_	_	AATAAATATATTAATAAAATATAATAAATA	TATTTATATTATTTTATTTATATATTTATT
R210	30	P	CO-6	10185	10214	CO-6	90823	90852	-3	0.00304	_	_	AATAAATATATTAATAAAATATAATAAATA	TATTTATATTATTTTATTTATATATTTATT
R211	30	P	CO-6	56160	56189	CO-6	90358	90387	-2	0.000109	_	_	AATAATAATAAAATATAAAATAATAAAATA	TATTTTATTATTTTTTTTTTTATTATTATT
R212	30	P	CO-6	10280	10309	CO-6	65830	65859	-3	0.00304	_	_	ATATAAAATATATTAAATAATATTAAAATA	TAATTTAATATTATTTAATATATTTAAAAT
R213	30	P	CO-6	10301	10330	CO-6	65829	65858	-3	0.00304	_	_	ATTAAAATATATTAAATAATATAAAATTAA	TTAATTTAATATTATTTAATATATTTAAAA
R214	30	P	CO-6	58838	58867	CO-6	58838	58867	0	2.77e-08	_	_	AATAAAGAACTTTTTAAAAAGTTCTTTATT	AATAAAGAACTTTTTAAAAAGTTCTTTATT
R215	30	P	CO-6	37193	37222	CO-6	56149	56178	-3	0.00304	_	_	TTTATATTTTATTTTTATTATTTATATTTT	ATAATATATATAATAATAATAAAATATAAA
R216	30	P	CO-6	33043	33072	CO-6	33045	33074	-3	0.00304	_	_	ATAGAATAGAACTCCGCGAAGTTCTATTCT	AGAATAGAACTCCGCGAAGTTCTATTCTGT
R217	30	P	CO-6	10600	10629	CO-6	10602	10631	-3	0.00304	_	_	ACATATAATAATTATATATATTTATTATAT	ATATAATAATTATATATATTTATTATATAT
R152	30	R	CO-6	126748	126777	CO-6	129250	129279	-3	0.00304	_	_	AAAAGATAATAAGATAATGATAATATAATA	ATAATATAATAGAAATAATATAATAGAAAA
R153	30	R	CO-6	126572	126601	CO-6	126573	126602	-3	0.00304	_	_	TAAAATGTATAAAATGTAAAAAATGTAAAA	AAAATGTATAAAATGTAAAAAATGTAAAAA
R154	30	R	CO-6	126666	126695	CO-6	126639	126668	-3	0.00304	_	_	ATAAAATAATAAAATATAAAAAAAAATATA	ATGTAAAAAAAAATGTAAAATAATAATATA
R159	30	R	CO-6	129223	129252	CO-6	129224	129253	-1	2.5e-06	_	_	TATAATATAATATAATAATATAATATAATA	ATAATATAATATAATAATATAATATAATAA
R162	30	R	CO-6	10003	10032	CO-6	9854	9883	-2	0.000109	_	_	ATATATATATAAATAAATATATATATAAAT	TAAATATATATATATCTAAATATATATATA
R163	30	R	CO-6	91021	91050	CO-6	90841	90870	-3	0.00304	_	_	TTATATATATATATATATTTAGTTATATAT	TATATATTTATTTATATATATATATAATTT
R166	30	R	CO-6	10300	10329	CO-6	10301	10330	-3	0.00304	_	_	TATTAAAATATATTAAATAATATAAAATTA	ATTAAAATATATTAAATAATATAAAATTAA
R167	30	R	CO-6	16633	16662	CO-6	89635	89664	-3	0.00304	_	_	TTTATAAATTATTTATAATAAATTATTTAT	TATTTATTATATAATATTTATTATATAATT
R168	30	R	CO-6	139083	139112	CO-6	139083	139112	-2	0.000109	ycf1	ycf1	ATTTTTTTTTTTTTTCTTTTTTTTTTTTTA	ATTTTTTTTTTTTTTCTTTTTTTTTTTTTA
R172	30	R	CO-6	10034	10063	CO-6	9969	9998	-3	0.00304	_	_	TAATCTAAATATATATATAAATGAAATAAA	AAATAATCTAAATATATATATAAATATAAT
R178	30	R	CO-6	90893	90922	CO-6	91007	91036	-2	0.000109	_	_	TATATATATATATATTTAGTATATATATAT	TATTTATATATAATTTATATATATATATAT
R180	30	R	CO-6	90716	90745	CO-6	10618	10647	-3	0.00304	_	_	TATATTATATATATATTTTATATTATTTAT	TATTTATTATATATTATATATATATGACAT
R181	30	R	CO-6	91011	91040	CO-6	90872	90901	-3	0.00304	_	_	TATATATAATTTATATATATATATATATTT	TTTATATATTTATATATAATTTATATATAT
R182	30	R	CO-6	10613	10642	CO-6	10614	10643	-3	0.00304	_	_	ATATATATTTATTATATATTATATATATAT	TATATATTTATTATATATTATATATATATG
R186	30	R	CO-6	58504	58533	CO-6	9552	9581	-3	0.00304	_	_	TGATCTATTTATTTTTTTTTTTATTTTATT	TTATTTTTTTTTTTTTTTTATTTATATATT
R187	30	R	CO-6	58504	58533	CO-6	37148	37177	-3	0.00304	_	_	TGATCTATTTATTTTTTTTTTTATTTTATT	TTATTTTATTTATTTATTTATTTATATAGT
R192	30	R	CO-6	50865	50894	CO-6	50874	50903	-2	0.000109	_	_	ATTTATTTTTTATATATATTTATATATATT	TTATATATATTTATATATATTGTATATTTA
R195	30	R	CO-6	37186	37215	CO-6	37186	37215	-2	0.000109	_	_	TTTATTATTTATATTTTATTTTTATTATTT	TTTATTATTTATATTTTATTTTTATTATTT
R198	30	R	CO-6	139082	139111	CO-6	139085	139114	-3	0.00304	ycf1	ycf1	AATTTTTTTTTTTTTTCTTTTTTTTTTTTT	TTTTTTTTTTTTTCTTTTTTTTTTTTTATT
R148	31	C	CO-6	90835	90865	CO-6	9855	9885	-3	0.000841	_	_	TTTATTTATATATTTATTTATATATATATAT	AAATATATATATATCTAAATATATATATATA
R149	31	C	CO-6	90928	90958	CO-6	10005	10035	-3	0.000841	_	_	TATATATGTTTAGTTATATTTATATTTATAT	ATATATATAAATAAATATATATATAAATATA
R150	31	C	CO-6	90716	90746	CO-6	10843	10873	-3	0.000841	_	_	TATATTATATATATATTTTATATTATTTATT	ATATATTATATATATAATATATAAAAAATAA
R151	31	C	CO-6	129266	129296	CO-6	90805	90835	-3	0.000841	_	_	AATATAATAGAAAATATTATAAATATAATAA	TTATATTATTTATTATATTATTTATATTATT
R119	31	F	CO-6	10789	10819	CO-6	126720	126750	-3	0.000841	_	_	AAAATAAAGATAAAAGATAATAAAGATAAAA	AAAATAAAGATAAAATAAAATGAAGATAAAA
R124	31	F	CO-6	10698	10728	CO-6	10719	10749	-3	0.000841	_	_	AATATAATAATTCAAAATAAGAATTTCAAAA	AATTTCAAAATTCAAAATAAGAATTTCAAAA
R126	31	F	CO-6	90850	90880	CO-6	90890	90920	-3	0.000841	_	_	ATTTATATATATATATAATTTGTTTATATAT	ATTTATATATATATATATTTAGTATATATAT
R127	31	F	CO-6	9571	9601	CO-6	9595	9625	-2	2.9e-05	_	_	ATTTATATATTTATTTACAATATAATTTATA	ATTTATAAATTTATTTACAATAAAATTTATA
R129	31	F	CO-6	9853	9883	CO-6	9999	10029	-2	2.9e-05	_	_	CTAAATATATATATATCTAAATATATATATA	CTAAATATATATATAAATAAATATATATATA
R130	31	F	CO-6	12044	12074	CO-6	41040	41070	-3	0.000841	trnG-UCC	trnG-GCC	ACGATGCGGGTTCGATTCCCGCTACCCGCTC	AAGATGCGGGTTCGATTCCCGCTATCCGCCC
R132	31	F	CO-6	16705	16735	CO-6	90769	90799	-3	0.000841	_	_	TATTATTTGTTATTTATATAATTTTATTTAT	TATTATTTTATATTTATATTATTTTATTTAT
R133	31	F	CO-6	90729	90759	CO-6	90762	90792	-2	2.9e-05	_	_	TATTTTATATTATTTATTATTTATATTATTT	TATTTTATATTATTTTATATTTATATTATTT
R134	31	F	CO-6	89607	89637	CO-6	89616	89646	-3	0.000841	_	_	TATTTTATTTATTTTATTTAATTTATTTTAT	TATTTTATTTAATTTATTTTATTTATTATAT
R138	31	F	CO-6	37138	37168	CO-6	37142	37172	-3	0.000841	_	_	TTTTTTTTATTTATTTTATTTATTTATTTAT	TTTTATTTATTTTATTTATTTATTTATTTAT
R139	31	F	CO-6	65499	65529	CO-6	65563	65593	-3	0.000841	_	_	TATTTATTGTTTTCTATTTATTTATATATTT	TATATATTTTTTTCTATTTATTTCTATATTT
R140	31	F	CO-6	9555	9585	CO-6	65476	65506	-2	2.9e-05	_	_	TTTTTTTTTTTTTTTTATTTATATATTTATT	TTTTTTTTTTTTTCTTTTTTATATATTTATT
R141	31	F	CO-6	139080	139110	CO-6	139081	139111	-3	0.000841	ycf1	ycf1	AAAATTTTTTTTTTTTTTCTTTTTTTTTTTT	AAATTTTTTTTTTTTTTCTTTTTTTTTTTTT
R142	31	P	CO-6	89630	89660	CO-6	136231	136261	-3	0.000841	_	_	TATTTTATTTATTATATAATATTTATTATAT	ATATAATATATATAATATAATAAATTAAATA
R143	31	P	CO-6	9859	9889	CO-6	91022	91052	-3	0.000841	_	_	ATATATATATCTAAATATATATATATAAATA	TATATATATATATATATTTAGTTATATATGT
R144	31	P	CO-6	91005	91035	CO-6	91005	91035	-3	0.000841	_	_	TATATTTATATATAATTTATATATATATATA	TATATTTATATATAATTTATATATATATATA
R145	31	P	CO-6	9910	9940	CO-6	90824	90854	-3	0.000841	_	_	TAAATATATATATAAATGAAATAATCTAAAT	ATTTATATTATTTTATTTATATATTTATTTA
R146	31	P	CO-6	9306	9336	CO-6	49778	49808	-1	6.45e-07	trnS-GCU	trnS-GGA	AACGGAGAGAGAGGGATTCGAACCCTCGGTA	TACCGAGGGTTCGAATCCCTCTCTTTCCGTT
R147	31	P	CO-6	40931	40961	CO-6	40931	40961	-3	0.000841	_	_	CATATATGATATATAATATATGTCATATATG	CATATATGATATATAATATATGTCATATATG
R120	31	R	CO-6	56164	56194	CO-6	126661	126691	-3	0.000841	_	_	ATAATAAAATATAAAATAATAAAATATAAAA	ATAATATAAAATAATAAAATATAAAAAAAAA
R121	31	R	CO-6	126616	126646	CO-6	126618	126648	-3	0.000841	_	_	ATAAAATGTATAAAATGTAAAAAATGTAAAA	AAAATGTATAAAATGTAAAAAATGTAAAAAA
R122	31	R	CO-6	126571	126601	CO-6	126618	126648	-3	0.000841	_	_	ATAAAATGTATAAAATGTAAAAAATGTAAAA	AAAATGTATAAAATGTAAAAAATGTAAAAAA
R123	31	R	CO-6	16997	17027	CO-6	10887	10917	-3	0.000841	_	_	AATAAATAATAAGATAATAAATAATAAGAAA	AATTAATAATAAATAATACAATAATAAATAA
R125	31	R	CO-6	126536	126566	CO-6	126536	126566	-2	2.9e-05	_	_	ATATATAATATATAAAATTATATAATATATA	ATATATAATATATAAAATTATATAATATATA
R128	31	R	CO-6	121102	121132	CO-6	9557	9587	-3	0.000841	ycf1	_	ATTTATTTTTATATTTATTTTTTTATATTTT	TTTTTTTTTTTTTTATTTATATATTTATTTA
R131	31	R	CO-6	56184	56214	CO-6	56188	56218	-3	0.000841	_	_	AAAATATAAAATATTAATAATAATAAAATAT	TATAAAATATTAATAATAATAAAATATGAAA
R135	31	R	CO-6	89607	89637	CO-6	89607	89637	-2	2.9e-05	_	_	TATTTTATTTATTTTATTTAATTTATTTTAT	TATTTTATTTATTTTATTTAATTTATTTTAT
R136	31	R	CO-6	65509	65539	CO-6	65519	65549	-3	0.000841	_	_	TTTCTATTTATTTATATATTTTTATATATTT	TTTATATATTTTTATATATTTTTTTCTATTT
R137	31	R	CO-6	121087	121117	CO-6	121087	121117	-2	2.9e-05	ycf1	ycf1	TTTATATTTTTATATATTTATTTTTATATTT	TTTATATTTTTATATATTTATTTTTATATTT
R115	32	C	CO-6	90838	90869	CO-6	10000	10031	-3	0.000232	_	_	ATTTATATATTTATTTATATATATATATAATT	TAAATATATATATAAATAAATATATATATAAA
R116	32	C	CO-6	90835	90866	CO-6	10001	10032	-2	7.74e-06	_	_	TTTATTTATATATTTATTTATATATATATATA	AAATATATATATAAATAAATATATATATAAAT
R117	32	C	CO-6	65844	65875	CO-6	17167	17198	-3	0.000232	_	_	TTAATATATTTAAAATATATTTAATATTAATA	AATAATATAAATTATATATAATTTATAATTAT
R118	32	C	CO-6	136224	136255	CO-6	90811	90842	-3	0.000232	_	_	ATATATAATATAATATATATAATATAATAAAT	TATTTATTATATTATTTATATTATTTTATTTA
R100	32	F	CO-6	56243	56274	CO-6	82634	82665	-2	7.74e-06	_	_	AAGAAATAGTAAAAAAAAAAAGAAATAGTAAA	AAGAAATAGTAACAAGAAAAAGAAATAGTAAA
R102	32	F	CO-6	10662	10693	CO-6	10678	10709	-3	0.000232	_	_	ATGACATATAATAATTATAACATATAATAATT	ATAACATATAATAATTATATAATATAATAATT
R105	32	F	CO-6	10138	10169	CO-6	10220	10251	-1	1.66e-07	_	_	ATTAATAAATATATTAATAAAATATAATAAAT	ATTAATAAATATATTAATAAAATATATTAAAT
R106	32	F	CO-6	89809	89840	CO-6	89819	89850	-3	0.000232	_	_	TAATATAATATATTATAATATAGTATAATATA	TATTATAATATAGTATAATATATTATAATATA
R107	32	F	CO-6	90876	90907	CO-6	91005	91036	0	1.73e-09	_	_	TATATTTATATATAATTTATATATATATATAT	TATATTTATATATAATTTATATATATATATAT
R110	32	F	CO-6	90849	90880	CO-6	91001	91032	-3	0.000232	_	_	TATTTATATATATATATAATTTGTTTATATAT	TATTTATATTTATATATAATTTATATATATAT
R112	32	P	CO-6	10000	10031	CO-6	90835	90866	-2	7.74e-06	_	_	TAAATATATATATAAATAAATATATATATAAA	TTTATTTATATATTTATTTATATATATATATA
R113	32	P	CO-6	40138	40169	CO-6	49778	49809	-3	0.000232	trnS-UGA	trnS-GGA	AAAAGGAGAGAGAGGGATTCGAACCCTCGATA	TACCGAGGGTTCGAATCCCTCTCTTTCCGTTT
R114	32	P	CO-6	40032	40063	CO-6	40032	40063	0	1.73e-09	_	_	CTGGCTCGGCTAGGTATACCTAGCCGAGCCAG	CTGGCTCGGCTAGGTATACCTAGCCGAGCCAG
R101	32	R	CO-6	126656	126687	CO-6	126660	126691	-3	0.000232	_	_	AAATAATAATATAAAATAATAAAATATAAAAA	AATAATATAAAATAATAAAATATAAAAAAAAA
R103	32	R	CO-6	129229	129260	CO-6	129229	129260	0	1.73e-09	_	_	ATAATATAATAATATAATATAATAATATAATA	ATAATATAATAATATAATATAATAATATAATA
R104	32	R	CO-6	89818	89849	CO-6	129213	129244	-3	0.000232	_	_	ATATTATAATATAGTATAATATATTATAATAT	TATAATATTCTATAATATAATATAATAATATA
R108	32	R	CO-6	37195	37226	CO-6	37195	37226	-2	7.74e-06	_	_	TATATTTTATTTTTATTATTTATATTTTATAT	TATATTTTATTTTTATTATTTATATTTTATAT
R109	32	R	CO-6	90733	90764	CO-6	90736	90767	-3	0.000232	_	_	TTATATTATTTATTATTTATATTATTTATTAT	TATTATTTATTATTTATATTATTTATTATTTT
R111	32	R	CO-6	90796	90827	CO-6	90801	90832	-3	0.000232	_	_	TTATTTTTTTTATATTATTTATTATATTATTT	TTTTTTATATTATTTATTATATTATTTATATT
R85	33	F	CO-6	129272	129304	CO-6	129384	129416	0	4.33e-10	_	_	ATAGAAAATATTATAAATATAATAATAATAATA	ATAGAAAATATTATAAATATAATAATAATAATA
R87	33	F	CO-6	136217	136249	CO-6	136231	136263	-3	6.38e-05	_	_	ATATAATATATATAATATAATATATATAATATA	ATATAATATATATAATATAATAAATTAAATATA
R90	33	F	CO-6	65565	65597	CO-6	121089	121121	-3	6.38e-05	_	ycf1	TATATTTTTTTCTATTTATTTCTATATTTATTT	TATATTTTTATATATTTATTTTTATATTTATTT
R93	33	F	CO-6	9555	9587	CO-6	37139	37171	-3	6.38e-05	_	_	TTTTTTTTTTTTTTTTATTTATATATTTATTTA	TTTTTTTATTTATTTTATTTATTTATTTATTTA
R94	33	P	CO-6	129496	129528	CO-6	129517	129549	-3	6.38e-05	_	_	AAATAGAATATCTAAATTAACTATTATATAATA	TATTATATAATATCTATTTTAGATATTCTATTT
R95	33	P	CO-6	90874	90906	CO-6	91005	91037	-3	6.38e-05	_	_	TATATATTTATATATAATTTATATATATATATA	TATATTTATATATAATTTATATATATATATATA
R96	33	P	CO-6	90875	90907	CO-6	90875	90907	-3	6.38e-05	_	_	ATATATTTATATATAATTTATATATATATATAT	ATATATTTATATATAATTTATATATATATATAT
R97	33	P	CO-6	70670	70702	CO-6	70713	70745	-2	2.06e-06	_	_	AAGAGTAAGAACTCAACGGGACCTTACCCCCCT	AGAGCGGTAAGGTCCCGTTGAGTTCTTACTCTT
R98	33	P	CO-6	16633	16665	CO-6	16633	16665	-3	6.38e-05	_	_	TTTATAAATTATTTATAATAAATTATTTATAAA	TTTATAAATTATTTATAATAAATTATTTATAAA
R99	33	P	CO-6	10577	10609	CO-6	10577	10609	-3	6.38e-05	_	_	TATTATATGACATATATTATATGACATATAATA	TATTATATGACATATATTATATGACATATAATA
R83	33	R	CO-6	56144	56176	CO-6	56154	56186	-3	6.38e-05	_	_	AAATAATAATATATATAATAATAATAAAATATA	ATATATAATAATAATAAAATATAAAATAATAAA
R84	33	R	CO-6	131092	131124	CO-6	10538	10570	-3	6.38e-05	_	_	AATTATAAATTAATAATTATATATTTCATATAT	TATATATTATATATATTAATAATTATATATTAA
R86	33	R	CO-6	136217	136249	CO-6	136217	136249	0	4.33e-10	_	_	ATATAATATATATAATATAATATATATAATATA	ATATAATATATATAATATAATATATATAATATA
R88	33	R	CO-6	9545	9577	CO-6	9545	9577	-2	2.06e-06	_	_	ATATTTATTATTTTTTTTTTTTTTTTATTTATA	ATATTTATTATTTTTTTTTTTTTTTTATTTATA
R89	33	R	CO-6	90890	90922	CO-6	90950	90982	-3	6.38e-05	_	_	ATTTATATATATATATATTTAGTATATATATAT	TATTTATATACAATTTATATATATATATATTTA
R91	33	R	CO-6	90797	90829	CO-6	90811	90843	-3	6.38e-05	_	_	TATTTTTTTTATATTATTTATTATATTATTTAT	TATTTATTATATTATTTATATTATTTTATTTAT
R92	33	R	CO-6	90834	90866	CO-6	121090	121122	-3	6.38e-05	_	ycf1	TTTTATTTATATATTTATTTATATATATATATA	ATATTTTTATATATTTATTTTTATATTTATTTT
R72	34	F	CO-6	9875	9908	CO-6	9980	10013	0	1.08e-10	_	_	ATATATATATAAATATAATCTAAATATATATATA	ATATATATATAAATATAATCTAAATATATATATA
R73	34	F	CO-6	9875	9908	CO-6	10019	10052	0	1.08e-10	_	_	ATATATATATAAATATAATCTAAATATATATATA	ATATATATATAAATATAATCTAAATATATATATA
R75	34	F	CO-6	50877	50910	CO-6	90874	90907	-3	1.75e-05	_	_	TATATATTTATATATATTGTATATTTATATATAT	TATATATTTATATATAATTTATATATATATATAT
R77	34	F	CO-6	17071	17104	CO-6	17091	17124	0	1.08e-10	_	_	TTATTATTATAGAATATTATTTATTATTATAGAA	TTATTATTATAGAATATTATTTATTATTATAGAA
R78	34	F	CO-6	51542	51575	CO-6	51553	51586	0	1.08e-10	_	_	TTTATATAGATTTTATATAGATTTTATATAGATT	TTTATATAGATTTTATATAGATTTTATATAGATT
R79	34	P	CO-6	90812	90845	CO-6	136222	136255	-3	1.75e-05	_	_	ATTTATTATATTATTTATATTATTTTATTTATAT	ATATATATAATATAATATATATAATATAATAAAT
R80	34	P	CO-6	10004	10037	CO-6	90833	90866	-3	1.75e-05	_	_	TATATATATAAATAAATATATATATAAATATAAT	ATTTTATTTATATATTTATTTATATATATATATA
R81	34	P	CO-6	89817	89850	CO-6	89817	89850	-2	5.47e-07	_	_	TATATTATAATATAGTATAATATATTATAATATA	TATATTATAATATAGTATAATATATTATAATATA
R82	34	P	CO-6	52738	52771	CO-6	52738	52771	-2	5.47e-07	_	_	TGATTTAATAATCGAATATTCAATTATTAAATCA	TGATTTAATAATCGAATATTCAATTATTAAATCA
R74	34	R	CO-6	9875	9908	CO-6	9875	9908	-2	5.47e-07	_	_	ATATATATATAAATATAATCTAAATATATATATA	ATATATATATAAATATAATCTAAATATATATATA
R76	34	R	CO-6	89635	89668	CO-6	90810	90843	-3	1.75e-05	_	_	TATTTATTATATAATATTTATTATATAATTTATT	TTATTTATTATATTATTTATATTATTTTATTTAT
R67	35	F	CO-6	9302	9336	CO-6	40135	40169	-3	4.79e-06	trnS-GCU	trnS-UGA	AGCGAACGGAGAGAGAGGGATTCGAACCCTCGGTA	AGCAAAAGGAGAGAGAGGGATTCGAACCCTCGATA
R68	35	F	CO-6	56226	56260	CO-6	56245	56279	-3	4.79e-06	_	_	GAAATAATAAAAAAAATAAGAAATAGTAAAAAAAA	GAAATAGTAAAAAAAAAAAGAAATAGTAAAGAAAA
R70	35	F	CO-6	50879	50913	CO-6	91005	91039	-3	4.79e-06	_	_	TATATTTATATATATTGTATATTTATATATATATT	TATATTTATATATAATTTATATATATATATATATT
R71	35	F	CO-6	16714	16748	CO-6	90822	90856	-2	1.45e-07	_	_	TTATTTATATAATTTTATTTATATAATTATTTATA	TTATTTATATTATTTTATTTATATATTTATTTATA
R69	35	R	CO-6	121097	121131	CO-6	90825	90859	-2	1.45e-07	ycf1	_	TATATATTTATTTTTATATTTATTTTTTTATATTT	TTTATATTATTTTATTTATATATTTATTTATATAT
R62	36	F	CO-6	9873	9908	CO-6	9955	9990	-3	1.31e-06	_	_	ATATATATATATAAATATAATCTAAATATATATATA	ATATATATATATCTAAATAATCTAAATATATATATA
R66	36	F	CO-6	9898	9933	CO-6	10027	10062	-3	1.31e-06	_	_	ATATATATATACTAAATATATATATAAATGAAATAA	ATAAATATAATCTAAATATATATATAAATGAAATAA
R61	36	R	CO-6	129341	129376	CO-6	129346	129381	-3	1.31e-06	_	_	ATAATAGATAATATAATAAATAGATAATATAATAGA	AGATAATATAATAAATAGATAATATAATAGAAAATA
R63	36	R	CO-6	9533	9568	CO-6	90795	90830	-3	1.31e-06	_	_	ATATTTATTATAATATTTATTATTTTTTTTTTTTTT	TTTATTTTTTTTATATTATTTATTATATTATTTATA
R64	36	R	CO-6	16859	16894	CO-6	16859	16894	-2	3.84e-08	_	_	TATAATATTTATAAATATTATAAATATTTAAAATAT	TATAATATTTATAAATATTATAAATATTTAAAATAT
R65	36	R	CO-6	90890	90925	CO-6	90875	90910	-3	1.31e-06	_	_	ATTTATATATATATATATTTAGTATATATATATTTA	ATATATTTATATATAATTTATATATATATATATTTA
R58	37	F	CO-6	9957	9993	CO-6	10019	10055	-3	3.55e-07	_	_	ATATATATATCTAAATAATCTAAATATATATATAAAT	ATATATATATAAATATAATCTAAATATATATATAAAT
R59	37	F	CO-6	90876	90912	CO-6	90948	90984	-1	1.88e-10	_	_	TATATTTATATATAATTTATATATATATATATTTAGT	TATATTTATATACAATTTATATATATATATATTTAGT
R60	37	P	CO-6	89809	89845	CO-6	89812	89848	-3	3.55e-07	_	_	TAATATAATATATTATAATATAGTATAATATATTATA	TATAATATATTATAATATAGTATAATATATTATAATA
R56	38	F	CO-6	9957	9994	CO-6	9980	10017	-3	9.64e-08	_	_	ATATATATATCTAAATAATCTAAATATATATATAAATA	ATATATATATAAATATAATCTAAATATATATATAAATA
R57	38	F	CO-6	10140	10177	CO-6	10184	10221	0	4.23e-13	_	_	TAATAAATATATTAATAAAATATAATAAATATATTAAT	TAATAAATATATTAATAAAATATAATAAATATATTAAT
R55	38	R	CO-6	136228	136265	CO-6	136215	136252	-3	9.64e-08	_	_	ATAATATAATATATATAATATAATAAATTAAATATATA	ATATATAATATATATAATATAATATATATAATATAATA
R49	39	F	CO-6	129848	129886	CO-6	129886	129924	-1	1.24e-11	_	ndhE	ATTCAATATATAATCATGATAATGATAACTGATTATTCA	ATTCAATATATAATCATGATAATGATAACTAATTATTCA
R50	39	F	CO-6	48265	48303	CO-6	107925	107963	-3	2.61e-08	_	_	CAGAACCGTACGTGAGATTTTCATTTCATACGGCTCCTC	CAGAACCGTACATGAGATTTTCACCTCATACGGCTCCTC
R52	39	F	CO-6	65523	65561	CO-6	65555	65593	0	1.06e-13	_	_	TATATTTTTATATATTTTTTTCTATTTATTTCTATATTT	TATATTTTTATATATTTTTTTCTATTTATTTCTATATTT
R53	39	P	CO-6	48265	48303	CO-6	152549	152587	-3	2.61e-08	_	_	CAGAACCGTACGTGAGATTTTCATTTCATACGGCTCCTC	GAGGAGCCGTATGAGGTGAAAATCTCATGTACGGTTCTG
R54	39	P	CO-6	9894	9932	CO-6	90888	90926	-3	2.61e-08	_	_	CTAAATATATATATACTAAATATATATATAAATGAAATA	TAATTTATATATATATATATTTAGTATATATATATTTAG
R47	39	R	CO-6	9929	9967	CO-6	9909	9947	-3	2.61e-08	_	_	AATAATCTAAATCTAATAATCTAAATATATATATATATC	CTAAATATATATATAAATGAAATAATCTAAATCTAATAA
R48	39	R	CO-6	56167	56205	CO-6	56158	56196	-1	1.24e-11	_	_	ATAAAATATAAAATAATAAAATATAAAATATTAATAATA	ATAATAATAATAAAATATAAAATAATAAAATATAAAATA
R51	39	R	CO-6	126642	126680	CO-6	126654	126692	-3	2.61e-08	_	_	TAAAAAAAAATGTAAAATAATAATATAAAATAATAAAAT	TAAAATAATAATATAAAATAATAAAATATAAAAAAAAAT
R39	40	F	CO-6	56216	56255	CO-6	56235	56274	-3	7.05e-09	_	_	AAAAAAATATGAAATAATAAAAAAAATAAGAAATAGTAAA	AAAAAAATAAGAAATAGTAAAAAAAAAAAGAAATAGTAAA
R40	40	F	CO-6	159949	159988	CO-6	160021	160060	-3	7.05e-09	ycf2	ycf2	ATCAATATCGTCACTATCATCAATATCGATATCGTCACTA	ATCGATATCGTCACTATCATCAATATCGATATCATCAATA
R41	40	F	CO-6	100452	100491	CO-6	100524	100563	-3	7.05e-09	ycf2	ycf2	TATTGATGATATCGATATTGATGATAGTGACGATATCGAT	TAGTGACGATATCGATATTGATGATAGTGACGATATTGAT
R42	40	F	CO-6	9977	10016	CO-6	10016	10055	0	2.64e-14	_	_	TAAATATATATATAAATATAATCTAAATATATATATAAAT	TAAATATATATATAAATATAATCTAAATATATATATAAAT
R44	40	P	CO-6	100524	100563	CO-6	160021	160060	-3	7.05e-09	ycf2	ycf2	TAGTGACGATATCGATATTGATGATAGTGACGATATTGAT	ATCGATATCGTCACTATCATCAATATCGATATCATCAATA
R45	40	P	CO-6	100452	100491	CO-6	159949	159988	-3	7.05e-09	ycf2	ycf2	TATTGATGATATCGATATTGATGATAGTGACGATATCGAT	ATCAATATCGTCACTATCATCAATATCGATATCGTCACTA
R46	40	P	CO-6	35558	35597	CO-6	35558	35597	-2	1.86e-10	_	_	ATTGGATTGGCTGGTTCATGAATGAACCAGCCAATCCAAT	ATTGGATTGGCTGGTTCATGAATGAACCAGCCAATCCAAT
R43	40	R	CO-6	9977	10016	CO-6	9977	10016	-2	1.86e-10	_	_	TAAATATATATATAAATATAATCTAAATATATATATAAAT	TAAATATATATATAAATATAATCTAAATATATATATAAAT
R38	41	C	CO-6	121146	121186	CO-6	90763	90803	-3	1.9e-09	ndhF;ycf1	_	TATAATATAATAAAATATGAATATAAAAAAATAAATAAAAA	ATTTTATATTATTTTATATTTATATTATTTTATTTATTTTT
R35	41	F	CO-6	129567	129607	CO-6	129584	129624	-3	1.9e-09	_	_	TATAATAGTGTAAATCATATAATAGTGTAAATCATATAATA	TATAATAGTGTAAATCATATAATAGCCTAAATCATATATTA
R37	41	P	CO-6	136202	136242	CO-6	136202	136242	-3	1.9e-09	_	_	TATATATAATATTATATATAATATATATAATATAATATATA	TATATATAATATTATATATAATATATATAATATAATATATA
R36	41	R	CO-6	90878	90918	CO-6	90882	90922	-3	1.9e-09	_	_	TATTTATATATAATTTATATATATATATATTTAGTATATAT	TATATATAATTTATATATATATATATTTAGTATATATATAT
R32	42	F	CO-6	72060	72101	CO-6	72088	72129	-3	5.12e-10	_	_	AATATAATACAATAAATATACTGTAATAAATATACTGTAATA	AATATACTGTAATAAATATACTGTAATAAATATACTGTAATA
R33	42	F	CO-6	51592	51633	CO-6	51614	51655	-3	5.12e-10	_	_	GATATTTTATATAGATTAAATGGATATTTTATATAGATTAAA	GATATTTTATATAGATTAAATGGATAGATTAAATAGATTAAA
R34	42	R	CO-6	89606	89647	CO-6	89606	89647	-2	1.28e-11	_	_	ATATTTTATTTATTTTATTTAATTTATTTTATTTATTATATA	ATATTTTATTTATTTTATTTAATTTATTTTATTTATTATATA
R31	43	R	CO-6	10013	10055	CO-6	10016	10058	-3	1.38e-10	_	_	AAATAAATATATATATAAATATAATCTAAATATATATATAAAT	TAAATATATATATAAATATAATCTAAATATATATATAAATGAA
R30	45	F	CO-6	51573	51617	CO-6	51595	51639	-1	3.49e-15	_	_	ATTTTATATAGATTAAATAGATATTTTATATAGATTAAATGGATA	ATTTTATATAGATTAAATGGATATTTTATATAGATTAAATGGATA
R27	46	F	CO-6	126557	126602	CO-6	126602	126647	0	6.46e-18	_	_	ATAATATATAAAATATAAAATGTATAAAATGTAAAAAATGTAAAAA	ATAATATATAAAATATAAAATGTATAAAATGTAAAAAATGTAAAAA
R28	46	F	CO-6	37240	37285	CO-6	37254	37299	-2	6.01e-14	_	_	TATATAGTATTAAATATATAGTATTAAATATATAGTATTCAATTTA	TATATAGTATTAAATATATAGTATTCAATTTATAGTATTCAATTTA
R29	46	P	CO-6	21716	21761	CO-6	21716	21761	-2	6.01e-14	rpoC2	rpoC2	AATACCCTGTTTTGGTATTTCGATTGAAATACCAAAACAGGGTATT	AATACCCTGTTTTGGTATTTCGATTGAAATACCAAAACAGGGTATT
R26	48	P	CO-6	85454	85501	CO-6	85454	85501	-2	4.1e-15	_	_	AGGTATCTAAGGAATAGTGACTTTGAAGTCACTATTCCTTAGATACCT	AGGTATCTAAGGAATAGTGACTTTGAAGTCACTATTCCTTAGATACCT
R25	48	R	CO-6	56158	56205	CO-6	56158	56205	-2	4.1e-15	_	_	ATAATAATAATAAAATATAAAATAATAAAATATAAAATATTAATAATA	ATAATAATAATAAAATATAAAATAATAAAATATAAAATATTAATAATA
R21	49	F	CO-6	162413	162461	CO-6	162434	162482	-2	1.07e-15	ycf2	ycf2	AAAAGGGGAAGTGACTTGGACAAAAAGAGAAGTGACTTGGACAAAAAGA	AAAAAGAGAAGTGACTTGGACAAAAAGAGAAGTGACTTGGACAAAAAGA
R22	49	F	CO-6	98030	98078	CO-6	98051	98099	-2	1.07e-15	ycf2	ycf2	TCTTTTTGTCCAAGTCACTTCTCTTTTTGTCCAAGTCACTTCTCTTTTT	TCTTTTTGTCCAAGTCACTTCTCTTTTTGTCCAAGTCACTTCCCCTTTT
R23	49	P	CO-6	98051	98099	CO-6	162434	162482	-2	1.07e-15	ycf2	ycf2	TCTTTTTGTCCAAGTCACTTCTCTTTTTGTCCAAGTCACTTCCCCTTTT	AAAAAGAGAAGTGACTTGGACAAAAAGAGAAGTGACTTGGACAAAAAGA
R24	49	P	CO-6	98030	98078	CO-6	162413	162461	-2	1.07e-15	ycf2	ycf2	TCTTTTTGTCCAAGTCACTTCTCTTTTTGTCCAAGTCACTTCTCTTTTT	AAAAGGGGAAGTGACTTGGACAAAAAGAGAAGTGACTTGGACAAAAAGA
R19	50	F	CO-6	50915	50964	CO-6	50936	50985	-2	2.78e-16	_	_	TATATATAGGAAGTTATATAATATTTAGAGGAAGTTATATAATATTTAGA	TATTTAGAGGAAGTTATATAATATTTAGAGGAAGTTATATAATATTTAGA
R20	50	P	CO-6	33523	33572	CO-6	33523	33572	-2	2.78e-16	_	_	AGATAGTATGGTAGAAAGAACTATATATAATTCTTTCTACCATACTATCT	AGATAGTATGGTAGAAAGAACTATATATAATTCTTTCTACCATACTATCT
R18	51	F	CO-6	90929	90979	CO-6	90986	91036	-1	9.65e-19	_	_	ATATATGTTTAGTTATATTTATATTTATATACAATTTATATATATATATAT	ATATATGTTTAGTTATATTTATATTTATATATAATTTATATATATATATAT
R17	56	F	CO-6	72060	72115	CO-6	72074	72129	-3	4.61e-18	_	_	AATATAATACAATAAATATACTGTAATAAATATACTGTAATAAATATACTGTAATA	AATATACTGTAATAAATATACTGTAATAAATATACTGTAATAAATATACTGTAATA
R16	60	F	CO-6	10140	10199	CO-6	10162	10221	0	2.41e-26	_	_	TAATAAATATATTAATAAAATATAATAAATATATTAATAAAATATAATAAATATATTAAT	TAATAAATATATTAATAAAATATAATAAATATATTAATAAAATATAATAAATATATTAAT
R11	61	F	CO-6	159949	160009	CO-6	159997	160057	-2	9.9e-23	ycf2	ycf2	ATCAATATCGTCACTATCATCAATATCGATATCGTCACTATCATCAATATCGATATCGTCA	ATCGATATCGTCACTATCATCAATATCGATATCGTCACTATCATCAATATCGATATCATCA
R12	61	F	CO-6	100455	100515	CO-6	100503	100563	-2	9.9e-23	ycf2	ycf2	TGATGATATCGATATTGATGATAGTGACGATATCGATATTGATGATAGTGACGATATCGAT	TGACGATATCGATATTGATGATAGTGACGATATCGATATTGATGATAGTGACGATATTGAT
R14	61	P	CO-6	100503	100563	CO-6	159997	160057	-2	9.9e-23	ycf2	ycf2	TGACGATATCGATATTGATGATAGTGACGATATCGATATTGATGATAGTGACGATATTGAT	ATCGATATCGTCACTATCATCAATATCGATATCGTCACTATCATCAATATCGATATCATCA
R15	61	P	CO-6	100455	100515	CO-6	159949	160009	-2	9.9e-23	ycf2	ycf2	TGATGATATCGATATTGATGATAGTGACGATATCGATATTGATGATAGTGACGATATCGAT	ATCAATATCGTCACTATCATCAATATCGATATCGTCACTATCATCAATATCGATATCGTCA
R13	61	R	CO-6	9995	10055	CO-6	9977	10037	-3	5.84e-21	_	_	TAATCTAAATATATATATAAATAAATATATATATAAATATAATCTAAATATATATATAAAT	TAAATATATATATAAATATAATCTAAATATATATATAAATAAATATATATATAAATATAAT
R10	63	F	CO-6	65499	65561	CO-6	65531	65593	-3	4.03e-22	_	_	TATTTATTGTTTTCTATTTATTTATATATTTTTATATATTTTTTTCTATTTATTTCTATATTT	TATATATTTTTTTCTATTTATTTCTATATTTTTATATATTTTTTTCTATTTATTTCTATATTT
R9	66	P	CO-6	125	190	CO-6	125	190	0	5.87e-30	_	_	TGAAACCAAATAGCAATACCCCATATCTCGCTATAGCGAGATATGGGGTATTGCTATTTGGTTTCA	TGAAACCAAATAGCAATACCCCATATCTCGCTATAGCGAGATATGGGGTATTGCTATTTGGTTTCA
R7	68	F	CO-6	90912	90979	CO-6	90969	91036	-2	7.52e-27	_	_	TATATATATATTTAGTTATATATGTTTAGTTATATTTATATTTATATACAATTTATATATATATATAT	TATATATATATTTAGTCATATATGTTTAGTTATATTTATATTTATATATAATTTATATATATATATAT
R8	68	P	CO-6	9463	9530	CO-6	9463	9530	0	3.67e-31	_	_	TTTCATATTAATATTTTATTAATAAAAATGGAATATTCCATTTTTATTAATAAAATATTAATATGAAA	TTTCATATTAATATTTTATTAATAAAAATGGAATATTCCATTTTTATTAATAAAATATTAATATGAAA
R6	81	F	CO-6	43299	43379	CO-6	45523	45603	-2	1.59e-34	psaB	psaA	AGTTGGTTCTATACATATGACCAGCGATCAGGAAAAGAATTGCAATAGCTAAATGATGATGTGCAATATCGGTCAGCCATA	AGTTGGTTCTATACATATGACCAGCGATCAGGAAAAGAATTGCAATAGCTAAATGATGGTGTACAATATCGGTCAGCCATA
R2	85	F	CO-6	159949	160033	CO-6	159973	160057	-2	6.86e-37	ycf2	ycf2	ATCAATATCGTCACTATCATCAATATCGATATCGTCACTATCATCAATATCGATATCGTCACTATCATCAATATCGATATCGTCA	ATCGATATCGTCACTATCATCAATATCGATATCGTCACTATCATCAATATCGATATCGTCACTATCATCAATATCGATATCATCA
R3	85	F	CO-6	100455	100539	CO-6	100479	100563	-2	6.86e-37	ycf2	ycf2	TGATGATATCGATATTGATGATAGTGACGATATCGATATTGATGATAGTGACGATATCGATATTGATGATAGTGACGATATCGAT	TGACGATATCGATATTGATGATAGTGACGATATCGATATTGATGATAGTGACGATATCGATATTGATGATAGTGACGATATTGAT
R4	85	P	CO-6	100479	100563	CO-6	159973	160057	-2	6.86e-37	ycf2	ycf2	TGACGATATCGATATTGATGATAGTGACGATATCGATATTGATGATAGTGACGATATCGATATTGATGATAGTGACGATATTGAT	ATCGATATCGTCACTATCATCAATATCGATATCGTCACTATCATCAATATCGATATCGTCACTATCATCAATATCGATATCATCA
R5	85	P	CO-6	100455	100539	CO-6	159949	160033	-2	6.86e-37	ycf2	ycf2	TGATGATATCGATATTGATGATAGTGACGATATCGATATTGATGATAGTGACGATATCGATATTGATGATAGTGACGATATCGAT	ATCAATATCGTCACTATCATCAATATCGATATCGTCACTATCATCAATATCGATATCGTCACTATCATCAATATCGATATCGTCA
R1	29136	P	CO-6	91939	121074	CO-6	139438	168573	0	0	ycf1;rps3	ycf1	CCTGGATCAAATCGATTCTTTTTTGAATTCCTATACGTGCGATTCCTTCGAAACCTGAGGATATTCTCCTATTTTTTTGTACATAGTTTTTGATACAATTCCGTATTTTTTCATCTTCCTGTAGACCTACGGAATAATTTTTTGGTTGTGCAAACCAAAAGGAATGATGACGTTGGGTTGTACCAAGTCTGAAACCAAGTGGATTTATTTTTTGTCCCATATTTTCCTATTATATTTTCTTTCCATCCATATATTTTATTTTACTATGATGAATCTAAATCTTAGATTGATCTAAGATAAGAATAATTTAGATTTATCCTTTAATACAATTGTTATATGACAAGTGGGTCTTTTTATCGGATAACTACGTCCTCGAGCTCGAGGTCTTAATTTTTTGAC…	ATCCCATGTTTCTGATATTGCTATCCGTTCATTTTCCTCTTTTTTCTCCTCATCTTTTTTATCCCTAGTGTTTGTCTCTTCTTCCTCAAAATCGGAAATTTGTAATTCCGGTTTTCTCCTCACTGAATTCCTAAAAAAAAGATTAATCATTTGATAGATGTCAAAAAAAGAAAAAAAAAACGCTTTATCTATTCGATCCAAAAAAAGTGGGGAATGCACATTTGCTTGAAATATTTCCCAAATAACTGTTTTACGTCTTTGAGCACGCATAGATCCTTTGATTATACTCCTACGAAAATCCGGTTGTTGCGAGTAACGTATCAAAGCCACCTCCTCCTCTGGATCAATATTATTAACATTAGTATTGCTATTATCATTCTTATCAGTATAAACCACCAC…
		30-34	35-39	40-44	45-49	50-54	55-59	60-64	65-69	≥ 70
	CO-6	156	25	16	10	3	1	7	3	6		227
		Forward	Palindromic	Reverse	Complement	Total
	CO-6	93	56	59	19	227

## Sheet: CO-7
ID	Length	Type	Seq_A_id	Repeat_A_start	Repeat_A_end	Seq_B_id	Repeat_B_start	Repeat_B_end	Hamming_Distance	E-value	Gene_A	Gene_B	Repeat_A_seq	Repeat_B_seq
R219	30	C	CO-7	10038	10067	CO-7	9791	9820	-3	0.00299	_	_	ATATATATAATAAAAATAGAATATAAATAA	TATATTTATTATTTTGATTTTATATTTATT
R220	30	C	CO-7	127565	127594	CO-7	10060	10089	-3	0.00299	_	_	TATTAATTATTATATTATTTATTATTAATT	ATAAATAATAATAAAATAAATAATAATTTA
R221	30	C	CO-7	89866	89895	CO-7	16306	16335	-3	0.00299	_	_	TTATTATTTTTTTTATTATTATTTATAATT	AAAAATAAAATAAATAATAATAAATATAAA
R222	30	C	CO-7	90308	90337	CO-7	16599	16628	-3	0.00299	_	_	TTAATAATTTAATAATTTATATATATATAT	AATTAATAAATAAATAAATATATATATATA
R223	30	C	CO-7	90316	90345	CO-7	16599	16628	-3	0.00299	_	_	TTAATAATTTATATATATATATATATATAT	AATTAATAAATAAATAAATATATATATATA
R224	30	C	CO-7	122032	122061	CO-7	65214	65243	-3	0.00299	_	_	AATATATATATATATATATATATATATATA	TTATTTAGATATATTTATATATATATATAT
R225	30	C	CO-7	122032	122061	CO-7	90330	90359	-2	0.000107	_	_	AATATATATATATATATATATATATATATA	ATATATATATATATATATGTATATATATAT
R143	30	F	CO-7	16265	16294	CO-7	74436	74465	-3	0.00299	_	_	AAAATAAATATAAAATGTAAATATAAAAAT	AAAATAAATATAAAAAATAAATATAAATAT
R144	30	F	CO-7	124994	125023	CO-7	125063	125092	-2	0.000107	_	_	AAAGATAATAAAATAAAGATAATAAAATAA	AAAGATAATAAGATAAAGATAATAAGATAA
R146	30	F	CO-7	30656	30685	CO-7	30675	30704	-3	0.00299	_	_	AATAATCTAAACTGGATCCAATAATCTAAA	AATAATCTAAACTGGATCCAATAAAAAAAA
R147	30	F	CO-7	65005	65034	CO-7	65038	65067	-3	0.00299	_	_	AATTTTTCTTTGGTGACATAAGTTCTAGTT	AATTTTTCTTTGGTGATATAAGTTCTCCTT
R150	30	F	CO-7	90326	90355	CO-7	122033	122062	-1	2.45e-06	_	_	ATATATATATATATATATATATGTATATAT	ATATATATATATATATATATATATATATAT
R151	30	F	CO-7	90328	90357	CO-7	122033	122062	-1	2.45e-06	_	_	ATATATATATATATATATATGTATATATAT	ATATATATATATATATATATATATATATAT
R152	30	F	CO-7	90330	90359	CO-7	122033	122062	-1	2.45e-06	_	_	ATATATATATATATATATGTATATATATAT	ATATATATATATATATATATATATATATAT
R153	30	F	CO-7	90332	90361	CO-7	122033	122062	-2	0.000107	_	_	ATATATATATATATATGTATATATATATGT	ATATATATATATATATATATATATATATAT
R154	30	F	CO-7	65228	65257	CO-7	122031	122060	-3	0.00299	_	_	TTATATATATATATATTTAGATATATATAT	TAATATATATATATATATATATATATATAT
R156	30	F	CO-7	65232	65261	CO-7	65248	65277	-2	0.000107	_	_	ATATATATATATTTAGATATATATATTATT	ATATATATATTATTAGATATATATATTATT
R158	30	F	CO-7	65316	65345	CO-7	122038	122067	-3	0.00299	_	_	CATATATATTTAGATATATATATATTATAT	TATATATATATATATATATATATATTATAT
R160	30	F	CO-7	89206	89235	CO-7	89243	89272	-2	0.000107	_	_	ATTGATATTTTATTTATTATTTATTATATA	ATATATATTTTATTTATTATTTATTATATA
R161	30	F	CO-7	65535	65564	CO-7	65565	65594	-1	2.45e-06	_	_	ATATTTTAAATATTTCATATTTCATTTTAT	ATATTTTATATATTTCATATTTCATTTTAT
R165	30	F	CO-7	161024	161053	CO-7	161066	161095	-3	0.00299	ycf2	ycf2	AGAAAAGGGGAAGTGACTTGGACAAAAAGA	ACAAAAAGAGAAGTGACTTGGACAAAAAGA
R167	30	F	CO-7	11509	11538	CO-7	11542	11571	-3	0.00299	_	_	TAAAATATTTTCCTTTTTATCCATCTAAAA	TAAAATATTTTCCTTTTTATCCAAACAAAA
R168	30	F	CO-7	23343	23372	CO-7	23366	23395	-3	0.00299	_	rpoC1	CTAATCTAATTTCTTAGTTATGAGTAATCT	GTAATCTAATTTCTTAGTTATGAGTAGGCT
R169	30	F	CO-7	16798	16827	CO-7	16819	16848	-3	0.00299	_	_	TAATTTATTAATTATTAATAATAATTTATT	TAATTTATTAATTATTAATAATATATAATT
R170	30	F	CO-7	51053	51082	CO-7	51071	51100	-2	0.000107	_	_	TATATAGATTAAAATAGATTTATAGATTAA	TTTATAGATTAAAATAGATTAATAGATTAA
R172	30	F	CO-7	90324	90353	CO-7	122033	122062	-2	0.000107	_	_	TTATATATATATATATATATATATGTATAT	ATATATATATATATATATATATATATATAT
R177	30	F	CO-7	90322	90351	CO-7	90330	90359	-3	0.00299	_	_	ATTTATATATATATATATATATATATGTAT	ATATATATATATATATATGTATATATATAT
R178	30	F	CO-7	65215	65244	CO-7	122034	122063	-3	0.00299	_	_	TATTTAGATATATTTATATATATATATATT	TATATATATATATATATATATATATATATT
R181	30	F	CO-7	65226	65255	CO-7	122033	122062	-3	0.00299	_	_	ATTTATATATATATATATTTAGATATATAT	ATATATATATATATATATATATATATATAT
R182	30	F	CO-7	65224	65253	CO-7	122033	122062	-3	0.00299	_	_	ATATTTATATATATATATATTTAGATATAT	ATATATATATATATATATATATATATATAT
R183	30	F	CO-7	65222	65251	CO-7	122033	122062	-3	0.00299	_	_	ATATATTTATATATATATATATTTAGATAT	ATATATATATATATATATATATATATATAT
R188	30	F	CO-7	90321	90350	CO-7	90333	90362	-3	0.00299	_	_	AATTTATATATATATATATATATATATGTA	TATATATATATATATGTATATATATATGTA
R191	30	F	CO-7	131497	131526	CO-7	131522	131551	-2	0.000107	_	_	TTATTACATTCTATTTCTTTTGTTCCTATT	CTATTACATTCTATTTCTTTTGTTCCTGTT
R192	30	F	CO-7	65273	65302	CO-7	65284	65313	-2	0.000107	_	_	TTATTTATTAGATATTTATTAGATATATAT	ATATTTATTAGATATATATTAGATATATAT
R193	30	F	CO-7	127558	127587	CO-7	127580	127609	-3	0.00299	_	_	TATTTATTATTAATTATTATATTATTTATT	TATTTATTATTAATTATTATATTAATTTAT
R196	30	F	CO-7	97325	97354	CO-7	97367	97396	-3	0.00299	ycf2	ycf2	TTTCTTTTTGTCCAAGTCACTTCTCTTTTT	TCTCTTTTTGTCCAAGTCACTTCCCCTTTT
R198	30	P	CO-7	97367	97396	CO-7	161068	161097	-3	0.00299	ycf2	ycf2	TCTCTTTTTGTCCAAGTCACTTCCCCTTTT	AAAAAGAGAAGTGACTTGGACAAAAAGAAA
R199	30	P	CO-7	97325	97354	CO-7	161026	161055	-3	0.00299	ycf2	ycf2	TTTCTTTTTGTCCAAGTCACTTCTCTTTTT	AAAAGGGGAAGTGACTTGGACAAAAAGAGA
R200	30	P	CO-7	3892	3921	CO-7	137641	137670	-3	0.00299	_	ycf1	GATTCATTAAAAAAAAAAAAAGAAAAAAAA	TTTTTTTCCTTTTTTTTTTTTTATTGGATC
R201	30	P	CO-7	124839	124868	CO-7	124839	124868	-2	0.000107	_	_	TATATATAAACTATATATAGTTAATATATA	TATATATAAACTATATATAGTTAATATATA
R202	30	P	CO-7	90326	90355	CO-7	122033	122062	-1	2.45e-06	_	_	ATATATATATATATATATATATGTATATAT	ATATATATATATATATATATATATATATAT
R203	30	P	CO-7	90328	90357	CO-7	122033	122062	-1	2.45e-06	_	_	ATATATATATATATATATATGTATATATAT	ATATATATATATATATATATATATATATAT
R204	30	P	CO-7	90330	90359	CO-7	122033	122062	-1	2.45e-06	_	_	ATATATATATATATATATGTATATATATAT	ATATATATATATATATATATATATATATAT
R205	30	P	CO-7	90332	90361	CO-7	122033	122062	-2	0.000107	_	_	ATATATATATATATATGTATATATATATGT	ATATATATATATATATATATATATATATAT
R206	30	P	CO-7	65228	65257	CO-7	122035	122064	-3	0.00299	_	_	TTATATATATATATATTTAGATATATATAT	ATATATATATATATATATATATATATATTA
R207	30	P	CO-7	90324	90353	CO-7	122033	122062	-2	0.000107	_	_	TTATATATATATATATATATATATGTATAT	ATATATATATATATATATATATATATATAT
R208	30	P	CO-7	65226	65255	CO-7	122033	122062	-3	0.00299	_	_	ATTTATATATATATATATTTAGATATATAT	ATATATATATATATATATATATATATATAT
R209	30	P	CO-7	65224	65253	CO-7	122033	122062	-3	0.00299	_	_	ATATTTATATATATATATATTTAGATATAT	ATATATATATATATATATATATATATATAT
R210	30	P	CO-7	65222	65251	CO-7	122033	122062	-3	0.00299	_	_	ATATATTTATATATATATATATTTAGATAT	ATATATATATATATATATATATATATATAT
R211	30	P	CO-7	65215	65244	CO-7	122032	122061	-3	0.00299	_	_	TATTTAGATATATTTATATATATATATATT	AATATATATATATATATATATATATATATA
R212	30	P	CO-7	89303	89332	CO-7	89305	89334	-2	0.000107	_	_	ATTATATTATATAATATATTATATAATATA	TATATTATATAATATATTATATAATATAGG
R213	30	P	CO-7	16630	16659	CO-7	65191	65220	-3	0.00299	_	_	TAAATAAATATATAATAAATATATATAATA	TATTTTATATATATTTTATATATTTATTTA
R214	30	P	CO-7	16630	16659	CO-7	65159	65188	-3	0.00299	_	_	TAAATAAATATATAATAAATATATATAATA	TATTTTATATATATTTTATATATTTATTTA
R215	30	P	CO-7	58445	58474	CO-7	58445	58474	0	2.73e-08	_	_	AATAAAGAACTTTTTAAAAAGTTCTTTATT	AATAAAGAACTTTTTAAAAAGTTCTTTATT
R216	30	P	CO-7	32745	32774	CO-7	32747	32776	-1	2.45e-06	_	_	ATAGAATAGAACTCCGCGGAGTTCTATTCT	AGAATAGAACTCCGCGGAGTTCTATTCTGT
R217	30	P	CO-7	16588	16617	CO-7	16792	16821	-3	0.00299	_	_	TAAATATTAATAATTAATAAATAAATAAAT	ATTTATTAATTTATTAATTATTAATAATAA
R218	30	P	CO-7	9846	9875	CO-7	9847	9876	-2	0.000107	_	_	TTATTTACAATATAATTTATATTGTAAATA	TATTTACAATATAATTTATATTGTAAATAT
R142	30	R	CO-7	55924	55953	CO-7	55936	55965	-3	0.00299	_	_	AAAAAGAAATAGTAAAAAAAAAAAAAAAAT	TAAAAAAAAAAAAAAAATAGTAAAGAAAAG
R145	30	R	CO-7	16305	16334	CO-7	10057	10086	-3	0.00299	_	_	TAAAAATAAAATAAATAATAATAAATATAA	AATATAAATAATAATAAAATAAATAATAAT
R148	30	R	CO-7	125077	125106	CO-7	134748	134777	-3	0.00299	_	_	AAAGATAATAAGATAATATATATAATATAT	TATATATTATATATAATAGAATAGTAGAAT
R149	30	R	CO-7	122030	122059	CO-7	122033	122062	-3	0.00299	_	_	ATAATATATATATATATATATATATATATA	ATATATATATATATATATATATATATATAT
R155	30	R	CO-7	122033	122062	CO-7	90329	90358	-1	2.45e-06	_	_	ATATATATATATATATATATATATATATAT	TATATATATATATATATATGTATATATATA
R157	30	R	CO-7	122033	122062	CO-7	90327	90356	-1	2.45e-06	_	_	ATATATATATATATATATATATATATATAT	TATATATATATATATATATATGTATATATA
R159	30	R	CO-7	122033	122062	CO-7	65225	65254	-3	0.00299	_	_	ATATATATATATATATATATATATATATAT	TATTTATATATATATATATTTAGATATATA
R162	30	R	CO-7	58118	58147	CO-7	58122	58151	-3	0.00299	_	_	ATCTATTTATTTTATTTTTTATTTTATTTA	ATTTATTTTATTTTTTATTTTATTTACTTT
R163	30	R	CO-7	55622	55651	CO-7	55625	55654	-3	0.00299	_	_	TATCAATATCCTATAAAAATATCCTATAAC	CAATATCCTATAAAAATATCCTATAACCTA
R164	30	R	CO-7	5114	5143	CO-7	5114	5143	-2	0.000107	_	_	CTTTTTTGTTGTTTTTGTTGTTGTTTTTTC	CTTTTTTGTTGTTTTTGTTGTTGTTTTTTC
R166	30	R	CO-7	55935	55964	CO-7	55925	55954	-3	0.00299	_	_	GTAAAAAAAAAAAAAAAATAGTAAAGAAAA	AAAAGAAATAGTAAAAAAAAAAAAAAAATA
R171	30	R	CO-7	134747	134776	CO-7	125078	125107	-3	0.00299	_	_	ATATATATTATATATAATAGAATAGTAGAA	AAGATAATAAGATAATATATATAATATATT
R173	30	R	CO-7	90321	90350	CO-7	90322	90351	-3	0.00299	_	_	AATTTATATATATATATATATATATATGTA	ATTTATATATATATATATATATATATGTAT
R174	30	R	CO-7	90322	90351	CO-7	90325	90354	-3	0.00299	_	_	ATTTATATATATATATATATATATATGTAT	TATATATATATATATATATATATGTATATA
R175	30	R	CO-7	90330	90359	CO-7	122034	122063	-2	0.000107	_	_	ATATATATATATATATATGTATATATATAT	TATATATATATATATATATATATATATATT
R176	30	R	CO-7	90333	90362	CO-7	122033	122062	-2	0.000107	_	_	TATATATATATATATGTATATATATATGTA	ATATATATATATATATATATATATATATAT
R179	30	R	CO-7	65214	65243	CO-7	122034	122063	-3	0.00299	_	_	TTATTTAGATATATTTATATATATATATAT	TATATATATATATATATATATATATATATT
R180	30	R	CO-7	65223	65252	CO-7	122033	122062	-3	0.00299	_	_	TATATTTATATATATATATATTTAGATATA	ATATATATATATATATATATATATATATAT
R184	30	R	CO-7	90325	90354	CO-7	65222	65251	-3	0.00299	_	_	TATATATATATATATATATATATGTATATA	ATATATTTATATATATATATATTTAGATAT
R185	30	R	CO-7	90333	90362	CO-7	90334	90363	-3	0.00299	_	_	TATATATATATATATGTATATATATATGTA	ATATATATATATATGTATATATATATGTAG
R186	30	R	CO-7	122033	122062	CO-7	90331	90360	-2	0.000107	_	_	ATATATATATATATATATATATATATATAT	TATATATATATATATATGTATATATATATG
R187	30	R	CO-7	90330	90359	CO-7	90333	90362	-3	0.00299	_	_	ATATATATATATATATATGTATATATATAT	TATATATATATATATGTATATATATATGTA
R189	30	R	CO-7	65229	65258	CO-7	90324	90353	-3	0.00299	_	_	TATATATATATATATTTAGATATATATATT	TTATATATATATATATATATATATGTATAT
R190	30	R	CO-7	128054	128083	CO-7	128058	128087	-3	0.00299	_	_	TATTATATACTATATATTATATATTATATA	ATATACTATATATTATATATTATATACTAT
R194	30	R	CO-7	90273	90302	CO-7	90275	90304	-3	0.00299	_	_	TATTTATTTTATTTATTATTTATATTATTT	TTTATTTTATTTATTATTTATATTATTTCT
R195	30	R	CO-7	55604	55633	CO-7	55604	55633	-2	0.000107	_	_	TCCTATAACTATAATAAATATCAATATCCT	TCCTATAACTATAATAAATATCAATATCCT
R197	30	R	CO-7	89908	89937	CO-7	9809	9838	-3	0.00299	_	_	TTATTTATATTTATTTTATTATTTATATTT	TTTATATTTATTTTTTTACTTATTTTTATT
R138	31	C	CO-7	127540	127570	CO-7	10057	10087	-3	0.000828	_	_	TTATATTATTTATTATTATATTTATTATTAA	AATATAAATAATAATAAAATAAATAATAATT
R139	31	C	CO-7	65147	65177	CO-7	16629	16659	-3	0.000828	_	_	TATTTATTTATATATTTTATATATATTTTAT	ATAAATAAATATATAATAAATATATATAATA
R140	31	C	CO-7	122032	122062	CO-7	90324	90354	-1	6.34e-07	_	_	AATATATATATATATATATATATATATATAT	TTATATATATATATATATATATATGTATATA
R141	31	C	CO-7	90329	90359	CO-7	90322	90352	-3	0.000828	_	_	TATATATATATATATATATGTATATATATAT	ATTTATATATATATATATATATATATGTATA
R113	31	F	CO-7	124818	124848	CO-7	124889	124919	-2	2.85e-05	_	_	ATAAAATAAAATAACTATATCTATATATAAA	ATAAAATAAAATAACTATAACTATATATATA
R114	31	F	CO-7	10055	10085	CO-7	10263	10293	-3	0.000828	_	_	AGAATATAAATAATAATAAAATAAATAATAA	ACAAAATAAATAATAACAAAATAAATAATAA
R115	31	F	CO-7	52834	52864	CO-7	52854	52884	-3	0.000828	_	_	ATCAGATAAATATTCATACAAACAAATAAAT	AACAAATAAATATTCATACAAACAAATTAAT
R117	31	F	CO-7	90334	90364	CO-7	122033	122063	-3	0.000828	_	_	ATATATATATATATGTATATATATATGTAGT	ATATATATATATATATATATATATATATATT
R121	31	F	CO-7	63383	63413	CO-7	63408	63438	-3	0.000828	_	_	TTAATTCTGATAAGAAATCAAATAGTGAAGG	TGAAGGCTGATAAGAAATCAAATAGTGAAGG
R122	31	F	CO-7	11416	11446	CO-7	40580	40610	-3	0.000828	trnG-UCC	trnG-GCC	ACGATGCGGGTTCGATTCCCGCTACCCGCTC	AAGATGCGGGTTCGATTCCCGCTATCCGCCC
R123	31	F	CO-7	10256	10286	CO-7	10271	10301	-3	0.000828	_	_	AAAATTAACAAAATAAATAATAACAAAATAA	AATAATAACAAAATAAATAATAAAAAAATAA
R130	31	F	CO-7	127621	127651	CO-7	127644	127674	-3	0.000828	_	_	TTAATTTATTATAATATTAATATTGAATATT	TGAATATTTTATAATATTAATATTGAATATT
R131	31	P	CO-7	90334	90364	CO-7	122032	122062	-3	0.000828	_	_	ATATATATATATATGTATATATATATGTAGT	AATATATATATATATATATATATATATATAT
R132	31	P	CO-7	90329	90359	CO-7	90332	90362	-3	0.000828	_	_	TATATATATATATATATATGTATATATATAT	ATATATATATATATATGTATATATATATGTA
R133	31	P	CO-7	90322	90352	CO-7	90325	90355	-3	0.000828	_	_	ATTTATATATATATATATATATATATGTATA	TATATATATATATATATATATATGTATATAT
R134	31	P	CO-7	65232	65262	CO-7	90317	90347	-3	0.000828	_	_	ATATATATATATTTAGATATATATATTATTA	TAATAATTTATATATATATATATATATATAT
R135	31	P	CO-7	89257	89287	CO-7	89264	89294	-3	0.000828	_	_	TATTATTTATTATATAATAGATTATATAATA	TATTATATAATAGATTATATAATAGATAATA
R136	31	P	CO-7	9544	9574	CO-7	49308	49338	-1	6.34e-07	trnS-GCU	trnS-GGA	AACGGAGAGAGAGGGATTCGAACCCTCGGTA	TACCGAGGGTTCGAATCCCTCTCTTTCCGTT
R137	31	P	CO-7	40471	40501	CO-7	40471	40501	-3	0.000828	_	_	CATATATGATATATAATATATGTCATATATG	CATATATGATATATAATATATGTCATATATG
R116	31	R	CO-7	124750	124780	CO-7	124750	124780	0	6.82e-09	_	_	ATATATATAATAATATATAATAATATATATA	ATATATATAATAATATATAATAATATATATA
R118	31	R	CO-7	122030	122060	CO-7	65229	65259	-3	0.000828	_	_	ATAATATATATATATATATATATATATATAT	TATATATATATATATTTAGATATATATATTA
R119	31	R	CO-7	65190	65220	CO-7	65148	65178	0	6.82e-09	_	_	ATATTTTATATATATTTTATATATTTATTTA	ATTTATTTATATATTTTATATATATTTTATA
R120	31	R	CO-7	127573	127603	CO-7	127573	127603	-2	2.85e-05	_	_	ATTATATTATTTATTATTAATTATTATATTA	ATTATATTATTTATTATTAATTATTATATTA
R124	31	R	CO-7	65469	65499	CO-7	65473	65503	-2	2.85e-05	_	_	TTTATATATAATTTAATATAATTTAATATAT	TATATAATTTAATATAATTTAATATATTATT
R125	31	R	CO-7	122033	122063	CO-7	90324	90354	-1	6.34e-07	_	_	ATATATATATATATATATATATATATATATT	TTATATATATATATATATATATATGTATATA
R126	31	R	CO-7	65205	65235	CO-7	65207	65237	-3	0.000828	_	_	TTTATATATTTATTTAGATATATTTATATAT	TATATATTTATTTAGATATATTTATATATAT
R127	31	R	CO-7	89244	89274	CO-7	89208	89238	-3	0.000828	_	_	TATATATTTTATTTATTATTTATTATATAAT	TGATATTTTATTTATTATTTATTATATATAT
R128	31	R	CO-7	89299	89329	CO-7	89302	89332	-3	0.000828	_	_	ATTTATTATATTATATAATATATTATATAAT	TATTATATTATATAATATATTATATAATATA
R129	31	R	CO-7	89211	89241	CO-7	90270	90300	-3	0.000828	_	_	TATTTTATTTATTATTTATTATATATATTTT	TTTTATTTATTTTATTTATTATTTATATTAT
R110	32	C	CO-7	36142	36173	CO-7	16763	16794	-3	0.000228	_	_	TCATTATTATCATTATTAATATAATTTATTAA	AGTAATAATAGTAATAATAATAATATATAATT
R111	32	C	CO-7	122035	122066	CO-7	65229	65260	-3	0.000228	_	_	ATATATATATATATATATATATATATATTATA	TATATATATATATATTTAGATATATATATTAT
R112	32	C	CO-7	122031	122062	CO-7	90319	90350	-3	0.000228	_	_	TAATATATATATATATATATATATATATATAT	ATAATTTATATATATATATATATATATATGTA
R96	32	F	CO-7	65226	65257	CO-7	90322	90353	-3	0.000228	_	_	ATTTATATATATATATATTTAGATATATATAT	ATTTATATATATATATATATATATATGTATAT
R99	32	F	CO-7	90322	90353	CO-7	90328	90359	-3	0.000228	_	_	ATTTATATATATATATATATATATATGTATAT	ATATATATATATATATATATGTATATATATAT
R100	32	F	CO-7	65229	65260	CO-7	122034	122065	-2	7.61e-06	_	_	TATATATATATATATTTAGATATATATATTAT	TATATATATATATATATATATATATATATTAT
R102	32	F	CO-7	65596	65627	CO-7	65616	65647	-2	7.61e-06	_	_	TTCATTTTAAATTTAATAAATTCATTTTAAAT	TTCATTTTAAATTTAATAAATTCAATTTTAAT
R103	32	P	CO-7	65309	65340	CO-7	122039	122070	-3	0.000228	_	_	TATATATCATATATATTTAGATATATATATAT	ATATATATATATATATATATATATTATATATA
R104	32	P	CO-7	65229	65260	CO-7	122030	122061	-2	7.61e-06	_	_	TATATATATATATATTTAGATATATATATTAT	ATAATATATATATATATATATATATATATATA
R105	32	P	CO-7	10059	10090	CO-7	89861	89892	-3	0.000228	_	_	TATAAATAATAATAAAATAAATAATAATTTAA	TTATTTTATTATTTTTTTTATTATTATTTATA
R106	32	P	CO-7	71666	71697	CO-7	71670	71701	-2	7.61e-06	_	_	AAACAAACCCTTTTCAAATTTGAAAAGGGTTT	AAACCCTTTTCAAATTTGAAAAGGGTTTTGTT
R107	32	P	CO-7	70344	70375	CO-7	70396	70427	-2	7.61e-06	_	_	ATATAAGAGTAAGAACTCAACGGGACCTTACC	GGTAAGGTCCCGTTGAGTTCTTACTCTTTCAT
R108	32	P	CO-7	39697	39728	CO-7	49308	49339	-3	0.000228	trnS-UGA	trnS-GGA	AAAAGGAGAGAGAGGGATTCGAACCCTCGATA	TACCGAGGGTTCGAATCCCTCTCTTTCCGTTT
R109	32	P	CO-7	39602	39633	CO-7	39602	39633	0	1.7e-09	_	_	CTGGCTCGGCTAGGTATACCTAGCCGAGCCAG	CTGGCTCGGCTAGGTATACCTAGCCGAGCCAG
R95	32	R	CO-7	16615	16646	CO-7	16626	16657	-3	0.000228	_	_	AATATATATATATAATAAATAAATATATAATA	ATAATAAATAAATATATAATAAATATATATAA
R97	32	R	CO-7	90319	90350	CO-7	122033	122064	-3	0.000228	_	_	ATAATTTATATATATATATATATATATATGTA	ATATATATATATATATATATATATATATATTA
R98	32	R	CO-7	90322	90353	CO-7	90325	90356	-3	0.000228	_	_	ATTTATATATATATATATATATATATGTATAT	TATATATATATATATATATATATGTATATATA
R101	32	R	CO-7	90328	90359	CO-7	90331	90362	-3	0.000228	_	_	ATATATATATATATATATATGTATATATATAT	TATATATATATATATATGTATATATATATGTA
R92	33	C	CO-7	122032	122064	CO-7	65228	65260	-3	6.28e-05	_	_	AATATATATATATATATATATATATATATATTA	TTATATATATATATATTTAGATATATATATTAT
R93	33	C	CO-7	122030	122062	CO-7	90320	90352	-3	6.28e-05	_	_	ATAATATATATATATATATATATATATATATAT	TAATTTATATATATATATATATATATATGTATA
R94	33	C	CO-7	90327	90359	CO-7	90322	90354	-3	6.28e-05	_	_	TATATATATATATATATATATGTATATATATAT	ATTTATATATATATATATATATATATGTATATA
R80	33	F	CO-7	128048	128080	CO-7	128055	128087	-3	6.28e-05	_	_	ATTATATATTATATACTATATATTATATATTAT	ATTATATACTATATATTATATATTATATACTAT
R83	33	F	CO-7	90319	90351	CO-7	122030	122062	-2	2.03e-06	_	_	ATAATTTATATATATATATATATATATATGTAT	ATAATATATATATATATATATATATATATATAT
R84	33	F	CO-7	90325	90357	CO-7	90327	90359	-2	2.03e-06	_	_	TATATATATATATATATATATATGTATATATAT	TATATATATATATATATATATGTATATATATAT
R88	33	F	CO-7	134516	134548	CO-7	134541	134573	-1	4.22e-08	_	_	ATTTCTGTATTTAGGAAAGAGAATGATTTCTTT	ATTTCTTTATTTAGGAAAGAGAATGATTTCTTT
R89	33	P	CO-7	90319	90351	CO-7	122033	122065	-2	2.03e-06	_	_	ATAATTTATATATATATATATATATATATGTAT	ATATATATATATATATATATATATATATATTAT
R90	33	P	CO-7	90327	90359	CO-7	90330	90362	-3	6.28e-05	_	_	TATATATATATATATATATATGTATATATATAT	ATATATATATATATATATGTATATATATATGTA
R91	33	P	CO-7	90322	90354	CO-7	90325	90357	-3	6.28e-05	_	_	ATTTATATATATATATATATATATATGTATATA	TATATATATATATATATATATATGTATATATAT
R79	33	R	CO-7	65308	65340	CO-7	122038	122070	-3	6.28e-05	_	_	ATATATATCATATATATTTAGATATATATATAT	TATATATATATATATATATATATATTATATATA
R81	33	R	CO-7	65214	65246	CO-7	65226	65258	-3	6.28e-05	_	_	TTATTTAGATATATTTATATATATATATATTTA	ATTTATATATATATATATTTAGATATATATATT
R82	33	R	CO-7	122030	122062	CO-7	122036	122068	-3	6.28e-05	_	_	ATAATATATATATATATATATATATATATATAT	TATATATATATATATATATATATATATTATATA
R85	33	R	CO-7	90327	90359	CO-7	90327	90359	-2	2.03e-06	_	_	TATATATATATATATATATATGTATATATATAT	TATATATATATATATATATATGTATATATATAT
R86	33	R	CO-7	122031	122063	CO-7	65228	65260	-3	6.28e-05	_	_	TAATATATATATATATATATATATATATATATT	TTATATATATATATATTTAGATATATATATTAT
R87	33	R	CO-7	90325	90357	CO-7	90325	90357	-2	2.03e-06	_	_	TATATATATATATATATATATATGTATATATAT	TATATATATATATATATATATATGTATATATAT
R77	34	C	CO-7	90325	90358	CO-7	65224	65257	-3	1.72e-05	_	_	TATATATATATATATATATATATGTATATATATA	ATATTTATATATATATATATTTAGATATATATAT
R78	34	C	CO-7	90326	90359	CO-7	90325	90358	-2	5.38e-07	_	_	ATATATATATATATATATATATGTATATATATAT	TATATATATATATATATATATATGTATATATATA
R64	34	F	CO-7	134789	134822	CO-7	134821	134854	0	1.07e-10	_	_	ATAATTATAAATTCTAATAATTATAAATTCTAAT	ATAATTATAAATTCTAATAATTATAAATTCTAAT
R67	34	F	CO-7	9996	10029	CO-7	124957	124990	-3	1.72e-05	_	_	ATACAATATATATATAATATAAAAAATAAAGATA	ATATACTATATATATAATATATAAAATAAAGATA
R69	34	F	CO-7	90322	90355	CO-7	90326	90359	-3	1.72e-05	_	_	ATTTATATATATATATATATATATATGTATATAT	ATATATATATATATATATATATGTATATATATAT
R70	34	F	CO-7	65222	65255	CO-7	90326	90359	-3	1.72e-05	_	_	ATATATTTATATATATATATATTTAGATATATAT	ATATATATATATATATATATATGTATATATATAT
R73	34	P	CO-7	90326	90359	CO-7	90326	90359	-2	5.38e-07	_	_	ATATATATATATATATATATATGTATATATATAT	ATATATATATATATATATATATGTATATATATAT
R74	34	P	CO-7	90325	90358	CO-7	90325	90358	-2	5.38e-07	_	_	TATATATATATATATATATATATGTATATATATA	TATATATATATATATATATATATGTATATATATA
R75	34	P	CO-7	10268	10301	CO-7	89858	89891	-3	1.72e-05	_	_	ATAAATAATAACAAAATAAATAATAAAAAAATAA	TTATTATTTTATTATTTTTTTTATTATTATTTAT
R76	34	P	CO-7	52224	52257	CO-7	52224	52257	-2	5.38e-07	_	_	TGATTTAATAATCGAATATTCAATTATTAAATCA	TGATTTAATAATCGAATATTCAATTATTAAATCA
R65	34	R	CO-7	65437	65470	CO-7	128006	128039	-3	1.72e-05	_	_	ATATATAATTATATTAATATATCATTTATGAATT	TTATATATATACTATATAATTATATTAATATATA
R66	34	R	CO-7	127558	127591	CO-7	127563	127596	-3	1.72e-05	_	_	TATTTATTATTAATTATTATATTATTTATTATTA	ATTATTAATTATTATATTATTTATTATTAATTAT
R68	34	R	CO-7	90319	90352	CO-7	122033	122066	-3	1.72e-05	_	_	ATAATTTATATATATATATATATATATATGTATA	ATATATATATATATATATATATATATATATTATA
R71	34	R	CO-7	90326	90359	CO-7	90329	90362	-3	1.72e-05	_	_	ATATATATATATATATATATATGTATATATATAT	TATATATATATATATATATGTATATATATATGTA
R72	34	R	CO-7	90322	90355	CO-7	90325	90358	-3	1.72e-05	_	_	ATTTATATATATATATATATATATATGTATATAT	TATATATATATATATATATATATGTATATATATA
R63	35	C	CO-7	122036	122070	CO-7	122033	122067	-3	4.71e-06	_	_	TATATATATATATATATATATATATATTATATATA	ATATATATATATATATATATATATATATATTATAT
R56	35	F	CO-7	124685	124719	CO-7	124732	124766	-3	4.71e-06	_	_	AAATATATATACTATATAATATATATAATAATATA	AAATATATATACTTTTAAATATATATAATAATATA
R59	35	F	CO-7	9540	9574	CO-7	39694	39728	-3	4.71e-06	trnS-GCU	trnS-UGA	AGCGAACGGAGAGAGAGGGATTCGAACCCTCGGTA	AGCAAAAGGAGAGAGAGGGATTCGAACCCTCGATA
R60	35	P	CO-7	122026	122060	CO-7	122033	122067	-3	4.71e-06	_	_	ATACATAATATATATATATATATATATATATATAT	ATATATATATATATATATATATATATATATTATAT
R61	35	P	CO-7	90325	90359	CO-7	90328	90362	-3	4.71e-06	_	_	TATATATATATATATATATATATGTATATATATAT	ATATATATATATATATATATGTATATATATATGTA
R62	35	P	CO-7	90322	90356	CO-7	90325	90359	-3	4.71e-06	_	_	ATTTATATATATATATATATATATATGTATATATA	TATATATATATATATATATATATGTATATATATAT
R57	35	R	CO-7	128045	128079	CO-7	128048	128082	-3	4.71e-06	_	_	TAAATTATATATTATATACTATATATTATATATTA	ATTATATATTATATACTATATATTATATATTATAT
R58	35	R	CO-7	127551	127585	CO-7	127535	127569	-3	4.71e-06	_	_	ATTATTATATTTATTATTAATTATTATATTATTTA	ATTTATTATATTATTTATTATTATATTTATTATTA
R54	36	C	CO-7	89857	89892	CO-7	16297	16332	-3	1.28e-06	_	_	TTTATTATTTTATTATTTTTTTTATTATTATTTATA	AAATAATATAAAAATAAAATAAATAATAATAAATAT
R55	36	C	CO-7	90324	90359	CO-7	90321	90356	-3	1.28e-06	_	_	TTATATATATATATATATATATATGTATATATATAT	AATTTATATATATATATATATATATATGTATATATA
R47	36	F	CO-7	122033	122068	CO-7	122035	122070	-2	3.78e-08	_	_	ATATATATATATATATATATATATATATATTATATA	ATATATATATATATATATATATATATATTATATATA
R49	36	F	CO-7	65158	65193	CO-7	65190	65225	0	6.66e-12	_	_	ATATTTTATATATATTTTATATATTTATTTAGATAT	ATATTTTATATATATTTTATATATTTATTTAGATAT
R50	36	F	CO-7	62874	62909	CO-7	62892	62927	-3	1.28e-06	_	_	ATACAAGATAAGATCGAAATACAGGATAAGATCAAA	ATACAGGATAAGATCAAAATACAGGATAAGATCGAA
R52	36	P	CO-7	128073	128108	CO-7	128073	128108	0	6.66e-12	_	_	TATATTATATACTATTATATAATAGTATATAATATA	TATATTATATACTATTATATAATAGTATATAATATA
R53	36	P	CO-7	122027	122062	CO-7	122035	122070	-3	1.28e-06	_	_	TACATAATATATATATATATATATATATATATATAT	ATATATATATATATATATATATATATATTATATATA
R48	36	R	CO-7	128048	128083	CO-7	128051	128086	-3	1.28e-06	_	_	ATTATATATTATATACTATATATTATATATTATATA	ATATATTATATACTATATATTATATATTATATACTA
R51	36	R	CO-7	128003	128038	CO-7	128018	128053	-3	1.28e-06	_	_	ATATTATATATATACTATATAATTATATTAATATAT	TATATAATTATATTAATATATAATATCTAAATTATA
R42	38	F	CO-7	128363	128400	CO-7	128381	128418	0	4.16e-13	_	_	ATATGATCATTATAACTGATATGATCATTATAACTGAT	ATATGATCATTATAACTGATATGATCATTATAACTGAT
R43	38	F	CO-7	23481	23518	CO-7	23499	23536	0	4.16e-13	rpoC1	rpoC1	CTTTTGTTACACTTTCTACTTTTGTTACACTTTCTACT	CTTTTGTTACACTTTCTACTTTTGTTACACTTTCTACT
R45	38	P	CO-7	35277	35314	CO-7	35277	35314	-2	2.63e-09	_	_	TTGGATTGGATGGTTCATGAATGAACCATCCAATCCAA	TTGGATTGGATGGTTCATGAATGAACCATCCAATCCAA
R46	38	P	CO-7	10162	10199	CO-7	10162	10199	-2	2.63e-09	_	_	TTTAATTAACATAATTTAATAAAATTATGTTAATTAAA	TTTAATTAACATAATTTAATAAAATTATGTTAATTAAA
R44	38	R	CO-7	90322	90359	CO-7	90325	90362	-3	9.48e-08	_	_	ATTTATATATATATATATATATATATGTATATATATAT	TATATATATATATATATATATATGTATATATATATGTA
R39	39	F	CO-7	47784	47822	CO-7	107224	107262	-3	2.57e-08	_	_	CAGAACCGTACGTGAGATTTTCATTTCATACGGCTCCTC	CAGAACCGTACATGAGATTTTCACCTCATACGGCTCCTC
R40	39	F	CO-7	127543	127581	CO-7	127565	127603	-3	2.57e-08	_	_	TATTATTTATTATTATATTTATTATTAATTATTATATTA	TATTAATTATTATATTATTTATTATTAATTATTATATTA
R41	39	P	CO-7	47784	47822	CO-7	151160	151198	-3	2.57e-08	_	_	CAGAACCGTACGTGAGATTTTCATTTCATACGGCTCCTC	GAGGAGCCGTATGAGGTGAAAATCTCATGTACGGTTCTG
R37	39	R	CO-7	122026	122064	CO-7	122030	122068	-3	2.57e-08	_	_	ATACATAATATATATATATATATATATATATATATATTA	ATAATATATATATATATATATATATATATATATTATATA
R38	39	R	CO-7	65190	65228	CO-7	65172	65210	-3	2.57e-08	_	_	ATATTTTATATATATTTTATATATTTATTTAGATATATT	TTTTATATATTTATTTAGATATTTTATATATATTTTATA
R36	40	C	CO-7	122031	122070	CO-7	122030	122069	-2	1.83e-10	_	_	TAATATATATATATATATATATATATATATATTATATATA	ATAATATATATATATATATATATATATATATATTATATAT
R30	40	F	CO-7	65222	65261	CO-7	65238	65277	-3	6.94e-09	_	_	ATATATTTATATATATATATATTTAGATATATATATTATT	ATATATTTAGATATATATATTATTAGATATATATATTATT
R31	40	F	CO-7	158580	158619	CO-7	158628	158667	-3	6.94e-09	ycf2	ycf2	ATCAATATCGTCACTATCATCAATATCGATATCGTCACTA	ATCGATATCGTCACTATCATCAATATCGATATCATCAATA
R32	40	F	CO-7	99755	99794	CO-7	99803	99842	-3	6.94e-09	ycf2	ycf2	TATTGATGATATCGATATTGATGATAGTGACGATATCGAT	TAGTGACGATATCGATATTGATGATAGTGACGATATTGAT
R33	40	P	CO-7	99803	99842	CO-7	158628	158667	-3	6.94e-09	ycf2	ycf2	TAGTGACGATATCGATATTGATGATAGTGACGATATTGAT	ATCGATATCGTCACTATCATCAATATCGATATCATCAATA
R34	40	P	CO-7	99755	99794	CO-7	158580	158619	-3	6.94e-09	ycf2	ycf2	TATTGATGATATCGATATTGATGATAGTGACGATATCGAT	ATCAATATCGTCACTATCATCAATATCGATATCGTCACTA
R35	40	P	CO-7	134461	134500	CO-7	134461	134500	-2	1.83e-10	_	_	TTTCTATCCAAATCAAATTGAAATTTGATTTGGATAGAAA	TTTCTATCCAAATCAAATTGAAATTTGATTTGGATAGAAA
R28	41	F	CO-7	128111	128151	CO-7	128128	128168	-3	1.87e-09	_	_	TATAATAGTGTAAATCATATAATAGTGTAAATCATATAATA	TATAATAGTGTAAATCATATAATAGCCTAAATCATATATTA
R26	41	R	CO-7	65148	65188	CO-7	65148	65188	0	6.5e-15	_	_	ATTTATTTATATATTTTATATATATTTTATATATTTATTTA	ATTTATTTATATATTTTATATATATTTTATATATTTATTTA
R27	41	R	CO-7	65180	65220	CO-7	65148	65188	-1	8e-13	_	_	ATTTATTTAGATATTTTATATATATTTTATATATTTATTTA	ATTTATTTATATATTTTATATATATTTTATATATTTATTTA
R29	41	R	CO-7	122026	122066	CO-7	122030	122070	-3	1.87e-09	_	_	ATACATAATATATATATATATATATATATATATATATTATA	ATAATATATATATATATATATATATATATATATTATATATA
R24	44	P	CO-7	124927	124970	CO-7	124927	124970	0	1.02e-16	_	_	TATATATAGTATATTAACTATATATAGTTAATATACTATATATA	TATATATAGTATATTAACTATATATAGTTAATATACTATATATA
R25	44	P	CO-7	122026	122069	CO-7	122026	122069	-2	8.65e-13	_	_	ATACATAATATATATATATATATATATATATATATATTATATAT	ATACATAATATATATATATATATATATATATATATATTATATAT
R22	46	F	CO-7	65253	65298	CO-7	65341	65386	-3	2.6e-12	_	_	TATATTATTAGATATATATATTATTTATTAGATATTTATTAGATAT	TATATTATTAGATATATATATTATTTATTAGATATATATTTTATAT
R23	46	P	CO-7	21386	21431	CO-7	21386	21431	-2	5.92e-14	rpoC2	rpoC2	AATACCCTGTTTTGGTATTTCGATTGAAATACCAAAACAGGGTATT	AATACCCTGTTTTGGTATTTCGATTGAAATACCAAAACAGGGTATT
R21	46	R	CO-7	65175	65220	CO-7	65180	65225	-3	2.6e-12	_	_	TATATATTTATTTAGATATTTTATATATATTTTATATATTTATTTA	ATTTATTTAGATATTTTATATATATTTTATATATTTATTTAGATAT
R20	47	F	CO-7	65147	65193	CO-7	65179	65225	-1	2.24e-16	_	_	TATTTATTTATATATTTTATATATATTTTATATATTTATTTAGATAT	TATTTATTTAGATATTTTATATATATTTTATATATTTATTTAGATAT
R19	48	P	CO-7	85083	85130	CO-7	85083	85130	-2	4.03e-15	_	_	AGGTATCTAAGGAATAGTGACTTTGAAGTCACTATTCCTTAGATACCT	AGGTATCTAAGGAATAGTGACTTTGAAGTCACTATTCCTTAGATACCT
R15	49	F	CO-7	161026	161074	CO-7	161047	161095	-2	1.05e-15	ycf2	ycf2	AAAAGGGGAAGTGACTTGGACAAAAAGAGAAGTGACTTGGACAAAAAGA	AAAAAGAGAAGTGACTTGGACAAAAAGAGAAGTGACTTGGACAAAAAGA
R16	49	F	CO-7	97327	97375	CO-7	97348	97396	-2	1.05e-15	ycf2	ycf2	TCTTTTTGTCCAAGTCACTTCTCTTTTTGTCCAAGTCACTTCTCTTTTT	TCTTTTTGTCCAAGTCACTTCTCTTTTTGTCCAAGTCACTTCCCCTTTT
R17	49	P	CO-7	97348	97396	CO-7	161047	161095	-2	1.05e-15	ycf2	ycf2	TCTTTTTGTCCAAGTCACTTCTCTTTTTGTCCAAGTCACTTCCCCTTTT	AAAAAGAGAAGTGACTTGGACAAAAAGAGAAGTGACTTGGACAAAAAGA
R18	49	P	CO-7	97327	97375	CO-7	161026	161074	-2	1.05e-15	ycf2	ycf2	TCTTTTTGTCCAAGTCACTTCTCTTTTTGTCCAAGTCACTTCTCTTTTT	AAAAGGGGAAGTGACTTGGACAAAAAGAGAAGTGACTTGGACAAAAAGA
R13	50	F	CO-7	134789	134838	CO-7	134805	134854	0	2.48e-20	_	_	ATAATTATAAATTCTAATAATTATAAATTCTAATAATTATAAATTCTAAT	ATAATTATAAATTCTAATAATTATAAATTCTAATAATTATAAATTCTAAT
R14	50	P	CO-7	33245	33294	CO-7	33245	33294	-2	2.73e-16	_	_	AGATAGTATGGTAGAAAGAATTATATATAGTTCTTTCTACCATACTATCT	AGATAGTATGGTAGAAAGAATTATATATAGTTCTTTCTACCATACTATCT
R10	54	F	CO-7	102569	102622	CO-7	155800	155853	0	9.69e-23	_	_	AACAGATAAGATACTCGGTATATCAATATTGATATACCGAGTATCTTATCTGTT	AACAGATAAGATACTCGGTATATCAATATTGATATACCGAGTATCTTATCTGTT
R11	54	P	CO-7	155800	155853	CO-7	155800	155853	0	9.69e-23	_	_	AACAGATAAGATACTCGGTATATCAATATTGATATACCGAGTATCTTATCTGTT	AACAGATAAGATACTCGGTATATCAATATTGATATACCGAGTATCTTATCTGTT
R12	54	P	CO-7	102569	102622	CO-7	102569	102622	0	9.69e-23	_	_	AACAGATAAGATACTCGGTATATCAATATTGATATACCGAGTATCTTATCTGTT	AACAGATAAGATACTCGGTATATCAATATTGATATACCGAGTATCTTATCTGTT
R9	60	P	CO-7	9722	9781	CO-7	9722	9781	0	2.37e-26	_	_	ATATTAATATTTTATTAATCAAAATGGAATATTCCATTTTGATTAATAAAATATTAATAT	ATATTAATATTTTATTAATCAAAATGGAATATTCCATTTTGATTAATAAAATATTAATAT
R5	61	F	CO-7	158580	158640	CO-7	158604	158664	-2	9.74e-23	ycf2	ycf2	ATCAATATCGTCACTATCATCAATATCGATATCGTCACTATCATCAATATCGATATCGTCA	ATCGATATCGTCACTATCATCAATATCGATATCGTCACTATCATCAATATCGATATCATCA
R6	61	F	CO-7	99758	99818	CO-7	99782	99842	-2	9.74e-23	ycf2	ycf2	TGATGATATCGATATTGATGATAGTGACGATATCGATATTGATGATAGTGACGATATCGAT	TGACGATATCGATATTGATGATAGTGACGATATCGATATTGATGATAGTGACGATATTGAT
R7	61	P	CO-7	99782	99842	CO-7	158604	158664	-2	9.74e-23	ycf2	ycf2	TGACGATATCGATATTGATGATAGTGACGATATCGATATTGATGATAGTGACGATATTGAT	ATCGATATCGTCACTATCATCAATATCGATATCGTCACTATCATCAATATCGATATCATCA
R8	61	P	CO-7	99758	99818	CO-7	158580	158640	-2	9.74e-23	ycf2	ycf2	TGATGATATCGATATTGATGATAGTGACGATATCGATATTGATGATAGTGACGATATCGAT	ATCAATATCGTCACTATCATCAATATCGATATCGTCACTATCATCAATATCGATATCGTCA
R4	66	P	CO-7	140	205	CO-7	140	205	0	5.78e-30	_	_	TGAAACCAAATAGCAATACCCCATATCTCGCTATAGCGAGATATGGGGTATTGCTATTTGGTTTCA	TGAAACCAAATAGCAATACCCCATATCTCGCTATAGCGAGATATGGGGTATTGCTATTTGGTTTCA
R3	73	R	CO-7	65148	65220	CO-7	65148	65220	-2	8.34e-30	_	_	ATTTATTTATATATTTTATATATATTTTATATATTTATTTAGATATTTTATATATATTTTATATATTTATTTA	ATTTATTTATATATTTTATATATATTTTATATATTTATTTAGATATTTTATATATATTTTATATATTTATTTA
R2	81	F	CO-7	42818	42898	CO-7	45042	45122	-2	1.57e-34	psaB	psaA	AGTTGGTTCTATACATATGACCAGCGATCAGGAAAAGAATTGCAATAGCTAAATGATGATGTGCAATATCGGTCAGCCATA	AGTTGGTTCTATACATATGACCAGCGATCAGGAAAAGAATTGCAATAGCTAAATGATGGTGTACAATATCGGTCAGCCATA
R1	27995	P	CO-7	91237	119231	CO-7	139191	167185	0	0	rps3;ycf1	ycf1	CTGGATCAAATCGATTCTTTTTTTAATTTCTATACGTGCGATTCCTTCGAAACCTGAGGATATTCTCCTATTTTTTTGTACATAGTTTTTGATACAATTCCGTATTTTTTCATCTTCCTGTAGACCTACGGAATAATTTTTTGGTTGTGCAAACCAAAAGGAATGATGACGTTGGGTTGTACCAAGTCTGAAACCAAGTGGATTTATTTTTTGTCCCATATTTTCCTATTATATTTTCTTTCCATCCATATATTTTATTTTACTATGATGAATCTAAATCTTAGATTGATCTAAGATAAGAATAATTTAGATTTATCCTTTAATACAATTGTTATATGACAAGTGGGTCTTTTTATCGGATAACTACGTCCTCGAGCTCGAGGTCTTAATTTTTTGACA…	GTGGATATGTAAAAGATATTATTTGTTTTCCATCACTTGAACATTTATAAAAAAAATATTGTGATATTTCATTTCGTTCACTATTTTCTTTTCGATTATTTTGTATATATCGAAATGGATGATTCCACCGCTTATAATCGAAAAGAAAAGTTACAATAGGTTTTTCGATTTCAAAGTGGAAACGGAAAAAAGTCTTTTCATTTTTCTCTTCTTTAAGTCTTCCCAATTCCCAATTATCTTGATAGGTATCAAGATAAGAATCTTCGTAAACTGGGCTATCTTTATAGCATGTGTCTTTAAAGTGAAAGTGGAATTCATGCTTTGTTTTTTCCTTTCCATTCACTCGGATCTCTTCCGTTTCATCTATTTTGTCCGGATCCTCCTTTTCTTCCGAATAAA…
		30-34	35-39	40-44	45-49	50-54	55-59	60-64	65-69	≥ 70
	CO-7	162	27	13	9	5	0	5	1	3		225
		Forward	Palindromic	Reverse	Complement	Total
	CO-7	71	67	64	23	225

## Sheet: CO-8
ID	Length	Type	Seq_A_id	Repeat_A_start	Repeat_A_end	Seq_B_id	Repeat_B_start	Repeat_B_end	Hamming_Distance	E-value	Gene_A	Gene_B	Repeat_A_seq	Repeat_B_seq
R211	30	C	CO-8	90951	90980	CO-8	10068	10097	-3	0.00304	_	_	TATATATTTATATATAATTTATATATATAT	ATATATAAATATAATCTAAATATATATATA
R212	30	C	CO-8	91039	91068	CO-8	10084	10113	-3	0.00304	_	_	ATTTATATATATATATATTTAGTTATATAT	TAAATATATATATAAATAAATATATATATA
R213	30	C	CO-8	91098	91127	CO-8	10084	10113	-3	0.00304	_	_	ATTTATATATATATATATTTAGTTATATAT	TAAATATATATATAAATAAATATATATATA
R214	30	C	CO-8	90951	90980	CO-8	10107	10136	-3	0.00304	_	_	TATATATTTATATATAATTTATATATATAT	ATATATAAATATAATCTAAATATATATATA
R215	30	C	CO-8	90949	90978	CO-8	10922	10951	-3	0.00304	_	_	TTTATATATTTATATATAATTTATATATAT	ATATATATAAAGATATATTATATATATATA
R216	30	C	CO-8	129613	129642	CO-8	50940	50969	-3	0.00304	_	_	AAATATAACAAATATAAATATAATATATAT	TTTATATTATTTATATATATATTGTATATA
R217	30	C	CO-8	90970	90999	CO-8	90952	90981	-3	0.00304	_	_	TATATATATATATATTTAGTATATATATAT	ATATATTTATATATAATTTATATATATATA
R164	30	F	CO-8	129315	129344	CO-8	129426	129455	-1	2.5e-06	_	_	ATAATATTAATTCTATAATTCTATAATCTA	ATAATATTAATTCTATAATTCTATAATATA
R165	30	F	CO-8	10053	10082	CO-8	10115	10144	-3	0.00304	_	_	AAATAATCTAAATATATATATAAATATAAT	ATATAATCTAAATATATATATAAATGAAAT
R166	30	F	CO-8	10028	10057	CO-8	10076	10105	-3	0.00304	_	_	AAATAATCTAAATATATATATATCTAAATA	ATATAATCTAAATATATATATAAATAAATA
R167	30	F	CO-8	129767	129796	CO-8	129776	129805	-3	0.00304	_	_	TATATTGTAAATATTGTATATATTGTAAAT	AATATTGTATATATTGTAAATATTGTAAAT
R168	30	F	CO-8	10694	10723	CO-8	12164	12193	-3	0.00304	_	_	ATTATATATATTTATTATATATTATATATA	ATTATACATATTTATTATGTATTATACATA
R172	30	F	CO-8	12252	12281	CO-8	12272	12301	-3	0.00304	_	_	AACAAAAGAAAGTAAGGAAGAAAATAGGAA	AAAATAGGAAAGTAAGGAAGAAAATAGGAA
R173	30	F	CO-8	162557	162586	CO-8	162599	162628	-3	0.00304	ycf2	ycf2	AGAAAAGGGGAAGTGACTTGGACAAAAAGA	ACAAAAAGAGAAGTGACTTGGACAAAAAGA
R174	30	F	CO-8	63301	63330	CO-8	63319	63348	-2	0.000109	_	_	GATAAGATCGAAATACAGGATAAGATCAAA	GATAAGATCAAAATACAGGATAAGATCGAA
R175	30	F	CO-8	72704	72733	CO-8	72738	72767	-3	0.00304	_	_	AGAGTAAATAGAAAATTGTAATTGTAAATA	ATTGTAAATAGAAAATTCTAATTGTAAATA
R177	30	F	CO-8	10246	10275	CO-8	10306	10335	-1	2.5e-06	_	_	TAATAAATATATTAATAAAATATAATAAAT	TAATAAATATATTAATAAAATATATTAAAT
R178	30	F	CO-8	10268	10297	CO-8	10306	10335	-1	2.5e-06	_	_	TAATAAATATATTAATAAAATATAATAAAT	TAATAAATATATTAATAAAATATATTAAAT
R179	30	F	CO-8	90918	90947	CO-8	91064	91093	-3	0.00304	_	_	TATATATTTATTTATATATATATATAATTT	TATATGTTTAGTTATATTTATATATAATTT
R180	30	F	CO-8	90989	91018	CO-8	91105	91134	-2	0.000109	_	_	TATATATATATTTAGTTATATATGTTTAGT	TATATATATATTTAGTTATATATGTTATGT
R184	30	F	CO-8	91206	91235	CO-8	91240	91269	-3	0.00304	_	_	ATATTTTTATAGTTATTTAGTATTAATTTG	TTATTTTTATAGTTATTTAGTATTAAGTAG
R186	30	F	CO-8	85696	85725	CO-8	85723	85752	-3	0.00304	_	_	TTTTTCTTTATCAATTTTTCTTTCTATTTT	TTTGACTTTCTCAATTTTTCTTTCTATTTT
R187	30	F	CO-8	98073	98102	CO-8	98115	98144	-3	0.00304	ycf2	ycf2	TTTCTTTTTGTCCAAGTCACTTCTCTTTTT	TCTCTTTTTGTCCAAGTCACTTCCCCTTTT
R188	30	F	CO-8	72697	72726	CO-8	72796	72825	-2	0.000109	_	_	TGTAAATAGAGTAAATAGAAAATTGTAATT	TGTAAATAGAATAAATAGAAAATTCTAATT
R189	30	F	CO-8	17112	17141	CO-8	17129	17158	-2	0.000109	_	_	TATTTATTATTATAGAATATTATTTATTAT	TATTATTTATTATAGAATATTATTTATTAT
R190	30	F	CO-8	17092	17121	CO-8	17112	17141	-2	0.000109	_	_	AAGTTATTATTATAGAATATTATTTATTAT	TATTTATTATTATAGAATATTATTTATTAT
R192	30	F	CO-8	51558	51587	CO-8	51580	51609	-3	0.00304	_	_	TTTATATAGATTTTATATAGATTTTATATA	TTTATATAGATTTTATATAGATTAAATAGA
R196	30	F	CO-8	10527	10556	CO-8	90773	90802	-3	0.00304	_	_	TTCTTTTTTATTAATTATTTTATAATTTAT	TTCATTTTTATTATTTATTTTTTAATTTAT
R197	30	P	CO-8	98115	98144	CO-8	162601	162630	-3	0.00304	ycf2	ycf2	TCTCTTTTTGTCCAAGTCACTTCCCCTTTT	AAAAAGAGAAGTGACTTGGACAAAAAGAAA
R198	30	P	CO-8	98073	98102	CO-8	162559	162588	-3	0.00304	ycf2	ycf2	TTTCTTTTTGTCCAAGTCACTTCTCTTTTT	AAAAGGGGAAGTGACTTGGACAAAAAGAGA
R199	30	P	CO-8	89722	89751	CO-8	129814	129843	-3	0.00304	_	_	TTTTATTTATTTTATTTAATTTATTTTATT	AATCAAATTGATTAAATAAAATAAATAAAA
R200	30	P	CO-8	10083	10112	CO-8	91090	91119	-2	0.000109	_	_	CTAAATATATATATAAATAAATATATATAT	ATTTATATATTTATATATATATATATTTAG
R201	30	P	CO-8	10087	10116	CO-8	91039	91068	-3	0.00304	_	_	ATATATATATAAATAAATATATATATAAAT	ATTTATATATATATATATTTAGTTATATAT
R202	30	P	CO-8	10225	10254	CO-8	90900	90929	-3	0.00304	_	_	AATAAATATATTAATAAAATATAATAAATA	TATTTATATTATTTTATTTATATATTTATT
R203	30	P	CO-8	10247	10276	CO-8	90900	90929	-3	0.00304	_	_	AATAAATATATTAATAAAATATAATAAATA	TATTTATATTATTTTATTTATATATTTATT
R204	30	P	CO-8	10269	10298	CO-8	90900	90929	-3	0.00304	_	_	AATAAATATATTAATAAAATATAATAAATA	TATTTATATTATTTTATTTATATATTTATT
R205	30	P	CO-8	10981	11010	CO-8	90456	90485	-3	0.00304	_	_	TAATAATAAATAATACAATAATAAAATAAT	ATTATTTTATTATTTTTTTTTTTATTATTA
R206	30	P	CO-8	10364	10393	CO-8	65833	65862	-3	0.00304	_	_	ATATAAAATATATTAAATAATATTAAAATA	TAATTTAATATTATTTAATATATTTAAAAT
R207	30	P	CO-8	10385	10414	CO-8	65832	65861	-3	0.00304	_	_	ATTAAAATATATTAAATAATATAAAATTAA	TTAATTTAATATTATTTAATATATTTAAAA
R208	30	P	CO-8	58832	58861	CO-8	58832	58861	0	2.78e-08	_	_	AATAAAGAACTTTTTAAAAAGTTCTTTATT	AATAAAGAACTTTTTAAAAAGTTCTTTATT
R209	30	P	CO-8	33088	33117	CO-8	33090	33119	-3	0.00304	_	_	ATAGAATAGAACTCCGCGAAGTTCTATTCT	AGAATAGAACTCCGCGAAGTTCTATTCTGT
R210	30	P	CO-8	10684	10713	CO-8	10686	10715	-3	0.00304	_	_	ACATATAATAATTATATATATTTATTATAT	ATATAATAATTATATATATTTATTATATAT
R163	30	R	CO-8	126717	126746	CO-8	126725	126754	-3	0.00304	_	_	AAAATAATAATATAAAATAATAAAATATAA	AATATAAAATAATAAAATATAAAATAAAAA
R169	30	R	CO-8	10384	10413	CO-8	10385	10414	-3	0.00304	_	_	TATTAAAATATATTAAATAATATAAAATTA	ATTAAAATATATTAAATAATATAAAATTAA
R170	30	R	CO-8	90819	90848	CO-8	90827	90856	-3	0.00304	_	_	ATTATATATATATTTTATATTATTTTATAT	TATATTTTATATTATTTTATATTTATATTA
R171	30	R	CO-8	139211	139240	CO-8	139211	139240	-2	0.000109	ycf1	ycf1	ATTTTTTTGTTTTTCCTTTTTTTTTTTTTA	ATTTTTTTGTTTTTCCTTTTTTTTTTTTTA
R176	30	R	CO-8	10118	10147	CO-8	10053	10082	-3	0.00304	_	_	TAATCTAAATATATATATAAATGAAATAAA	AAATAATCTAAATATATATATAAATATAAT
R181	30	R	CO-8	91078	91107	CO-8	90970	90999	-3	0.00304	_	_	TATTTATATATAATTTATATATTTATATAT	TATATATATATATATTTAGTATATATATAT
R182	30	R	CO-8	10697	10726	CO-8	10698	10727	-3	0.00304	_	_	ATATATATTTATTATATATTATATATATAT	TATATATTTATTATATATTATATATATATG
R183	30	R	CO-8	17129	17158	CO-8	17129	17158	-2	0.000109	_	_	TATTATTTATTATAGAATATTATTTATTAT	TATTATTTATTATAGAATATTATTTATTAT
R185	30	R	CO-8	90871	90900	CO-8	90859	90888	-3	0.00304	_	_	TTTTATTTTTTTTATATTATTTATTATATT	TTATATTATTTTTTTTATTTTTTTTATATT
R191	30	R	CO-8	89724	89753	CO-8	89749	89778	-3	0.00304	_	_	TTATTTATTTTATTTAATTTATTTTATTTA	ATTTAATTTATTTTATTTAATTTATTTATT
R193	30	R	CO-8	89746	89775	CO-8	89746	89775	0	2.78e-08	_	_	TTTATTTAATTTATTTTATTTAATTTATTT	TTTATTTAATTTATTTTATTTAATTTATTT
R194	30	R	CO-8	89723	89752	CO-8	37154	37183	-3	0.00304	_	_	TTTATTTATTTTATTTAATTTATTTTATTT	TTTATTTTATATAGTTTTTTTTATTTATTT
R195	30	R	CO-8	89723	89752	CO-8	89746	89775	-3	0.00304	_	_	TTTATTTATTTTATTTAATTTATTTTATTT	TTTATTTAATTTATTTTATTTAATTTATTT
R160	31	C	CO-8	91005	91035	CO-8	10089	10119	-3	0.000843	_	_	TATATATGTTTAGTTATATTTATATTTATAT	ATATATATAAATAAATATATATATAAATATA
R161	31	C	CO-8	91088	91118	CO-8	10086	10116	-3	0.000843	_	_	TAATTTATATATTTATATATATATATATTTA	AATATATATATAAATAAATATATATATAAAT
R162	31	C	CO-8	129393	129423	CO-8	90882	90912	-3	0.000843	_	_	AATATAATAGAAAATATTATAAATATAATAA	TTATATTATTTATTATATTATTTATATTATT
R128	31	F	CO-8	10852	10882	CO-8	126838	126868	-3	0.000843	_	_	AAAATAAAGATAAAAGATAATAAAGATAAAA	AAAATAAAGATAAAATAAAATTAAGATAAAA
R135	31	F	CO-8	160074	160104	CO-8	160092	160122	0	6.94e-09	ycf2	ycf2	ATCATCAATATCGTCACTATCATCAATATCG	ATCATCAATATCGTCACTATCATCAATATCG
R136	31	F	CO-8	84896	84926	CO-8	84915	84945	-3	0.000843	_	_	TATATATGATATGTGGGGATATGTATAAAAT	TATGTATAAAATGTGGGGATATGTATAAAAT
R137	31	F	CO-8	90927	90957	CO-8	90967	90997	-3	0.000843	_	_	ATTTATATATATATATAATTTGTTTATATAT	ATTTATATATATATATATTTAGTATATATAT
R139	31	F	CO-8	89717	89747	CO-8	89745	89775	-3	0.000843	_	_	TGATATTTTATTTATTTTATTTAATTTATTT	TTTTATTTAATTTATTTTATTTAATTTATTT
R140	31	F	CO-8	100581	100611	CO-8	100599	100629	0	6.94e-09	ycf2	ycf2	CGATATTGATGATAGTGACGATATTGATGAT	CGATATTGATGATAGTGACGATATTGATGAT
R141	31	F	CO-8	63791	63821	CO-8	63816	63846	-3	0.000843	_	_	TTAATTCTGATAAGAAATCAAATAGTGAAGG	TGAAGGCTGATAAGAAATCAAATAGTGAAGG
R142	31	F	CO-8	12116	12146	CO-8	41054	41084	-3	0.000843	trnG-GCC	trnG-GCC	ACGATGCGGGTTCGATTCCCGCTACCCGCTC	AAGATGCGGGTTCGATTCCCGCTATCCGCCC
R145	31	F	CO-8	65545	65575	CO-8	121142	121172	-2	2.91e-05	_	ycf1	TTCTATTTATTTCTATATTTTTATATATTTT	TTATATTTATTTTTATATTTTTATATATTTT
R146	31	F	CO-8	65513	65543	CO-8	121142	121172	-2	2.91e-05	_	ycf1	TTCTATTTATTTCTATATTTTTATATATTTT	TTATATTTATTTTTATATTTTTATATATTTT
R149	31	F	CO-8	8103	8133	CO-8	8126	8156	-3	0.000843	_	_	AAAAAAAATGCATAATACATAATAAATACAT	AAATACATTGCATAATACATAATAAATACAT
R151	31	F	CO-8	17098	17128	CO-8	17135	17165	0	6.94e-09	_	_	TTATTATAGAATATTATTTATTATTATAGAA	TTATTATAGAATATTATTTATTATTATAGAA
R152	31	F	CO-8	37158	37188	CO-8	65563	65593	-3	0.000843	_	_	TTTTATATAGTTTTTTTTATTTATTTATATA	TTTTATATATTTTTTTCTATTTATTTCTATA
R153	31	F	CO-8	37158	37188	CO-8	65531	65561	-3	0.000843	_	_	TTTTATATAGTTTTTTTTATTTATTTATATA	TTTTATATATTTTTTTCTATTTATTTCTATA
R154	31	P	CO-8	100599	100629	CO-8	160092	160122	0	6.94e-09	ycf2	ycf2	CGATATTGATGATAGTGACGATATTGATGAT	ATCATCAATATCGTCACTATCATCAATATCG
R155	31	P	CO-8	100581	100611	CO-8	160074	160104	0	6.94e-09	ycf2	ycf2	CGATATTGATGATAGTGACGATATTGATGAT	ATCATCAATATCGTCACTATCATCAATATCG
R156	31	P	CO-8	90872	90902	CO-8	129448	129478	-3	0.000843	_	_	TTTATTTTTTTTATATTATTTATTATATTAT	ATAATATAATAGATAATATAATAATAATAAA
R157	31	P	CO-8	89787	89817	CO-8	89791	89821	-3	0.000843	_	_	TATTTATTATATAATAATTTATTATATAATA	TATTATATAATAATTTATTATATAATATAAA
R158	31	P	CO-8	9327	9357	CO-8	49791	49821	-1	6.46e-07	trnS-GCU	trnS-GGA	AACGGAGAGAGAGGGATTCGAACCCTCGGTA	TACCGAGGGTTCGAATCCCTCTCTTTCCGTT
R159	31	P	CO-8	40945	40975	CO-8	40945	40975	-3	0.000843	_	_	CATATATGATATATAATATATGTCATATATG	CATATATGATATATAATATATGTCATATATG
R129	31	R	CO-8	129575	129605	CO-8	129581	129611	-3	0.000843	_	_	TATAATATAAAATATATTATAATATAAAATA	ATAAAATATATTATAATATAAAATAGAATAT
R130	31	R	CO-8	10762	10792	CO-8	129368	129398	-3	0.000843	_	_	ATAACATATAATAATTATATAATATAATAAT	TAATAATATAATATAATAATAATATAATATA
R131	31	R	CO-8	126643	126673	CO-8	126643	126673	-2	2.91e-05	_	_	ATATATAATATATAAAATTATATAATATATA	ATATATAATATATAAAATTATATAATATATA
R132	31	R	CO-8	10900	10930	CO-8	10902	10932	-3	0.000843	_	_	AGATATATATAGATAATAAAAGATATATATA	ATATATATAGATAATAAAAGATATATATAAA
R133	31	R	CO-8	91099	91129	CO-8	90916	90946	-3	0.000843	_	_	TTTATATATATATATATTTAGTTATATATGT	TTTATATATTTATTTATATATATATATAATT
R134	31	R	CO-8	91040	91070	CO-8	90916	90946	-3	0.000843	_	_	TTTATATATATATATATTTAGTTATATATGT	TTTATATATTTATTTATATATATATATAATT
R138	31	R	CO-8	91088	91118	CO-8	91090	91120	-3	0.000843	_	_	TAATTTATATATTTATATATATATATATTTA	ATTTATATATTTATATATATATATATTTAGT
R143	31	R	CO-8	37255	37285	CO-8	37227	37257	-2	2.91e-05	_	_	TATATAGATATATTATATTATATAGATTTAT	TATATAGATATATTATATTATATAGATTTAT
R144	31	R	CO-8	37227	37257	CO-8	37227	37257	-2	2.91e-05	_	_	TATATAGATATATTATATTATATAGATTTAT	TATATAGATATATTATATTATATAGATTTAT
R147	31	R	CO-8	89720	89750	CO-8	89720	89750	-2	2.91e-05	_	_	TATTTTATTTATTTTATTTAATTTATTTTAT	TATTTTATTTATTTTATTTAATTTATTTTAT
R148	31	R	CO-8	90855	90885	CO-8	90865	90895	-3	0.000843	_	_	TAATTTATATTATTTTTTTTATTTTTTTTAT	TATTTTTTTTATTTTTTTTATATTATTTATT
R150	31	R	CO-8	50912	50942	CO-8	84636	84666	-3	0.000843	_	_	TGTATATTTATTGTATATTTATTGTATATTT	TTTATATGCAATTTATATGTAATTTATATGT
R124	32	C	CO-8	56127	56158	CO-8	9574	9605	-3	0.000232	_	_	TATAAATAATAATATATATAATAATAATAAAA	ATATTTATTATAATATTTATTATTTTTATTTT
R125	32	C	CO-8	90915	90946	CO-8	10084	10115	-3	0.000232	_	_	ATTTATATATTTATTTATATATATATATAATT	TAAATATATATATAAATAAATATATATATAAA
R126	32	C	CO-8	90912	90943	CO-8	10085	10116	-2	7.75e-06	_	_	TTTATTTATATATTTATTTATATATATATATA	AAATATATATATAAATAAATATATATATAAAT
R127	32	C	CO-8	65847	65878	CO-8	17193	17224	-3	0.000232	_	_	TTAATATATTTAAAATATATTTAATATTAATA	AATAATATAAATTATATATAATTTATAATTAT
R114	32	F	CO-8	10746	10777	CO-8	10762	10793	-3	0.000232	_	_	ATGACATATAATAATTATAACATATAATAATT	ATAACATATAATAATTATATAATATAATAATT
R117	32	F	CO-8	10222	10253	CO-8	10304	10335	-1	1.67e-07	_	_	ATTAATAAATATATTAATAAAATATAATAAAT	ATTAATAAATATATTAATAAAATATATTAAAT
R118	32	F	CO-8	90909	90940	CO-8	91084	91115	-3	0.000232	_	_	TATTTTATTTATATATTTATTTATATATATAT	TATATAATTTATATATTTATATATATATATAT
R119	32	F	CO-8	89909	89940	CO-8	89919	89950	-3	0.000232	_	_	TAATATAATATATTATAATATAGTATAATATA	TATTATAATATAGTATAATATATTATAATATA
R120	32	F	CO-8	37175	37206	CO-8	37201	37232	-3	0.000232	_	_	TATTTATTTATATAGTATTTATATAGTATTTA	TATTTATTTATATAGTATTTATATTTTATATA
R121	32	P	CO-8	10084	10115	CO-8	90912	90943	-2	7.75e-06	_	_	TAAATATATATATAAATAAATATATATATAAA	TTTATTTATATATTTATTTATATATATATATA
R122	32	P	CO-8	40152	40183	CO-8	49791	49822	-3	0.000232	trnS-UGA	trnS-GGA	AAAGGGAGAGAGAGGGATTCGAACCCTCGATA	TACCGAGGGTTCGAATCCCTCTCTTTCCGTTT
R123	32	P	CO-8	40046	40077	CO-8	40046	40077	0	1.74e-09	_	_	CTGGCTCGGCTAGGTATACCTAGCCGAGCCAG	CTGGCTCGGCTAGGTATACCTAGCCGAGCCAG
R113	32	R	CO-8	56179	56210	CO-8	56188	56219	-3	0.000232	_	_	AAAATATGAAAAAAATAATAAATAATAAAAAA	AAAAAATAATAAATAATAAAAAATATAAAAAA
R115	32	R	CO-8	129370	129401	CO-8	129370	129401	0	1.74e-09	_	_	ATAATATAATATAATAATAATATAATATAATA	ATAATATAATATAATAATAATATAATATAATA
R116	32	R	CO-8	9574	9605	CO-8	90876	90907	-3	0.000232	_	_	ATATTTATTATAATATTTATTATTTTTATTTT	TTTTTTTTATATTATTTATTATATTATTTATA
R84	33	F	CO-8	17008	17040	CO-8	129442	129474	-3	6.39e-05	_	_	AATTCTATAATATAATAAATAATAAGATAATAA	AATTCTATAATATAATAGATAATATAATAATAA
R85	33	F	CO-8	160072	160104	CO-8	160162	160194	-3	6.39e-05	ycf2	ycf2	TCATCATCAATATCGTCACTATCATCAATATCG	TCAATATCGATATCGTCACTATCATCAATATCG
R86	33	F	CO-8	160072	160104	CO-8	160138	160170	-3	6.39e-05	ycf2	ycf2	TCATCATCAATATCGTCACTATCATCAATATCG	TCAATATCGATATCGTCACTATCATCAATATCG
R87	33	F	CO-8	160072	160104	CO-8	160114	160146	-3	6.39e-05	ycf2	ycf2	TCATCATCAATATCGTCACTATCATCAATATCG	TCAATATCGATATCGTCACTATCATCAATATCG
R88	33	F	CO-8	91039	91071	CO-8	91098	91130	0	4.34e-10	_	_	ATTTATATATATATATATTTAGTTATATATGTT	ATTTATATATATATATATTTAGTTATATATGTT
R90	33	F	CO-8	100509	100541	CO-8	100599	100631	-3	6.39e-05	ycf2	ycf2	CGATATTGATGATAGTGACGATATCGATATTGA	CGATATTGATGATAGTGACGATATTGATGATGA
R91	33	F	CO-8	100533	100565	CO-8	100599	100631	-3	6.39e-05	ycf2	ycf2	CGATATTGATGATAGTGACGATATCGATATTGA	CGATATTGATGATAGTGACGATATTGATGATGA
R92	33	F	CO-8	100557	100589	CO-8	100599	100631	-3	6.39e-05	ycf2	ycf2	CGATATTGATGATAGTGACGATATCGATATTGA	CGATATTGATGATAGTGACGATATTGATGATGA
R95	33	F	CO-8	75984	76016	CO-8	76009	76041	-3	6.39e-05	_	_	TTCCTATTACTTATCCTTTCCTTATTTTTTATT	TTTTTATTACTTATCCTTTCCTTATTTTTTTTT
R97	33	F	CO-8	89720	89752	CO-8	89729	89761	-3	6.39e-05	_	_	TATTTTATTTATTTTATTTAATTTATTTTATTT	TATTTTATTTAATTTATTTTATTTAATTTATTT
R100	33	F	CO-8	90832	90864	CO-8	90902	90934	-3	6.39e-05	_	_	TTTATATTATTTTATATTTATATTAATTTATAT	TTTATATTATTTTATTTATATATTTATTTATAT
R101	33	P	CO-8	100599	100631	CO-8	160162	160194	-3	6.39e-05	ycf2	ycf2	CGATATTGATGATAGTGACGATATTGATGATGA	TCAATATCGATATCGTCACTATCATCAATATCG
R102	33	P	CO-8	100599	100631	CO-8	160138	160170	-3	6.39e-05	ycf2	ycf2	CGATATTGATGATAGTGACGATATTGATGATGA	TCAATATCGATATCGTCACTATCATCAATATCG
R103	33	P	CO-8	100599	100631	CO-8	160114	160146	-3	6.39e-05	ycf2	ycf2	CGATATTGATGATAGTGACGATATTGATGATGA	TCAATATCGATATCGTCACTATCATCAATATCG
R104	33	P	CO-8	100557	100589	CO-8	160072	160104	-3	6.39e-05	ycf2	ycf2	CGATATTGATGATAGTGACGATATCGATATTGA	TCATCATCAATATCGTCACTATCATCAATATCG
R105	33	P	CO-8	100533	100565	CO-8	160072	160104	-3	6.39e-05	ycf2	ycf2	CGATATTGATGATAGTGACGATATCGATATTGA	TCATCATCAATATCGTCACTATCATCAATATCG
R106	33	P	CO-8	100509	100541	CO-8	160072	160104	-3	6.39e-05	ycf2	ycf2	CGATATTGATGATAGTGACGATATCGATATTGA	TCATCATCAATATCGTCACTATCATCAATATCG
R107	33	P	CO-8	10087	10119	CO-8	91095	91127	-3	6.39e-05	_	_	ATATATATATAAATAAATATATATATAAATATA	TATATTTATATATATATATATTTAGTTATATAT
R108	33	P	CO-8	9972	10004	CO-8	90967	90999	-3	6.39e-05	_	_	ATATTTATCTACTAAATATATATATATCTAAAT	ATTTATATATATATATATTTAGTATATATATAT
R109	33	P	CO-8	90952	90984	CO-8	90952	90984	-3	6.39e-05	_	_	ATATATTTATATATAATTTATATATATATATAT	ATATATTTATATATAATTTATATATATATATAT
R110	33	P	CO-8	70678	70710	CO-8	70721	70753	-2	2.06e-06	_	_	AAGAGTAAGAACTCAACGGGACCTTACCGCTCT	AGGGGGGTAAGGTCCCGTTGAGTTCTTACTCTT
R111	33	P	CO-8	16710	16742	CO-8	16710	16742	-3	6.39e-05	_	_	TTTATAAATTATTTATAATAAATTATTTATAAA	TTTATAAATTATTTATAATAAATTATTTATAAA
R112	33	P	CO-8	10661	10693	CO-8	10661	10693	-3	6.39e-05	_	_	TATTATATGACATATATTATATGACATATAATA	TATTATATGACATATATTATATGACATATAATA
R83	33	R	CO-8	131261	131293	CO-8	10622	10654	-3	6.39e-05	_	_	AATTATAAATTAATAATTATATATTTCATATAT	TATATATTATATATATTAATAATTATATATTAA
R89	33	R	CO-8	90967	90999	CO-8	91027	91059	-3	6.39e-05	_	_	ATTTATATATATATATATTTAGTATATATATAT	TATTTATATACAATTTATATATATATATATTTA
R93	33	R	CO-8	126710	126742	CO-8	126716	126748	-3	6.39e-05	_	_	AAAATGTAAAATAATAATATAAAATAATAAAAT	TAAAATAATAATATAAAATAATAAAATATAAAA
R94	33	R	CO-8	37268	37300	CO-8	37268	37300	-2	2.06e-06	_	_	TATATTATATAGATTTATATAGATATATTATAT	TATATTATATAGATTTATATAGATATATTATAT
R96	33	R	CO-8	90874	90906	CO-8	90888	90920	-3	6.39e-05	_	_	TATTTTTTTTATATTATTTATTATATTATTTAT	TATTTATTATATTATTTATATTATTTTATTTAT
R98	33	R	CO-8	89720	89752	CO-8	89732	89764	-3	6.39e-05	_	_	TATTTTATTTATTTTATTTAATTTATTTTATTT	TTTATTTAATTTATTTTATTTAATTTATTTTAT
R99	33	R	CO-8	90868	90900	CO-8	90882	90914	-3	6.39e-05	_	_	TTTTTTTATTTTTTTTATATTATTTATTATATT	TTATATTATTTATTATATTATTTATATTATTTT
R70	34	F	CO-8	129380	129413	CO-8	129471	129504	-3	1.75e-05	_	_	ATAATAATAATATAATATAATAGAAAATATTATA	ATAATAAATAGATAATATAATAGAAAATATTATA
R71	34	F	CO-8	9989	10022	CO-8	10064	10097	-3	1.75e-05	_	_	ATATATATATCTAAATAATCTAAATATATATATA	ATATATATATAAATATAATCTAAATATATATATA
R72	34	F	CO-8	10016	10049	CO-8	10064	10097	-3	1.75e-05	_	_	ATATATATATCTAAATAATCTAAATATATATATA	ATATATATATAAATATAATCTAAATATATATATA
R73	34	F	CO-8	9989	10022	CO-8	10103	10136	-3	1.75e-05	_	_	ATATATATATCTAAATAATCTAAATATATATATA	ATATATATATAAATATAATCTAAATATATATATA
R74	34	F	CO-8	10016	10049	CO-8	10103	10136	-3	1.75e-05	_	_	ATATATATATCTAAATAATCTAAATATATATATA	ATATATATATAAATATAATCTAAATATATATATA
R75	34	F	CO-8	9628	9661	CO-8	9696	9729	-2	5.48e-07	_	_	ATTTATTTACAATATAATTTATATTTTATTACAA	ATTTATTTACAATATAATTTATATTTATTTACAA
R76	34	F	CO-8	72736	72769	CO-8	72756	72789	-3	1.75e-05	_	_	TAATTGTAAATAGAAAATTCTAATTGTAAATAGA	TAATTGTAAATAGAAAATTACAATTGTAAATGGA
R77	34	F	CO-8	89720	89753	CO-8	89743	89776	-3	1.75e-05	_	_	TATTTTATTTATTTTATTTAATTTATTTTATTTA	TATTTTATTTAATTTATTTTATTTAATTTATTTA
R78	34	F	CO-8	76886	76919	CO-8	76916	76949	0	1.09e-10	_	_	TTAGGAAAGTTGGCTAGGTAGCTGACCCTCTTAG	TTAGGAAAGTTGGCTAGGTAGCTGACCCTCTTAG
R79	34	F	CO-8	51558	51591	CO-8	51569	51602	0	1.09e-10	_	_	TTTATATAGATTTTATATAGATTTTATATAGATT	TTTATATAGATTTTATATAGATTTTATATAGATT
R80	34	P	CO-8	10088	10121	CO-8	90910	90943	-3	1.75e-05	_	_	TATATATATAAATAAATATATATATAAATATAAT	ATTTTATTTATATATTTATTTATATATATATATA
R81	34	P	CO-8	89917	89950	CO-8	89917	89950	-2	5.48e-07	_	_	TATATTATAATATAGTATAATATATTATAATATA	TATATTATAATATAGTATAATATATTATAATATA
R82	34	P	CO-8	52718	52751	CO-8	52718	52751	-2	5.48e-07	_	_	TGATTTAATAATCGAATATTCAATTATTAAATCA	TGATTTAATAATCGAATATTCAATTATTAAATCA
R69	34	R	CO-8	126675	126708	CO-8	126680	126713	-2	5.48e-07	_	_	AATATAAAATGTAAAAAATGTAAAAAATGTAAAA	AAAATGTAAAAAATGTAAAAAATGTAAAAAAAAA
R65	35	F	CO-8	9323	9357	CO-8	40149	40183	-3	4.79e-06	trnS-GCU	trnS-UGA	AGCGAACGGAGAGAGAGGGATTCGAACCCTCGGTA	AGCAAAGGGAGAGAGAGGGATTCGAACCCTCGATA
R66	35	F	CO-8	90953	90987	CO-8	91076	91110	-2	1.45e-07	_	_	TATATTTATATATAATTTATATATATATATATTTA	TATATTTATATATAATTTATATATTTATATATATA
R67	35	F	CO-8	16774	16808	CO-8	90899	90933	-2	1.45e-07	_	_	TTATTTATATAATTTTATTTATATAATTATTTATA	TTATTTATATTATTTTATTTATATATTTATTTATA
R68	35	F	CO-8	65498	65532	CO-8	65562	65596	-3	4.79e-06	_	_	TTTATATTTATTGTTTTCTATTTATTTCTATATTT	TTTTTATATATTTTTTTCTATTTATTTCTATATTT
R60	36	F	CO-8	10014	10049	CO-8	10039	10074	0	6.78e-12	_	_	ATATATATATATCTAAATAATCTAAATATATATATA	ATATATATATATCTAAATAATCTAAATATATATATA
R61	36	F	CO-8	7306	7341	CO-8	7331	7366	-2	3.85e-08	_	_	CAAAACACCATTGTTATTTCAATAACACAACACAAT	CACAACACAATTGTTATTTCAATAACACAACACAAT
R64	36	F	CO-8	91021	91056	CO-8	91072	91107	-3	1.31e-06	_	_	TATTTATATTTATATACAATTTATATATATATATAT	TAGTTATATTTATATATAATTTATATATTTATATAT
R62	36	R	CO-8	16898	16933	CO-8	16898	16933	-2	3.85e-08	_	_	TATAATATTTATAAATATTATAAATATTTAAAATAT	TATAATATTTATAAATATTATAAATATTTAAAATAT
R63	36	R	CO-8	90967	91002	CO-8	90952	90987	-3	1.31e-06	_	_	ATTTATATATATATATATTTAGTATATATATATTTA	ATATATTTATATATAATTTATATATATATATATTTA
R55	37	F	CO-8	9987	10023	CO-8	10014	10050	0	1.7e-12	_	_	ATATATATATATCTAAATAATCTAAATATATATATAT	ATATATATATATCTAAATAATCTAAATATATATATAT
R56	37	F	CO-8	10041	10077	CO-8	10103	10139	-3	3.56e-07	_	_	ATATATATATCTAAATAATCTAAATATATATATAAAT	ATATATATATAAATATAATCTAAATATATATATAAAT
R57	37	F	CO-8	90953	90989	CO-8	91025	91061	-1	1.88e-10	_	_	TATATTTATATATAATTTATATATATATATATTTAGT	TATATTTATATACAATTTATATATATATATATTTAGT
R58	37	P	CO-8	89909	89945	CO-8	89912	89948	-3	3.56e-07	_	_	TAATATAATATATTATAATATAGTATAATATATTATA	TATAATATATTATAATATAGTATAATATATTATAATA
R59	37	P	CO-8	89889	89925	CO-8	89889	89925	-3	3.56e-07	_	_	TATAATATATTAAATTAAATTAATATAATATATTATA	TATAATATATTAAATTAAATTAATATAATATATTATA
R51	38	F	CO-8	10041	10078	CO-8	10064	10101	-3	9.65e-08	_	_	ATATATATATCTAAATAATCTAAATATATATATAAATA	ATATATATATAAATATAATCTAAATATATATATAAATA
R52	38	F	CO-8	124765	124802	CO-8	124784	124821	0	4.24e-13	_	_	ATGAAAATTTGTTATATGCATGAAAATTTGTTATATGC	ATGAAAATTTGTTATATGCATGAAAATTTGTTATATGC
R53	38	F	CO-8	10224	10261	CO-8	10268	10305	0	4.24e-13	_	_	TAATAAATATATTAATAAAATATAATAAATATATTAAT	TAATAAATATATTAATAAAATATAATAAATATATTAAT
R54	38	F	CO-8	50896	50933	CO-8	50907	50944	-3	9.65e-08	_	_	TATTTTATATATATATTGTATATTTATTGTATATTTAT	TATATTGTATATTTATTGTATATTTATTGTATATTTAT
R47	39	F	CO-8	129393	129431	CO-8	129511	129549	-1	1.24e-11	_	_	AATATAATAGAAAATATTATAAATATAATAATAATAATA	AATATTATAGAAAATATTATAAATATAATAATAATAATA
R48	39	F	CO-8	130008	130046	CO-8	130046	130084	-1	1.24e-11	_	ndhE	ATTCAATATATAATCATGATAATGATAACTGATTATTCA	ATTCAATATATAATCATGATAATGATAACTAATTATTCA
R49	39	F	CO-8	48279	48317	CO-8	107988	108026	-3	2.61e-08	_	_	CAGAACCGTACGTGAGATTTTCATTTCATACGGCTCCTC	CAGAACCGTACATGAGATTTTCACCTCATACGGCTCCTC
R50	39	P	CO-8	48279	48317	CO-8	152677	152715	-3	2.61e-08	_	_	CAGAACCGTACGTGAGATTTTCATTTCATACGGCTCCTC	GAGGAGCCGTATGAGGTGAAAATCTCATGTACGGTTCTG
R39	40	F	CO-8	160095	160134	CO-8	160167	160206	-3	7.07e-09	ycf2	ycf2	ATCAATATCGTCACTATCATCAATATCGATATCGTCACTA	ATCGATATCGTCACTATCATCAATATCGATATCATCAATA
R41	40	F	CO-8	100497	100536	CO-8	100569	100608	-3	7.07e-09	ycf2	ycf2	TATTGATGATATCGATATTGATGATAGTGACGATATCGAT	TAGTGACGATATCGATATTGATGATAGTGACGATATTGAT
R42	40	F	CO-8	10061	10100	CO-8	10100	10139	0	2.65e-14	_	_	TAAATATATATATAAATATAATCTAAATATATATATAAAT	TAAATATATATATAAATATAATCTAAATATATATATAAAT
R44	40	P	CO-8	100569	100608	CO-8	160167	160206	-3	7.07e-09	ycf2	ycf2	TAGTGACGATATCGATATTGATGATAGTGACGATATTGAT	ATCGATATCGTCACTATCATCAATATCGATATCATCAATA
R45	40	P	CO-8	100497	100536	CO-8	160095	160134	-3	7.07e-09	ycf2	ycf2	TATTGATGATATCGATATTGATGATAGTGACGATATCGAT	ATCAATATCGTCACTATCATCAATATCGATATCGTCACTA
R46	40	P	CO-8	35604	35643	CO-8	35604	35643	-2	1.86e-10	_	_	ATTGGATTGGCTGGTTCATTCATGAACCAGCCAATCCAAT	ATTGGATTGGCTGGTTCATTCATGAACCAGCCAATCCAAT
R40	40	R	CO-8	89720	89759	CO-8	89720	89759	-2	1.86e-10	_	_	TATTTTATTTATTTTATTTAATTTATTTTATTTAATTTAT	TATTTTATTTATTTTATTTAATTTATTTTATTTAATTTAT
R43	40	R	CO-8	10061	10100	CO-8	10061	10100	-2	1.86e-10	_	_	TAAATATATATATAAATATAATCTAAATATATATATAAAT	TAAATATATATATAAATATAATCTAAATATATATATAAAT
R35	41	F	CO-8	129711	129751	CO-8	129728	129768	-3	1.91e-09	_	_	TATAATAGTGTAAATCATATAATAGTGTAAATCATATAATA	TATAATAGTGTAAATCATATAATAGCCTAAATCATATATTA
R36	41	F	CO-8	90989	91029	CO-8	91046	91086	0	6.62e-15	_	_	TATATATATATTTAGTTATATATGTTTAGTTATATTTATAT	TATATATATATTTAGTTATATATGTTTAGTTATATTTATAT
R38	41	P	CO-8	35710	35750	CO-8	35710	35750	-3	1.91e-09	_	_	AAAGAACAGAAAGTGGGGTAAAACCCCACTTTCTGTTCTTT	AAAGAACAGAAAGTGGGGTAAAACCCCACTTTCTGTTCTTT
R37	41	R	CO-8	90955	90995	CO-8	90959	90999	-3	1.91e-09	_	_	TATTTATATATAATTTATATATATATATATTTAGTATATAT	TATATATAATTTATATATATATATATTTAGTATATATATAT
R33	42	F	CO-8	9620	9661	CO-8	9688	9729	-3	5.13e-10	_	_	ATTTATATATTTATTTACAATATAATTTATATTTTATTACAA	ATTTATAAATTTATTTACAATATAATTTATATTTATTTACAA
R34	42	F	CO-8	89720	89761	CO-8	89734	89775	-1	2.09e-13	_	_	TATTTTATTTATTTTATTTAATTTATTTTATTTAATTTATTT	TATTTAATTTATTTTATTTAATTTATTTTATTTAATTTATTT
R32	43	P	CO-8	129670	129712	CO-8	129670	129712	-3	1.38e-10	_	_	TAACTATTATATAATATCTAAAATAGATATTATATAATAGTTA	TAACTATTATATAATATCTAAAATAGATATTATATAATAGTTA
R31	43	R	CO-8	10097	10139	CO-8	10100	10142	-3	1.38e-10	_	_	AAATAAATATATATATAAATATAATCTAAATATATATATAAAT	TAAATATATATATAAATATAATCTAAATATATATATAAATGAA
R30	44	R	CO-8	89732	89775	CO-8	89732	89775	0	1.03e-16	_	_	TTTATTTAATTTATTTTATTTAATTTATTTTATTTAATTTATTT	TTTATTTAATTTATTTTATTTAATTTATTTTATTTAATTTATTT
R28	46	P	CO-8	136069	136114	CO-8	136069	136114	0	6.47e-18	_	_	TTTCTATCCAAATCAAATTGAAATTTCAATTTGATTTGGATAGAAA	TTTCTATCCAAATCAAATTGAAATTTCAATTTGATTTGGATAGAAA
R29	46	P	CO-8	21742	21787	CO-8	21742	21787	-2	6.02e-14	rpoC2	rpoC2	AATACCCTGTTTTGGTATTTCGATTGAAATACCAAAACAGGGTATT	AATACCCTGTTTTGGTATTTCGATTGAAATACCAAAACAGGGTATT
R27	46	R	CO-8	37255	37300	CO-8	37240	37285	-3	2.65e-12	_	_	TATATAGATATATTATATTATATAGATTTATATAGATATATTATAT	TATATTATATAGATTTATATAGATATATTATATTATATAGATTTAT
R26	47	F	CO-8	9983	10029	CO-8	10035	10081	-2	1.57e-14	_	_	CTAAATATATATATATCTAAATAATCTAAATATATATATATATCTAA	CTAAATATATATATATCTAAATAATCTAAATATATATATAAATATAA
R23	48	F	CO-8	123988	124035	CO-8	124036	124083	0	4.04e-19	_	_	ACATAATTAATATATATACATTACTGTATATACATTAACTACTGTCTA	ACATAATTAATATATATACATTACTGTATATACATTAACTACTGTCTA
R24	48	F	CO-8	37225	37272	CO-8	37253	37300	0	4.04e-19	_	_	TTTATATAGATATATTATATTATATAGATTTATATAGATATATTATAT	TTTATATAGATATATTATATTATATAGATTTATATAGATATATTATAT
R25	48	P	CO-8	85570	85617	CO-8	85570	85617	-2	4.1e-15	_	_	AGGTATCTAAGGAATAGTGACTTCAAAGTCACTATTCCTTAGATACCT	AGGTATCTAAGGAATAGTGACTTCAAAGTCACTATTCCTTAGATACCT
R19	49	F	CO-8	162559	162607	CO-8	162580	162628	-2	1.07e-15	ycf2	ycf2	AAAAGGGGAAGTGACTTGGACAAAAAGAGAAGTGACTTGGACAAAAAGA	AAAAAGAGAAGTGACTTGGACAAAAAGAGAAGTGACTTGGACAAAAAGA
R20	49	F	CO-8	98075	98123	CO-8	98096	98144	-2	1.07e-15	ycf2	ycf2	TCTTTTTGTCCAAGTCACTTCTCTTTTTGTCCAAGTCACTTCTCTTTTT	TCTTTTTGTCCAAGTCACTTCTCTTTTTGTCCAAGTCACTTCCCCTTTT
R21	49	P	CO-8	98096	98144	CO-8	162580	162628	-2	1.07e-15	ycf2	ycf2	TCTTTTTGTCCAAGTCACTTCTCTTTTTGTCCAAGTCACTTCCCCTTTT	AAAAAGAGAAGTGACTTGGACAAAAAGAGAAGTGACTTGGACAAAAAGA
R22	49	P	CO-8	98075	98123	CO-8	162559	162607	-2	1.07e-15	ycf2	ycf2	TCTTTTTGTCCAAGTCACTTCTCTTTTTGTCCAAGTCACTTCTCTTTTT	AAAAGGGGAAGTGACTTGGACAAAAAGAGAAGTGACTTGGACAAAAAGA
R18	50	P	CO-8	33569	33618	CO-8	33569	33618	-2	2.79e-16	_	_	AGATAGTATGGTAGAAAGAACTATATATAATTCTTTCTACCATACTATCT	AGATAGTATGGTAGAAAGAACTATATATAATTCTTTCTACCATACTATCT
R17	54	R	CO-8	89720	89773	CO-8	89720	89773	-2	1.27e-18	_	_	TATTTTATTTATTTTATTTAATTTATTTTATTTAATTTATTTTATTTAATTTAT	TATTTTATTTATTTTATTTAATTTATTTTATTTAATTTATTTTATTTAATTTAT
R16	55	R	CO-8	37227	37281	CO-8	37231	37285	-3	1.75e-17	_	_	TATATAGATATATTATATTATATAGATTTATATAGATATATTATATTATATAGAT	TAGATATATTATATTATATAGATTTATATAGATATATTATATTATATAGATTTAT
R15	60	F	CO-8	10224	10283	CO-8	10246	10305	0	2.41e-26	_	_	TAATAAATATATTAATAAAATATAATAAATATATTAATAAAATATAATAAATATATTAAT	TAATAAATATATTAATAAAATATAATAAATATATTAATAAAATATAATAAATATATTAAT
R10	61	F	CO-8	160095	160155	CO-8	160143	160203	-2	9.92e-23	ycf2	ycf2	ATCAATATCGTCACTATCATCAATATCGATATCGTCACTATCATCAATATCGATATCGTCA	ATCGATATCGTCACTATCATCAATATCGATATCGTCACTATCATCAATATCGATATCATCA
R11	61	F	CO-8	100500	100560	CO-8	100548	100608	-2	9.92e-23	ycf2	ycf2	TGATGATATCGATATTGATGATAGTGACGATATCGATATTGATGATAGTGACGATATCGAT	TGACGATATCGATATTGATGATAGTGACGATATCGATATTGATGATAGTGACGATATTGAT
R13	61	P	CO-8	100548	100608	CO-8	160143	160203	-2	9.92e-23	ycf2	ycf2	TGACGATATCGATATTGATGATAGTGACGATATCGATATTGATGATAGTGACGATATTGAT	ATCGATATCGTCACTATCATCAATATCGATATCGTCACTATCATCAATATCGATATCATCA
R14	61	P	CO-8	100500	100560	CO-8	160095	160155	-2	9.92e-23	ycf2	ycf2	TGATGATATCGATATTGATGATAGTGACGATATCGATATTGATGATAGTGACGATATCGAT	ATCAATATCGTCACTATCATCAATATCGATATCGTCACTATCATCAATATCGATATCGTCA
R12	61	R	CO-8	10079	10139	CO-8	10061	10121	-3	5.85e-21	_	_	TAATCTAAATATATATATAAATAAATATATATATAAATATAATCTAAATATATATATAAAT	TAAATATATATATAAATATAATCTAAATATATATATAAATAAATATATATATAAATATAAT
R9	66	P	CO-8	124	189	CO-8	124	189	0	5.88e-30	_	_	TGAAACCAAATAGCAATACCCCATATCTCGCTATAGCGAGATATGGGGTATTGCTATTTGGTTTCA	TGAAACCAAATAGCAATACCCCATATCTCGCTATAGCGAGATATGGGGTATTGCTATTTGGTTTCA
R8	67	F	CO-8	65498	65564	CO-8	65530	65596	-3	1.9e-24	_	_	TTTATATTTATTGTTTTCTATTTATTTCTATATTTTTATATATTTTTTTCTATTTATTTCTATATTT	TTTTTATATATTTTTTTCTATTTATTTCTATATTTTTATATATTTTTTTCTATTTATTTCTATATTT
R7	68	P	CO-8	9504	9571	CO-8	9504	9571	0	3.68e-31	_	_	TTTAATATTAATATTTTATTAATAAAAATGGAATATTCCATTTTTATTAATAAAATATTAATATTAAA	TTTAATATTAATATTTTATTAATAAAAATGGAATATTCCATTTTTATTAATAAAATATTAATATTAAA
R6	81	F	CO-8	43313	43393	CO-8	45537	45617	-2	1.6e-34	psaB	psaA	AGTTGGTTCTATACATATGACCAGCGATCAGGAAAAGAATTGCAATAGCTAAATGATGATGTGCAATATCGGTCAGCCATA	AGTTGGTTCTATACATATGACCAGCGATCAGGAAAAGAATTGCAATAGCTAAATGATGGTGTACAATATCGGTCAGCCATA
R2	85	F	CO-8	160095	160179	CO-8	160119	160203	-2	6.88e-37	ycf2	ycf2	ATCAATATCGTCACTATCATCAATATCGATATCGTCACTATCATCAATATCGATATCGTCACTATCATCAATATCGATATCGTCA	ATCGATATCGTCACTATCATCAATATCGATATCGTCACTATCATCAATATCGATATCGTCACTATCATCAATATCGATATCATCA
R3	85	F	CO-8	100500	100584	CO-8	100524	100608	-2	6.88e-37	ycf2	ycf2	TGATGATATCGATATTGATGATAGTGACGATATCGATATTGATGATAGTGACGATATCGATATTGATGATAGTGACGATATCGAT	TGACGATATCGATATTGATGATAGTGACGATATCGATATTGATGATAGTGACGATATCGATATTGATGATAGTGACGATATTGAT
R4	85	P	CO-8	100524	100608	CO-8	160119	160203	-2	6.88e-37	ycf2	ycf2	TGACGATATCGATATTGATGATAGTGACGATATCGATATTGATGATAGTGACGATATCGATATTGATGATAGTGACGATATTGAT	ATCGATATCGTCACTATCATCAATATCGATATCGTCACTATCATCAATATCGATATCGTCACTATCATCAATATCGATATCATCA
R5	85	P	CO-8	100500	100584	CO-8	160095	160179	-2	6.88e-37	ycf2	ycf2	TGATGATATCGATATTGATGATAGTGACGATATCGATATTGATGATAGTGACGATATCGATATTGATGATAGTGACGATATCGAT	ATCAATATCGTCACTATCATCAATATCGATATCGTCACTATCATCAATATCGATATCGTCACTATCATCAATATCGATATCGTCA
R1	29166	P	CO-8	91984	121149	CO-8	139554	168719	0	0	rps3;ycf1	ycf1	CCTGGATCAAATCGATTCTTTTTTGAATTCCTATACGTGCGATTCCTTCGAAACCTGAGGATATTCTCCTATTTTTTTGTACATAGTTTTTGATACAATTCCGTATTTTTTCATCTTCCTGTAGACCTACGGAATAATTTTTTGGTTGTGCAAACCAAAAGGAATGATGACGTTGGGTTGTACCAAGTCTGAAACCAAGTGGATTTATTTTTTGTCCCATATTTTCCTATTCTATTTTCTTTCCATCCATATATTTTATTTTACTATGATGAATCTAAATCTTAGATTGATCTAAGATAAGAATAATTTAGATTTATCCTTTAATACAATTGTTATATGACAAGTGGGTCTTTTTATCGGATAACTACGTCCTCGAGCTCGAGGTCTTAATTTTTTGAC…	AAATATAATGCTATCCCATGTTTCTGATATTGCTATCCGTTCATTTTCCTCTTTTTTCTCCTCATCTTTTTTATCCCTAGTGTTTGTCTCTTCTTCCTCAAAATCGGAAATTTGTAATTCCGGTTTTCTCCTCACTGAATTCCTAAAAAAAAGATTAATCATTTGATAGATGTCAAAAAAAGAAAAAAAAAACGCTTTATCTATTCGATCCAAAAAAAGTGGGGAATGCACATTTGCTTGAAATATTTCCCAAATAACTGTTTTACGTCTTTGAGCACGCATAGATCCTTTGATTATACTCCTACGAAAATCCGGTTGTTGCGAGTAACGTATCAAAGCCACCTCCTCCTCTGGATCAATATTATTAACATTAGTATTGCTATTATCATTCTTATCAGT…
	30-34	35-39	40-44	45-49	50-54	55-59	60-64	65-69	≥ 70
CO-8	149	22	17	11	2	1	6	3	6		217
	Forward	Palindromic	Reverse	Complement	Total
CO-8	97	59	47	14	217

## Sheet: CO-10
ID	Length	Type	Seq_A_id	Repeat_A_start	Repeat_A_end	Seq_B_id	Repeat_B_start	Repeat_B_end	Hamming_Distance	E-value	Gene_A	Gene_B	Repeat_A_seq	Repeat_B_seq
R219	30	C	CO-10	90943	90972	CO-10	9998	10027	-3	0.00304	_	_	TTATATATATATATATATTTAGTTATATAT	AATCTAAATATATATATAAATAAATATATA
R220	30	C	CO-10	90908	90937	CO-10	10008	10037	-3	0.00304	_	_	ATATATGTTTAGTTATATTTATATTTATAT	TATATATAAATAAATATATATATAAATATA
R221	30	C	CO-10	90349	90378	CO-10	56178	56207	-3	0.00304	_	_	TATTTTATTATTTTTTTTTTTATTATTATT	ATAAAATAATAAAATATAAAATATTAATAA
R222	30	C	CO-10	129245	129274	CO-10	90786	90815	-3	0.00304	_	_	AATATAATAGAAAATATTATAAATATAATA	TTATATTATTTATTATATTATTTATATTAT
R223	30	C	CO-10	136205	136234	CO-10	90808	90837	-2	0.000109	_	_	ATATAATATAATATATATAATATAATAAAT	TATATTATATTATTTATATTATTTTATTTA
R224	30	C	CO-10	136194	136223	CO-10	136193	136222	-3	0.00304	_	_	ATATATAATATATATAATATAATATATATA	TATATATAATATATATAATATAATATATAT
R159	30	F	CO-10	129156	129185	CO-10	129293	129322	-2	0.000109	_	_	ATAATATTAATTCTATAATTCTATAATCTA	ACAATATTAATTCTATAATTCTATAATATA
R160	30	F	CO-10	16739	16768	CO-10	16760	16789	-3	0.00304	_	_	TATAATTATTTATAAAACTATTAAAATTAT	TAAAATTATTTATAAAACTATTAAAACCAT
R161	30	F	CO-10	16988	17017	CO-10	129309	129338	-3	0.00304	_	_	AATTCTATAATATAATAAATAATAAGATAA	AATTCTATAATATAATAGATAATATAATAA
R162	30	F	CO-10	50918	50947	CO-10	50960	50989	-3	0.00304	_	_	GTATATATAGGAAGTTATATAATATTTAGA	ATATTTAGAGGAAGTTATATAATATTTAGA
R164	30	F	CO-10	129203	129232	CO-10	129216	129245	-3	0.00304	_	_	ATAATATAATATAATAATATAATATAATAA	ATAATATAATATAATAATATAATAGAAATA
R165	30	F	CO-10	9971	10000	CO-10	10033	10062	-3	0.00304	_	_	AAATAATCTAAATATATATATAAATATAAT	ATATAATCTAAATATATATATAAATGAAAT
R166	30	F	CO-10	9906	9935	CO-10	10035	10064	-3	0.00304	_	_	ATAATCTAAATATATATATATATCTAATAA	ATAATCTAAATATATATATAAATGAAATAA
R170	30	F	CO-10	3548	3577	CO-10	3578	3607	-1	2.49e-06	_	_	ATTATGTATATAGAATAGTAATAAAAAAAA	ATAATGTATATAGAATAGTAATAAAAAAAA
R173	30	F	CO-10	65799	65828	CO-10	65818	65847	-3	0.00304	_	_	ATTTAATTTAATATTATTTATTTAATTTAA	ATTTAATTTAATATTATTTAATATATTTAA
R176	30	F	CO-10	12184	12213	CO-10	12204	12233	-3	0.00304	_	_	AACAAAAGAAAGTAAGGAAGAAAATAGGAA	AAAATAGGAAAGTAAGGAAGAAAATAGGAA
R177	30	F	CO-10	162390	162419	CO-10	162432	162461	-3	0.00304	ycf2	ycf2	AGAAAAGGGGAAGTGACTTGGACAAAAAGA	ACAAAAAGAGAAGTGACTTGGACAAAAAGA
R178	30	F	CO-10	63284	63313	CO-10	63302	63331	-2	0.000109	_	_	GATAAGATCGAAATACAGGATAAGATCAAA	GATAAGATCAAAATACAGGATAAGATCGAA
R181	30	F	CO-10	10164	10193	CO-10	10224	10253	-1	2.49e-06	_	_	TAATAAATATATTAATAAAATATAATAAAT	TAATAAATATATTAATAAAATATATTAAAT
R182	30	F	CO-10	10186	10215	CO-10	10224	10253	-1	2.49e-06	_	_	TAATAAATATATTAATAAAATATAATAAAT	TAATAAATATATTAATAAAATATATTAAAT
R183	30	F	CO-10	126466	126495	CO-10	126643	126672	-3	0.00304	_	_	TATATAAAATTATATAATATATAAAATATA	TATATAAAATTATATAATATAAAAAAAAAA
R184	30	F	CO-10	126476	126505	CO-10	136195	136224	-3	0.00304	_	_	TATATAATATATAAAATATAAAATGTATAA	TATATAATATATATAATATAATATATATAA
R185	30	F	CO-10	65522	65551	CO-10	121006	121035	-3	0.00304	_	ycf1	ATTTATATATTTTTATATATTTTTTTCTAT	ATTTTTATATTTTTATATATTTATTTTTAT
R192	30	F	CO-10	91084	91113	CO-10	91118	91147	-3	0.00304	_	_	ATATTTTTATAGTTATTTAGTATTAATTTG	TTATTTTTATAGTTATTTAGTATTAAGTAG
R193	30	F	CO-10	97950	97979	CO-10	97992	98021	-3	0.00304	ycf2	ycf2	TTTCTTTTTGTCCAAGTCACTTCTCTTTTT	TCTCTTTTTGTCCAAGTCACTTCCCCTTTT
R194	30	F	CO-10	72712	72741	CO-10	72791	72820	-2	0.000109	_	_	TGTAAATAGAGTAAATAGAAAATTGTAATT	TGTAAATAGAATAAATAGAAAATTCTAATT
R196	30	F	CO-10	51546	51575	CO-10	51568	51597	-3	0.00304	_	_	TTTATATAGATTTTATATAGATTTTATATA	TTTATATAGATTTTATATAGATTAAATAGA
R199	30	F	CO-10	9559	9588	CO-10	90820	90849	-3	0.00304	_	_	TTTTTTTTTTTTTATTTATATATTTATTTA	TTTATATTATTTTATTTATATATTTATTTA
R200	30	F	CO-10	10445	10474	CO-10	90664	90693	-3	0.00304	_	_	TTCTTTTTTATTAATTATTTTATAATTTAT	TTCATTTTTATTATTTATTTTTTAATTTAT
R202	30	F	CO-10	9559	9588	CO-10	65541	65570	-3	0.00304	_	_	TTTTTTTTTTTTTATTTATATATTTATTTA	TTTTTTTCTATTTATTTCTATATTTATTTA
R203	30	P	CO-10	97992	98021	CO-10	162434	162463	-3	0.00304	ycf2	ycf2	TCTCTTTTTGTCCAAGTCACTTCCCCTTTT	AAAAAGAGAAGTGACTTGGACAAAAAGAAA
R204	30	P	CO-10	97950	97979	CO-10	162392	162421	-3	0.00304	ycf2	ycf2	TTTCTTTTTGTCCAAGTCACTTCTCTTTTT	AAAAGGGGAAGTGACTTGGACAAAAAGAGA
R205	30	P	CO-10	126452	126481	CO-10	136183	136212	-3	0.00304	_	_	TAATATATATATAATATATAAAATTATATA	TATATAATATTATATATAATATATATAATA
R206	30	P	CO-10	10482	10511	CO-10	129642	129671	-3	0.00304	_	_	ATTGATTTCATTTTTATTTAATTTATTAAA	TTAAATAAAATAAATAAAAATGAAATCAAA
R207	30	P	CO-10	89600	89629	CO-10	129631	129660	-3	0.00304	_	_	TTTTATTTATTTTATTTAATTTATTTTATT	AATCAAATTGATTAAATAAAATAAATAAAA
R208	30	P	CO-10	90806	90835	CO-10	129228	129257	-3	0.00304	_	_	TTTATATTATATTATTTATATTATTTTATT	AATAATATAATAGAAATAATATAATAGAAA
R209	30	P	CO-10	10009	10038	CO-10	90943	90972	-2	0.000109	_	_	ATATATAAATAAATATATATATAAATATAA	TTATATATATATATATATTTAGTTATATAT
R210	30	P	CO-10	9951	9980	CO-10	90935	90964	-3	0.00304	_	_	CTAAATATATATATATATCTAAATAATCTA	TATATAATTTATATATATATATATATTTAG
R211	30	P	CO-10	10143	10172	CO-10	90818	90847	-3	0.00304	_	_	AATAAATATATTAATAAAATATAATAAATA	TATTTATATTATTTTATTTATATATTTATT
R212	30	P	CO-10	10165	10194	CO-10	90818	90847	-3	0.00304	_	_	AATAAATATATTAATAAAATATAATAAATA	TATTTATATTATTTTATTTATATATTTATT
R213	30	P	CO-10	10187	10216	CO-10	90818	90847	-3	0.00304	_	_	AATAAATATATTAATAAAATATAATAAATA	TATTTATATTATTTTATTTATATATTTATT
R214	30	P	CO-10	56164	56193	CO-10	90349	90378	-2	0.000109	_	_	AATAATAATAAAATATAAAATAATAAAATA	TATTTTATTATTTTTTTTTTTATTATTATT
R215	30	P	CO-10	10303	10332	CO-10	65820	65849	-3	0.00304	_	_	ATTAAAATATATTAAATAATATAAAATTAA	TTAATTTAATATTATTTAATATATTTAAAA
R216	30	P	CO-10	58842	58871	CO-10	58842	58871	0	2.77e-08	_	_	AATAAAGAACTTTTTAAAAAGTTCTTTATT	AATAAAGAACTTTTTAAAAAGTTCTTTATT
R217	30	P	CO-10	37197	37226	CO-10	56153	56182	-3	0.00304	_	_	TTTATATTTTATTTTTATTATTTATATTTT	ATAATATATATAATAATAATAAAATATAAA
R218	30	P	CO-10	33047	33076	CO-10	33049	33078	-3	0.00304	_	_	ATAGAATAGAACTCCGCGAAGTTCTATTCT	AGAATAGAACTCCGCGAAGTTCTATTCTGT
R155	30	R	CO-10	126727	126756	CO-10	129229	129258	-3	0.00304	_	_	AAAAGATAATAAGATAATGATAATATAATA	ATAATATAATAGAAATAATATAATAGAAAA
R156	30	R	CO-10	126494	126523	CO-10	126495	126524	-3	0.00304	_	_	TAAAATGTATAAAATGTAAAAAATGTAAAA	AAAATGTATAAAATGTAAAAAATGTAAAAA
R157	30	R	CO-10	9971	10000	CO-10	9907	9936	-3	0.00304	_	_	AAATAATCTAAATATATATATAAATATAAT	TAATCTAAATATATATATATATCTAATAAT
R158	30	R	CO-10	126577	126606	CO-10	126585	126614	-3	0.00304	_	_	AAAATAATAATATAAAATAATAAAATATAA	AATATAAAATAATAAAATATAAAATAAAAA
R163	30	R	CO-10	129202	129231	CO-10	129203	129232	-1	2.49e-06	_	_	TATAATATAATATAATAATATAATATAATA	ATAATATAATATAATAATATAATATAATAA
R167	30	R	CO-10	10005	10034	CO-10	9855	9884	-2	0.000109	_	_	ATATATATATAAATAAATATATATATAAAT	TAAATATATATATATCTAAATATATATATA
R168	30	R	CO-10	9871	9900	CO-10	9874	9903	-2	0.000109	_	_	TAAATATATATATATAAATATATATATATA	ATATATATATATAAATATATATATATATCT
R169	30	R	CO-10	10005	10034	CO-10	9871	9900	-3	0.00304	_	_	ATATATATATAAATAAATATATATATAAAT	TAAATATATATATATAAATATATATATATA
R171	30	R	CO-10	10302	10331	CO-10	10303	10332	-3	0.00304	_	_	TATTAAAATATATTAAATAATATAAAATTA	ATTAAAATATATTAAATAATATAAAATTAA
R172	30	R	CO-10	16637	16666	CO-10	89626	89655	-3	0.00304	_	_	TTTATAAATTATTTATAATAAATTATTTAT	TATTTATTATATAATATTTATTATATAATT
R174	30	R	CO-10	121024	121053	CO-10	90820	90849	-2	0.000109	ycf1	_	ATTTATTTTTATATTTATTTTTTTATATTT	TTTATATTATTTTATTTATATATTTATTTA
R175	30	R	CO-10	139062	139091	CO-10	139062	139091	-2	0.000109	ycf1	ycf1	ATTTTTTTTTTTTTTCTTTTTTTTTTTTTA	ATTTTTTTTTTTTTTCTTTTTTTTTTTTTA
R179	30	R	CO-10	10036	10065	CO-10	9971	10000	-3	0.00304	_	_	TAATCTAAATATATATATAAATGAAATAAA	AAATAATCTAAATATATATATAAATATAAT
R180	30	R	CO-10	9906	9935	CO-10	9972	10001	-3	0.00304	_	_	ATAATCTAAATATATATATATATCTAATAA	AATAATCTAAATATATATATAAATATAATC
R186	30	R	CO-10	37172	37201	CO-10	90746	90775	-3	0.00304	_	_	TTTATATAGTATTTATATTTTATTATTTAT	TATTTATTATTTTATATTTATATTATTTTT
R187	30	R	CO-10	58508	58537	CO-10	9553	9582	-3	0.00304	_	_	TGATCTATTTATTTTTTTTTTTATTTTATT	TTATTTTTTTTTTTTTTTTATTTATATATT
R188	30	R	CO-10	58508	58537	CO-10	37152	37181	-3	0.00304	_	_	TGATCTATTTATTTTTTTTTTTATTTTATT	TTATTTTATTTATTTATTTATTTATATAGT
R189	30	R	CO-10	37147	37176	CO-10	90832	90861	-3	0.00304	_	_	TTTATTTATTTTATTTATTTATTTATTTAT	TATTTATATATTTATTTAATTTATTTATAT
R190	30	R	CO-10	90760	90789	CO-10	90769	90798	-2	0.000109	_	_	TATTTATATTATTTTTTTTCTTTTTTTTAT	TATTTTTTTTCTTTTTTTTATATTATTTAT
R191	30	R	CO-10	90830	90859	CO-10	37149	37178	-3	0.00304	_	_	TTTATTTATATATTTATTTAATTTATTTAT	TATTTATTTTATTTATTTATTTATTTATAT
R195	30	R	CO-10	50869	50898	CO-10	50878	50907	-2	0.000109	_	_	ATTTATTTTTTATATATATTTATATATATT	TTATATATATTTATATATATTGTATATTTA
R197	30	R	CO-10	37190	37219	CO-10	37190	37219	-2	0.000109	_	_	TTTATTATTTATATTTTATTTTTATTATTT	TTTATTATTTATATTTTATTTTTATTATTT
R198	30	R	CO-10	90830	90859	CO-10	37145	37174	-3	0.00304	_	_	TTTATTTATATATTTATTTAATTTATTTAT	TTTTTATTTATTTTATTTATTTATTTATTT
R201	30	R	CO-10	139061	139090	CO-10	139064	139093	-3	0.00304	ycf1	ycf1	AATTTTTTTTTTTTTTCTTTTTTTTTTTTT	TTTTTTTTTTTTTCTTTTTTTTTTTTTATT
R152	31	C	CO-10	90707	90737	CO-10	10847	10877	-3	0.000841	_	_	TATATTATATATATATTTTATATTATTTATT	ATATATTATATATATAATATATAAAAAATAA
R153	31	C	CO-10	126659	126689	CO-10	51535	51565	-3	0.000841	_	_	ATATAAAAAAAAAATATATCAAAAATATATC	TATATTTATTATTTATATAGATTTTATATAG
R154	31	C	CO-10	90796	90826	CO-10	72054	72084	-3	0.000841	_	_	TATTATATTATTTATATTATATTATTTATAT	ATAATACAATAAATATACTGTAATAAATATA
R113	31	F	CO-10	10793	10823	CO-10	126699	126729	-3	0.000841	_	_	AAAATAAAGATAAAAGATAATAAAGATAAAA	AAAATAAAGATAAAATAAAATGAAGATAAAA
R117	31	F	CO-10	9905	9935	CO-10	9945	9975	-2	2.9e-05	_	_	AATAATCTAAATATATATATATATCTAATAA	AATAATCTAAATATATATATATATCTAAATA
R119	31	F	CO-10	10702	10732	CO-10	10723	10753	-3	0.000841	_	_	AATATAATAATTCAAAATAAGAATTTCAAAA	AATTTCAAAATTCAAAATAAGAATTTCAAAA
R124	31	F	CO-10	9860	9890	CO-10	9874	9904	-3	0.000841	_	_	ATATATATATCTAAATATATATATATAAATA	ATATATATATATAAATATATATATATATCTA
R127	31	F	CO-10	9572	9602	CO-10	9596	9626	-2	2.9e-05	_	_	ATTTATATATTTATTTACAATATAATTTATA	ATTTATAAATTTATTTACAATAAAATTTATA
R129	31	F	CO-10	9854	9884	CO-10	10001	10031	-2	2.9e-05	_	_	CTAAATATATATATATCTAAATATATATATA	CTAAATATATATATAAATAAATATATATATA
R130	31	F	CO-10	12048	12078	CO-10	41044	41074	-3	0.000841	trnG-UCC	trnG-GCC	ACGATGCGGGTTCGATTCCCGCTACCCGCTC	AAGATGCGGGTTCGATTCCCGCTATCCGCCC
R134	31	F	CO-10	90796	90826	CO-10	90810	90840	-1	6.45e-07	_	_	TATTATATTATTTATATTATATTATTTATAT	TATTATATTATTTATATTATTTTATTTATAT
R135	31	F	CO-10	37176	37206	CO-10	90799	90829	-3	0.000841	_	_	TATAGTATTTATATTTTATTATTTATATTTT	TATATTATTTATATTATATTATTTATATTAT
R136	31	F	CO-10	37149	37179	CO-10	90840	90870	-3	0.000841	_	_	TATTTATTTTATTTATTTATTTATTTATATA	TATTTATTTAATTTATTTATATATATATATA
R137	31	F	CO-10	89598	89628	CO-10	89607	89637	-3	0.000841	_	_	TATTTTATTTATTTTATTTAATTTATTTTAT	TATTTTATTTAATTTATTTTATTTATTATAT
R141	31	F	CO-10	37142	37172	CO-10	37146	37176	-3	0.000841	_	_	TTTTTTTTATTTATTTTATTTATTTATTTAT	TTTTATTTATTTTATTTATTTATTTATTTAT
R142	31	F	CO-10	65503	65533	CO-10	65535	65565	-3	0.000841	_	_	TATTTATTGTTTTCTATTTATTTATATATTT	TATATATTTTTTTCTATTTATTTCTATATTT
R143	31	F	CO-10	9556	9586	CO-10	65480	65510	-2	2.9e-05	_	_	TTTTTTTTTTTTTTTTATTTATATATTTATT	TTTTTTTTTTTTTCTTTTTTATATATTTATT
R144	31	F	CO-10	139059	139089	CO-10	139060	139090	-3	0.000841	ycf1	ycf1	AAAATTTTTTTTTTTTTTCTTTTTTTTTTTT	AAATTTTTTTTTTTTTTCTTTTTTTTTTTTT
R145	31	P	CO-10	89621	89651	CO-10	136210	136240	-3	0.000841	_	_	TATTTTATTTATTATATAATATTTATTATAT	ATATAATATATATAATATAATAAATTAAATA
R146	31	P	CO-10	90810	90840	CO-10	136201	136231	-3	0.000841	_	_	TATTATATTATTTATATTATTTTATTTATAT	ATATATATAATATAATATATATAATATAATA
R147	31	P	CO-10	90927	90957	CO-10	90927	90957	-3	0.000841	_	_	TATATTTATATATAATTTATATATATATATA	TATATTTATATATAATTTATATATATATATA
R148	31	P	CO-10	10287	10317	CO-10	65815	65845	-3	0.000841	_	_	AAATATATTAAATAATATTAAAATATATTAA	TTTATTTAATTTAATATTATTTAATATATTT
R149	31	P	CO-10	9307	9337	CO-10	49782	49812	-1	6.45e-07	trnS-GCU	trnS-GGA	AACGGAGAGAGAGGGATTCGAACCCTCGGTA	TACCGAGGGTTCGAATCCCTCTCTTTCCGTT
R150	31	P	CO-10	40935	40965	CO-10	40935	40965	-3	0.000841	_	_	CATATATGATATATAATATATGTCATATATG	CATATATGATATATAATATATGTCATATATG
R151	31	P	CO-10	9871	9901	CO-10	9874	9904	-3	0.000841	_	_	TAAATATATATATATAAATATATATATATAT	ATATATATATATAAATATATATATATATCTA
R114	31	R	CO-10	126538	126568	CO-10	126540	126570	-3	0.000841	_	_	ATAAAATGTATAAAATGTAAAAAATGTAAAA	AAAATGTATAAAATGTAAAAAATGTAAAAAA
R115	31	R	CO-10	126493	126523	CO-10	126540	126570	-3	0.000841	_	_	ATAAAATGTATAAAATGTAAAAAATGTAAAA	AAAATGTATAAAATGTAAAAAATGTAAAAAA
R116	31	R	CO-10	17001	17031	CO-10	10891	10921	-3	0.000841	_	_	AATAAATAATAAGATAATAAATAATAAGAAA	AATTAATAATAAATAATACAATAATAAATAA
R118	31	R	CO-10	9905	9935	CO-10	9905	9935	-2	2.9e-05	_	_	AATAATCTAAATATATATATATATCTAATAA	AATAATCTAAATATATATATATATCTAATAA
R120	31	R	CO-10	10035	10065	CO-10	9904	9934	-3	0.000841	_	_	ATAATCTAAATATATATATAAATGAAATAAA	AAATAATCTAAATATATATATATATCTAATA
R121	31	R	CO-10	126458	126488	CO-10	126458	126488	-2	2.9e-05	_	_	ATATATAATATATAAAATTATATAATATATA	ATATATAATATATAAAATTATATAATATATA
R122	31	R	CO-10	9871	9901	CO-10	10006	10036	-3	0.000841	_	_	TAAATATATATATATAAATATATATATATAT	TATATATATAAATAAATATATATATAAATAT
R123	31	R	CO-10	9868	9898	CO-10	9874	9904	-3	0.000841	_	_	ATCTAAATATATATATATAAATATATATATA	ATATATATATATAAATATATATATATATCTA
R125	31	R	CO-10	90833	90863	CO-10	90857	90887	-3	0.000841	_	_	ATTTATATATTTATTTAATTTATTTATATAT	TATATATATATATAATTTGTTTATATATTTA
R126	31	R	CO-10	90924	90954	CO-10	90874	90904	-3	0.000841	_	_	ATTTATATTTATATATAATTTATATATATAT	TGTTTATATATTTAATATATATATATATTTA
R128	31	R	CO-10	121024	121054	CO-10	9558	9588	-3	0.000841	ycf1	_	ATTTATTTTTATATTTATTTTTTTATATTTT	TTTTTTTTTTTTTTATTTATATATTTATTTA
R131	31	R	CO-10	9871	9901	CO-10	9859	9889	-1	6.45e-07	_	_	TAAATATATATATATAAATATATATATATAT	TATATATATATCTAAATATATATATATAAAT
R132	31	R	CO-10	56188	56218	CO-10	56192	56222	-3	0.000841	_	_	AAAATATAAAATATTAATAATAATAAAATAT	TATAAAATATTAATAATAATAAAATATGAAA
R133	31	R	CO-10	9871	9901	CO-10	9877	9907	-3	0.000841	_	_	TAAATATATATATATAAATATATATATATAT	TATATATATAAATATATATATATATCTAAAT
R138	31	R	CO-10	89598	89628	CO-10	89598	89628	-2	2.9e-05	_	_	TATTTTATTTATTTTATTTAATTTATTTTAT	TATTTTATTTATTTTATTTAATTTATTTTAT
R139	31	R	CO-10	65513	65543	CO-10	65523	65553	-3	0.000841	_	_	TTTCTATTTATTTATATATTTTTATATATTT	TTTATATATTTTTATATATTTTTTTCTATTT
R140	31	R	CO-10	121009	121039	CO-10	121009	121039	-2	2.9e-05	ycf1	ycf1	TTTATATTTTTATATATTTATTTTTATATTT	TTTATATTTTTATATATTTATTTTTATATTT
R110	32	C	CO-10	10614	10645	CO-10	10122	10153	-3	0.000232	_	_	TATATATATTTTATTATATAATTATATATATA	ATATATATATTATAATATATTAATAAATATAT
R111	32	C	CO-10	65835	65866	CO-10	17171	17202	-3	0.000232	_	_	TTAATATATTTAAAATATATTTAATATTAATA	AATAATATAAATTATATATAATTTATAATTAT
R112	32	C	CO-10	136203	136234	CO-10	90792	90823	-2	7.73e-06	_	_	ATATATAATATAATATATATAATATAATAAAT	TATTTATTATATTATTTATATTATATTATTTA
R93	32	F	CO-10	56247	56278	CO-10	82625	82656	-2	7.73e-06	_	_	AAGAAATAGTAAAAAAAAAAAGAAATAGTAAA	AAGAAATAGTAACAAGAAAAAGAAATAGTAAA
R94	32	F	CO-10	10666	10697	CO-10	10682	10713	-3	0.000232	_	_	ATGACATATAATAATTATAACATATAATAATT	ATAACATATAATAATTATATAATATAATAATT
R99	32	F	CO-10	9874	9905	CO-10	10007	10038	-3	0.000232	_	_	ATATATATATATAAATATATATATATATCTAA	ATATATATAAATAAATATATATATAAATATAA
R100	32	F	CO-10	10140	10171	CO-10	10222	10253	-1	1.66e-07	_	_	ATTAATAAATATATTAATAAAATATAATAAAT	ATTAATAAATATATTAATAAAATATATTAAAT
R101	32	F	CO-10	9854	9885	CO-10	9870	9901	-3	0.000232	_	_	CTAAATATATATATATCTAAATATATATATAT	CTAAATATATATATATAAATATATATATATAT
R102	32	F	CO-10	89800	89831	CO-10	89810	89841	-3	0.000232	_	_	TAATATAATATATTATAATATAGTATAATATA	TATTATAATATAGTATAATATATTATAATATA
R105	32	F	CO-10	90853	90884	CO-10	90923	90954	-3	0.000232	_	_	TATTTATATATATATATAATTTGTTTATATAT	TATTTATATTTATATATAATTTATATATATAT
R106	32	P	CO-10	9876	9907	CO-10	90941	90972	-3	0.000232	_	_	ATATATATATAAATATATATATATATCTAAAT	ATTTATATATATATATATATTTAGTTATATAT
R107	32	P	CO-10	9862	9893	CO-10	90941	90972	-3	0.000232	_	_	ATATATATCTAAATATATATATATAAATATAT	ATTTATATATATATATATATTTAGTTATATAT
R108	32	P	CO-10	40142	40173	CO-10	49782	49813	-3	0.000232	trnS-UGA	trnS-GGA	AAAAGGAGAGAGAGGGATTCGAACCCTCGATA	TACCGAGGGTTCGAATCCCTCTCTTTCCGTTT
R109	32	P	CO-10	40036	40067	CO-10	40036	40067	0	1.73e-09	_	_	CTGGCTCGGCTAGGTATACCTAGCCGAGCCAG	CTGGCTCGGCTAGGTATACCTAGCCGAGCCAG
R95	32	R	CO-10	129208	129239	CO-10	129208	129239	0	1.73e-09	_	_	ATAATATAATAATATAATATAATAATATAATA	ATAATATAATAATATAATATAATAATATAATA
R96	32	R	CO-10	89809	89840	CO-10	129192	129223	-3	0.000232	_	_	ATATTATAATATAGTATAATATATTATAATAT	TATAATATTCTATAATATAATATAATAATATA
R97	32	R	CO-10	9882	9913	CO-10	9967	9998	-3	0.000232	_	_	ATATAAATATATATATATATCTAAATAATCTA	ATCTAAATAATCTAAATATATATATAAATATA
R98	32	R	CO-10	9998	10029	CO-10	9874	9905	-2	7.73e-06	_	_	AATCTAAATATATATATAAATAAATATATATA	ATATATATATATAAATATATATATATATCTAA
R103	32	R	CO-10	37199	37230	CO-10	37199	37230	-2	7.73e-06	_	_	TATATTTTATTTTTATTATTTATATTTTATAT	TATATTTTATTTTTATTATTTATATTTTATAT
R104	32	R	CO-10	90724	90755	CO-10	90727	90758	-3	0.000232	_	_	TTATATTATTTATTATTTATATTATTTATTAT	TATTATTTATTATTTATATTATTTATTATTTT
R76	33	F	CO-10	56175	56207	CO-10	126585	126617	-3	6.38e-05	_	_	AATATAAAATAATAAAATATAAAATATTAATAA	AATATAAAATAATAAAATATAAAATAAAAAGAA
R78	33	F	CO-10	129251	129283	CO-10	129363	129395	0	4.33e-10	_	_	ATAGAAAATATTATAAATATAATAATAATAATA	ATAGAAAATATTATAAATATAATAATAATAATA
R80	33	F	CO-10	136196	136228	CO-10	136210	136242	-3	6.38e-05	_	_	ATATAATATATATAATATAATATATATAATATA	ATATAATATATATAATATAATAAATTAAATATA
R81	33	F	CO-10	90884	90916	CO-10	90943	90975	-3	6.38e-05	_	_	TTTAATATATATATATATTTAGTCATATATGTT	TTATATATATATATATATTTAGTTATATATGTT
R83	33	F	CO-10	9868	9900	CO-10	9999	10031	-3	6.38e-05	_	_	ATCTAAATATATATATATAAATATATATATATA	ATCTAAATATATATATAAATAAATATATATATA
R85	33	F	CO-10	65537	65569	CO-10	121011	121043	-3	6.38e-05	_	ycf1	TATATTTTTTTCTATTTATTTCTATATTTATTT	TATATTTTTATATATTTATTTTTATATTTATTT
R87	33	F	CO-10	16718	16750	CO-10	90817	90849	-2	2.06e-06	_	_	TTATTTATATAATTTTATTTATATAATTATTTA	TTATTTATATTATTTTATTTATATATTTATTTA
R88	33	F	CO-10	9556	9588	CO-10	37143	37175	-3	6.38e-05	_	_	TTTTTTTTTTTTTTTTATTTATATATTTATTTA	TTTTTTTATTTATTTTATTTATTTATTTATTTA
R89	33	P	CO-10	129475	129507	CO-10	129496	129528	-3	6.38e-05	_	_	AAATAGAATATCTAAATTAACTATTATATAATA	TATTATATAATATCTATTTTAGATATTCTATTT
R90	33	P	CO-10	70661	70693	CO-10	70704	70736	-2	2.06e-06	_	_	AAGAGTAAGAACTCAACGGGACCTTACCCCCCT	AGAGCGGTAAGGTCCCGTTGAGTTCTTACTCTT
R91	33	P	CO-10	16637	16669	CO-10	16637	16669	-3	6.38e-05	_	_	TTTATAAATTATTTATAATAAATTATTTATAAA	TTTATAAATTATTTATAATAAATTATTTATAAA
R92	33	P	CO-10	10579	10611	CO-10	10579	10611	-3	6.38e-05	_	_	TATTATATGACATATATTATATGACATATAATA	TATTATATGACATATATTATATGACATATAATA
R75	33	R	CO-10	56148	56180	CO-10	56158	56190	-3	6.38e-05	_	_	AAATAATAATATATATAATAATAATAAAATATA	ATATATAATAATAATAAAATATAAAATAATAAA
R77	33	R	CO-10	131071	131103	CO-10	10540	10572	-3	6.38e-05	_	_	AATTATAAATTAATAATTATATATTTCATATAT	TATATATTATATATATTAATAATTATATATTAA
R79	33	R	CO-10	136196	136228	CO-10	136196	136228	0	4.33e-10	_	_	ATATAATATATATAATATAATATATATAATATA	ATATAATATATATAATATAATATATATAATATA
R82	33	R	CO-10	9546	9578	CO-10	9546	9578	-2	2.06e-06	_	_	ATATTTATTATTTTTTTTTTTTTTTTATTTATA	ATATTTATTATTTTTTTTTTTTTTTTATTTATA
R84	33	R	CO-10	126570	126602	CO-10	126576	126608	-3	6.38e-05	_	_	AAAATGTAAAATAATAATATAAAATAATAAAAT	TAAAATAATAATATAAAATAATAAAATATAAAA
R86	33	R	CO-10	90792	90824	CO-10	90792	90824	-2	2.06e-06	_	_	TATTTATTATATTATTTATATTATATTATTTAT	TATTTATTATATTATTTATATTATATTATTTAT
R67	34	F	CO-10	9892	9925	CO-10	9982	10015	-3	1.75e-05	_	_	ATATATATATCTAAATAATCTAAATATATATATA	ATATATATATAAATATAATCTAAATATATATATA
R68	34	F	CO-10	9892	9925	CO-10	10021	10054	-3	1.75e-05	_	_	ATATATATATCTAAATAATCTAAATATATATATA	ATATATATATAAATATAATCTAAATATATATATA
R69	34	F	CO-10	17075	17108	CO-10	17095	17128	0	1.08e-10	_	_	TTATTATTATAGAATATTATTTATTATTATAGAA	TTATTATTATAGAATATTATTTATTATTATAGAA
R70	34	F	CO-10	51546	51579	CO-10	51557	51590	0	1.08e-10	_	_	TTTATATAGATTTTATATAGATTTTATATAGATT	TTTATATAGATTTTATATAGATTTTATATAGATT
R71	34	F	CO-10	90830	90863	CO-10	90851	90884	-3	1.75e-05	_	_	TTTATTTATATATTTATTTAATTTATTTATATAT	TTTATTTATATATATATATAATTTGTTTATATAT
R72	34	P	CO-10	90788	90821	CO-10	129228	129261	-3	1.75e-05	_	_	ATATTATTTATTATATTATTTATATTATATTATT	AATAATATAATAGAAATAATATAATAGAAAATAT
R73	34	P	CO-10	89808	89841	CO-10	89808	89841	-2	5.47e-07	_	_	TATATTATAATATAGTATAATATATTATAATATA	TATATTATAATATAGTATAATATATTATAATATA
R74	34	P	CO-10	52742	52775	CO-10	52742	52775	-2	5.47e-07	_	_	TGATTTAATAATCGAATATTCAATTATTAAATCA	TGATTTAATAATCGAATATTCAATTATTAAATCA
R64	35	F	CO-10	9303	9337	CO-10	40139	40173	-3	4.78e-06	trnS-GCU	trnS-UGA	AGCGAACGGAGAGAGAGGGATTCGAACCCTCGGTA	AGCAAAAGGAGAGAGAGGGATTCGAACCCTCGATA
R65	35	F	CO-10	56230	56264	CO-10	56249	56283	-3	4.78e-06	_	_	GAAATAATAAAAAAAATAAGAAATAGTAAAAAAAA	GAAATAGTAAAAAAAAAAAGAAATAGTAAAGAAAA
R66	35	F	CO-10	50883	50917	CO-10	90927	90961	-3	4.78e-06	_	_	TATATTTATATATATTGTATATTTATATATATATT	TATATTTATATATAATTTATATATATATATATATT
R61	36	R	CO-10	129320	129355	CO-10	129325	129360	-3	1.3e-06	_	_	ATAATAGATAATATAATAAATAGATAATATAATAGA	AGATAATATAATAAATAGATAATATAATAGAAAATA
R62	36	R	CO-10	16863	16898	CO-10	16863	16898	-2	3.84e-08	_	_	TATAATATTTATAAATATTATAAATATTTAAAATAT	TATAATATTTATAAATATTATAAATATTTAAAATAT
R63	36	R	CO-10	90832	90867	CO-10	90832	90867	-2	3.84e-08	_	_	TATTTATATATTTATTTAATTTATTTATATATATAT	TATTTATATATTTATTTAATTTATTTATATATATAT
R58	37	F	CO-10	9959	9995	CO-10	10021	10057	-3	3.55e-07	_	_	ATATATATATCTAAATAATCTAAATATATATATAAAT	ATATATATATAAATATAATCTAAATATATATATAAAT
R59	37	P	CO-10	90793	90829	CO-10	136198	136234	-2	1.01e-08	_	_	ATTTATTATATTATTTATATTATATTATTTATATTAT	ATAATATATATAATATAATATATATAATATAATAAAT
R60	37	P	CO-10	89800	89836	CO-10	89803	89839	-3	3.55e-07	_	_	TAATATAATATATTATAATATAGTATAATATATTATA	TATAATATATTATAATATAGTATAATATATTATAATA
R57	37	R	CO-10	56160	56196	CO-10	126585	126621	-3	3.55e-07	_	_	ATATAATAATAATAAAATATAAAATAATAAAATATAA	AATATAAAATAATAAAATATAAAATAAAAAGAAAATA
R54	38	F	CO-10	9959	9996	CO-10	9982	10019	-3	9.63e-08	_	_	ATATATATATCTAAATAATCTAAATATATATATAAATA	ATATATATATAAATATAATCTAAATATATATATAAATA
R56	38	F	CO-10	10142	10179	CO-10	10186	10223	0	4.23e-13	_	_	TAATAAATATATTAATAAAATATAATAAATATATTAAT	TAATAAATATATTAATAAAATATAATAAATATATTAAT
R53	38	R	CO-10	136207	136244	CO-10	136194	136231	-3	9.63e-08	_	_	ATAATATAATATATATAATATAATAAATTAAATATATA	ATATATAATATATATAATATAATATATATAATATAATA
R55	38	R	CO-10	9534	9571	CO-10	90774	90811	-3	9.63e-08	_	_	ATATTTATTATAATATTTATTATTTTTTTTTTTTTTTT	TTTTTCTTTTTTTTATATTATTTATTATATTATTTATA
R52	39	C	CO-10	136196	136234	CO-10	90799	90837	-3	2.61e-08	_	_	ATATAATATATATAATATAATATATATAATATAATAAAT	TATATTATTTATATTATATTATTTATATTATTTTATTTA
R49	39	F	CO-10	129827	129865	CO-10	129865	129903	-1	1.24e-11	_	ndhE	ATTCAATATATAATCATGATAATGATAACTGATTATTCA	ATTCAATATATAATCATGATAATGATAACTAATTATTCA
R50	39	F	CO-10	48269	48307	CO-10	107847	107885	-3	2.61e-08	_	_	CAGAACCGTACGTGAGATTTTCATTTCATACGGCTCCTC	CAGAACCGTACATGAGATTTTCACCTCATACGGCTCCTC
R51	39	P	CO-10	48269	48307	CO-10	152528	152566	-3	2.61e-08	_	_	CAGAACCGTACGTGAGATTTTCATTTCATACGGCTCCTC	GAGGAGCCGTATGAGGTGAAAATCTCATGTACGGTTCTG
R48	39	R	CO-10	56171	56209	CO-10	56162	56200	-1	1.24e-11	_	_	ATAAAATATAAAATAATAAAATATAAAATATTAATAATA	ATAATAATAATAAAATATAAAATAATAAAATATAAAATA
R39	40	F	CO-10	56220	56259	CO-10	56239	56278	-3	7.05e-09	_	_	AAAAAAATATGAAATAATAAAAAAAATAAGAAATAGTAAA	AAAAAAATAAGAAATAGTAAAAAAAAAAAGAAATAGTAAA
R40	40	F	CO-10	159928	159967	CO-10	160000	160039	-3	7.05e-09	ycf2	ycf2	ATCAATATCGTCACTATCATCAATATCGATATCGTCACTA	ATCGATATCGTCACTATCATCAATATCGATATCATCAATA
R41	40	F	CO-10	100374	100413	CO-10	100446	100485	-3	7.05e-09	ycf2	ycf2	TATTGATGATATCGATATTGATGATAGTGACGATATCGAT	TAGTGACGATATCGATATTGATGATAGTGACGATATTGAT
R42	40	F	CO-10	9979	10018	CO-10	10018	10057	0	2.64e-14	_	_	TAAATATATATATAAATATAATCTAAATATATATATAAAT	TAAATATATATATAAATATAATCTAAATATATATATAAAT
R45	40	P	CO-10	100446	100485	CO-10	160000	160039	-3	7.05e-09	ycf2	ycf2	TAGTGACGATATCGATATTGATGATAGTGACGATATTGAT	ATCGATATCGTCACTATCATCAATATCGATATCATCAATA
R46	40	P	CO-10	100374	100413	CO-10	159928	159967	-3	7.05e-09	ycf2	ycf2	TATTGATGATATCGATATTGATGATAGTGACGATATCGAT	ATCAATATCGTCACTATCATCAATATCGATATCGTCACTA
R47	40	P	CO-10	35562	35601	CO-10	35562	35601	-2	1.86e-10	_	_	ATTGGATTGGCTGGTTCATGAATGAACCAGCCAATCCAAT	ATTGGATTGGCTGGTTCATGAATGAACCAGCCAATCCAAT
R43	40	R	CO-10	9979	10018	CO-10	9979	10018	-2	1.86e-10	_	_	TAAATATATATATAAATATAATCTAAATATATATATAAAT	TAAATATATATATAAATATAATCTAAATATATATATAAAT
R44	40	R	CO-10	90799	90838	CO-10	89612	89651	-3	7.05e-09	_	_	TATATTATTTATATTATATTATTTATATTATTTTATTTAT	TATTTAATTTATTTTATTTATTATATAATATTTATTATAT
R36	41	F	CO-10	129546	129586	CO-10	129563	129603	-3	1.9e-09	_	_	TATAATAGTGTAAATCATATAATAGTGTAAATCATATAATA	TATAATAGTGTAAATCATATAATAGCCTAAATCATATATTA
R38	41	P	CO-10	136181	136221	CO-10	136181	136221	-3	1.9e-09	_	_	TATATATAATATTATATATAATATATATAATATAATATATA	TATATATAATATTATATATAATATATATAATATAATATATA
R37	41	R	CO-10	89619	89659	CO-10	90791	90831	-3	1.9e-09	_	_	TTTATTTTATTTATTATATAATATTTATTATATAATTTATT	TTATTTATTATATTATTTATATTATATTATTTATATTATTT
R33	42	F	CO-10	72051	72092	CO-10	72079	72120	-3	5.12e-10	_	_	AATATAATACAATAAATATACTGTAATAAATATACTGTAATA	AATATACTGTAATAAATATACTGTAATAAATATACTGTAATA
R34	42	F	CO-10	51596	51637	CO-10	51618	51659	-3	5.12e-10	_	_	GATATTTTATATAGATTAAATGGATATTTTATATAGATTAAA	GATATTTTATATAGATTAAATGGATAGATTAAATAGATTAAA
R35	42	R	CO-10	89597	89638	CO-10	89597	89638	-2	1.28e-11	_	_	ATATTTTATTTATTTTATTTAATTTATTTTATTTATTATATA	ATATTTTATTTATTTTATTTAATTTATTTTATTTATTATATA
R31	43	R	CO-10	10015	10057	CO-10	10018	10060	-3	1.38e-10	_	_	AAATAAATATATATATAAATATAATCTAAATATATATATAAAT	TAAATATATATATAAATATAATCTAAATATATATATAAATGAA
R32	43	R	CO-10	9859	9901	CO-10	9859	9901	-2	3.36e-12	_	_	TATATATATATCTAAATATATATATATAAATATATATATATAT	TATATATATATCTAAATATATATATATAAATATATATATATAT
R30	45	F	CO-10	51577	51621	CO-10	51599	51643	-1	3.49e-15	_	_	ATTTTATATAGATTAAATAGATATTTTATATAGATTAAATGGATA	ATTTTATATAGATTAAATGGATATTTTATATAGATTAAATGGATA
R26	46	F	CO-10	126479	126524	CO-10	126524	126569	0	6.45e-18	_	_	ATAATATATAAAATATAAAATGTATAAAATGTAAAAAATGTAAAAA	ATAATATATAAAATATAAAATGTATAAAATGTAAAAAATGTAAAAA
R28	46	F	CO-10	37244	37289	CO-10	37258	37303	-2	6.01e-14	_	_	TATATAGTATTAAATATATAGTATTAAATATATAGTATTCAATTTA	TATATAGTATTAAATATATAGTATTCAATTTATAGTATTCAATTTA
R29	46	P	CO-10	21720	21765	CO-10	21720	21765	-2	6.01e-14	rpoC2	rpoC2	AATACCCTGTTTTGGTATTTCGATTGAAATACCAAAACAGGGTATT	AATACCCTGTTTTGGTATTTCGATTGAAATACCAAAACAGGGTATT
R27	46	R	CO-10	9927	9972	CO-10	9908	9953	-2	6.01e-14	_	_	ATCTAATAATCTAAATCTAATAATCTAAATATATATATATATCTAA	AATCTAAATATATATATATATCTAATAATCTAAATCTAATAATCTA
R25	48	P	CO-10	85445	85492	CO-10	85445	85492	-2	4.1e-15	_	_	AGGTATCTAAGGAATAGTGACTTTGAAGTCACTATTCCTTAGATACCT	AGGTATCTAAGGAATAGTGACTTTGAAGTCACTATTCCTTAGATACCT
R24	48	R	CO-10	56162	56209	CO-10	56162	56209	-2	4.1e-15	_	_	ATAATAATAATAAAATATAAAATAATAAAATATAAAATATTAATAATA	ATAATAATAATAAAATATAAAATAATAAAATATAAAATATTAATAATA
R20	49	F	CO-10	162392	162440	CO-10	162413	162461	-2	1.07e-15	ycf2	ycf2	AAAAGGGGAAGTGACTTGGACAAAAAGAGAAGTGACTTGGACAAAAAGA	AAAAAGAGAAGTGACTTGGACAAAAAGAGAAGTGACTTGGACAAAAAGA
R21	49	F	CO-10	97952	98000	CO-10	97973	98021	-2	1.07e-15	ycf2	ycf2	TCTTTTTGTCCAAGTCACTTCTCTTTTTGTCCAAGTCACTTCTCTTTTT	TCTTTTTGTCCAAGTCACTTCTCTTTTTGTCCAAGTCACTTCCCCTTTT
R22	49	P	CO-10	97973	98021	CO-10	162413	162461	-2	1.07e-15	ycf2	ycf2	TCTTTTTGTCCAAGTCACTTCTCTTTTTGTCCAAGTCACTTCCCCTTTT	AAAAAGAGAAGTGACTTGGACAAAAAGAGAAGTGACTTGGACAAAAAGA
R23	49	P	CO-10	97952	98000	CO-10	162392	162440	-2	1.07e-15	ycf2	ycf2	TCTTTTTGTCCAAGTCACTTCTCTTTTTGTCCAAGTCACTTCTCTTTTT	AAAAGGGGAAGTGACTTGGACAAAAAGAGAAGTGACTTGGACAAAAAGA
R18	50	F	CO-10	50919	50968	CO-10	50940	50989	-2	2.78e-16	_	_	TATATATAGGAAGTTATATAATATTTAGAGGAAGTTATATAATATTTAGA	TATTTAGAGGAAGTTATATAATATTTAGAGGAAGTTATATAATATTTAGA
R19	50	P	CO-10	33527	33576	CO-10	33527	33576	-2	2.78e-16	_	_	AGATAGTATGGTAGAAAGAACTATATATAATTCTTTCTACCATACTATCT	AGATAGTATGGTAGAAAGAACTATATATAATTCTTTCTACCATACTATCT
R17	52	F	CO-10	9882	9933	CO-10	9949	10000	-3	9.4e-16	_	_	ATATAAATATATATATATATCTAAATAATCTAAATATATATATATATCTAAT	ATCTAAATATATATATATATCTAAATAATCTAAATATATATATAAATATAAT
R16	56	F	CO-10	72051	72106	CO-10	72065	72120	-3	4.61e-18	_	_	AATATAATACAATAAATATACTGTAATAAATATACTGTAATAAATATACTGTAATA	AATATACTGTAATAAATATACTGTAATAAATATACTGTAATAAATATACTGTAATA
R15	58	R	CO-10	9908	9965	CO-10	9915	9972	-3	3.21e-19	_	_	AATCTAAATATATATATATATCTAATAATCTAAATCTAATAATCTAAATATATATATA	ATATATATATATATCTAATAATCTAAATCTAATAATCTAAATATATATATATATCTAA
R14	60	F	CO-10	10142	10201	CO-10	10164	10223	0	2.4e-26	_	_	TAATAAATATATTAATAAAATATAATAAATATATTAATAAAATATAATAAATATATTAAT	TAATAAATATATTAATAAAATATAATAAATATATTAATAAAATATAATAAATATATTAAT
R9	61	F	CO-10	159928	159988	CO-10	159976	160036	-2	9.9e-23	ycf2	ycf2	ATCAATATCGTCACTATCATCAATATCGATATCGTCACTATCATCAATATCGATATCGTCA	ATCGATATCGTCACTATCATCAATATCGATATCGTCACTATCATCAATATCGATATCATCA
R10	61	F	CO-10	100377	100437	CO-10	100425	100485	-2	9.9e-23	ycf2	ycf2	TGATGATATCGATATTGATGATAGTGACGATATCGATATTGATGATAGTGACGATATCGAT	TGACGATATCGATATTGATGATAGTGACGATATCGATATTGATGATAGTGACGATATTGAT
R12	61	P	CO-10	100425	100485	CO-10	159976	160036	-2	9.9e-23	ycf2	ycf2	TGACGATATCGATATTGATGATAGTGACGATATCGATATTGATGATAGTGACGATATTGAT	ATCGATATCGTCACTATCATCAATATCGATATCGTCACTATCATCAATATCGATATCATCA
R13	61	P	CO-10	100377	100437	CO-10	159928	159988	-2	9.9e-23	ycf2	ycf2	TGATGATATCGATATTGATGATAGTGACGATATCGATATTGATGATAGTGACGATATCGAT	ATCAATATCGTCACTATCATCAATATCGATATCGTCACTATCATCAATATCGATATCGTCA
R11	61	R	CO-10	9997	10057	CO-10	9979	10039	-3	5.84e-21	_	_	TAATCTAAATATATATATAAATAAATATATATATAAATATAATCTAAATATATATATAAAT	TAAATATATATATAAATATAATCTAAATATATATATAAATAAATATATATATAAATATAAT
R8	66	P	CO-10	126	191	CO-10	126	191	0	5.87e-30	_	_	TGAAACCAAATAGCAATACCCCATATCTCGCTATAGCGAGATATGGGGTATTGCTATTTGGTTTCA	TGAAACCAAATAGCAATACCCCATATCTCGCTATAGCGAGATATGGGGTATTGCTATTTGGTTTCA
R7	68	P	CO-10	9464	9531	CO-10	9464	9531	0	3.67e-31	_	_	TTTCATATTAATATTTTATTAATAAAAATGGAATATTCCATTTTTATTAATAAAATATTAATATGAAA	TTTCATATTAATATTTTATTAATAAAAATGGAATATTCCATTTTTATTAATAAAATATTAATATGAAA
R6	81	F	CO-10	43303	43383	CO-10	45527	45607	-2	1.59e-34	psaB	psaA	AGTTGGTTCTATACATATGACCAGCGATCAGGAAAAGAATTGCAATAGCTAAATGATGATGTGCAATATCGGTCAGCCATA	AGTTGGTTCTATACATATGACCAGCGATCAGGAAAAGAATTGCAATAGCTAAATGATGGTGTACAATATCGGTCAGCCATA
R2	85	F	CO-10	159928	160012	CO-10	159952	160036	-2	6.86e-37	ycf2	ycf2	ATCAATATCGTCACTATCATCAATATCGATATCGTCACTATCATCAATATCGATATCGTCACTATCATCAATATCGATATCGTCA	ATCGATATCGTCACTATCATCAATATCGATATCGTCACTATCATCAATATCGATATCGTCACTATCATCAATATCGATATCATCA
R3	85	F	CO-10	100377	100461	CO-10	100401	100485	-2	6.86e-37	ycf2	ycf2	TGATGATATCGATATTGATGATAGTGACGATATCGATATTGATGATAGTGACGATATCGATATTGATGATAGTGACGATATCGAT	TGACGATATCGATATTGATGATAGTGACGATATCGATATTGATGATAGTGACGATATCGATATTGATGATAGTGACGATATTGAT
R4	85	P	CO-10	100401	100485	CO-10	159952	160036	-2	6.86e-37	ycf2	ycf2	TGACGATATCGATATTGATGATAGTGACGATATCGATATTGATGATAGTGACGATATCGATATTGATGATAGTGACGATATTGAT	ATCGATATCGTCACTATCATCAATATCGATATCGTCACTATCATCAATATCGATATCGTCACTATCATCAATATCGATATCATCA
R5	85	P	CO-10	100377	100461	CO-10	159928	160012	-2	6.86e-37	ycf2	ycf2	TGATGATATCGATATTGATGATAGTGACGATATCGATATTGATGATAGTGACGATATCGATATTGATGATAGTGACGATATCGAT	ATCAATATCGTCACTATCATCAATATCGATATCGTCACTATCATCAATATCGATATCGTCACTATCATCAATATCGATATCGTCA
R1	29135	P	CO-10	91862	120996	CO-10	139417	168551	0	0	rps3;ycf1	ycf1	CTGGATCAAATCGATTCTTTTTTGAATTCCTATACGTGCGATTCCTTCGAAACCTGAGGATATTCTCCTATTTTTTTGTACATAGTTTTTGATACAATTCCGTATTTTTTCATCTTCCTGTAGACCTACGGAATAATTTTTTGGTTGTGCAAACCAAAAGGAATGATGACGTTGGGTTGTACCAAGTCTGAAACCAAGTGGATTTATTTTTTGTCCCATATTTTCCTATTATATTTTCTTTCCATCCATATATTTTATTTTACTATGATGAATCTAAATCTTAGATTGATCTAAGATAAGAATAATTTAGATTTATCCTTTAATACAATTGTTATATGACAAGTGGGTCTTTTTATCGGATAACTACGTCCTCGAGCTCGAGGTCTTAATTTTTTGACA…	ATCCCATGTTTCTGATATTGCTATCCGTTCATTTTCCTCTTTTTTCTCCTCATCTTTTTTATCCCTAGTGTTTGTCTCTTCTTCCTCAAAATCGGAAATTTGTAATTCCGGTTTTCTCCTCACTGAATTCCTAAAAAAAAGATTAATCATTTGATAGATGTCAAAAAAAGAAAAAAAAAACGCTTTATCTATTCGATCCAAAAAAAGTGGGGAATGCACATTTGCTTGAAATATTTCCCAAATAACTGTTTTACGTCTTTGAGCACGCATAGATCCTTTGATTATACTCCTACGAAAATCCGGTTGTTGCGAGTAACGTATCAAAGCCACCTCCTCCTCTGGATCAATATTATTAACATTAGTATTGCTATTATCATTCTTATCAGTATAAACCACCAC…
	30-34	35-39	40-44	45-49	50-54	55-59	60-64	65-69	≥ 70
CO-10	158	19	17	11	3	2	6	2	6	224
		Forward	Palindromic	Reverse	Complement	Total
	CO-10	88	53	70	13	224

## Sheet: CO-11
ID	Length	Type	Seq_A_id	Repeat_A_start	Repeat_A_end	Seq_B_id	Repeat_B_start	Repeat_B_end	Hamming_Distance	E-value	Gene_A	Gene_B	Repeat_A_seq	Repeat_B_seq
R191	30	C	CO-11	9872	9901	CO-11	9700	9729	-3	0.00304	_	_	ATATATATATATCTAAATATATATATATAT	TATATATTTGTATATTTATATATATATATA
R192	30	C	CO-11	50508	50537	CO-11	10002	10031	-3	0.00304	_	_	ATATATATATATATATATTGATATATATAT	TAAATATATATATAAATAAATATATATATA
R193	30	C	CO-11	90243	90272	CO-11	10717	10746	-2	0.000108	_	_	TTATTTATTATATTATTTATATTATTTTAT	AATAATTAATATAATAAATATAATGAAATA
R194	30	C	CO-11	90233	90262	CO-11	16847	16876	-3	0.00304	_	_	TTTTTTTATATTATTTATTATATTATTTAT	ATTAGAATATAATAAATAATATAATAAATA
R195	30	C	CO-11	89258	89287	CO-11	50496	50525	-3	0.00304	_	_	TTATAATATATATATATATATATAAATATA	TATATTTTATATATATATATATATATATAT
R196	30	C	CO-11	89263	89292	CO-11	50511	50540	-3	0.00304	_	_	ATATATATATATATATATAAATATATATAT	TATATATATATATATTGATATATATATATA
R197	30	C	CO-11	128372	128401	CO-11	123331	123360	-3	0.00304	_	_	GTATTAGTTTAGTATTTATATTGTATTGTA	CATAATTACATAATAAATATAACATAACAT
R139	30	F	CO-11	51079	51108	CO-11	51106	51135	-3	0.00304	_	_	AAATAGATAGATTAAATAATATAGATAAAA	AAATAGATAGATTAATCAAAATAGATAAAA
R140	30	F	CO-11	16852	16881	CO-11	89128	89157	-3	0.00304	_	_	AATATAATAAATAATATAATAAATAATAAA	AATAAAATAAATAATACAATAAATAATACA
R143	30	F	CO-11	64971	65000	CO-11	65004	65033	-3	0.00304	_	_	AATTTTTCTTTGGTGACATAAGTTCTAGTT	AATTTTTCTTTGGTGATATAAGTTCTCCTT
R146	30	F	CO-11	9971	10000	CO-11	10033	10062	-3	0.00304	_	_	AAATAATCTAAATATATATATAAATATAAT	ATATAATCTAAATATATATATAAATGAAAT
R147	30	F	CO-11	9906	9935	CO-11	10035	10064	-3	0.00304	_	_	ATAATCTAAATATATATATATATCTAATAA	ATAATCTAAATATATATATAAATGAAATAA
R150	30	F	CO-11	89262	89291	CO-11	89264	89293	-3	0.00304	_	_	AATATATATATATATATATAAATATATATA	TATATATATATATATATAAATATATATATA
R159	30	F	CO-11	162249	162278	CO-11	162291	162320	-3	0.00304	ycf2	ycf2	AGAAAAGGGGAAGTGACTTGGACAAAAAGA	ACAAAAAGAGAAGTGACTTGGACAAAAAGA
R160	30	F	CO-11	135750	135779	CO-11	135788	135817	-2	0.000108	_	_	TAGTTTAATAGTTATATATATAGTTAATAG	TTGTTTAATAGTTATATATATAGTTAATGG
R163	30	F	CO-11	10164	10193	CO-11	10224	10253	-1	2.49e-06	_	_	TAATAAATATATTAATAAAATATAATAAAT	TAATAAATATATTAATAAAATATATTAAAT
R164	30	F	CO-11	10186	10215	CO-11	10224	10253	-1	2.49e-06	_	_	TAATAAATATATTAATAAAATATAATAAAT	TAATAAATATATTAATAAAATATATTAAAT
R166	30	F	CO-11	50503	50532	CO-11	89264	89293	-3	0.00304	_	_	TATATATATATATATATATATATTGATATA	TATATATATATATATATAAATATATATATA
R167	30	F	CO-11	50496	50525	CO-11	89259	89288	-3	0.00304	_	_	TATATTTTATATATATATATATATATATAT	TATAATATATATATATATATATAAATATAT
R170	30	F	CO-11	50503	50532	CO-11	89270	89299	-3	0.00304	_	_	TATATATATATATATATATATATTGATATA	TATATATATATAAATATATATATAGGTATA
R175	30	F	CO-11	97434	97463	CO-11	97476	97505	-3	0.00304	ycf2	ycf2	TTTCTTTTTGTCCAAGTCACTTCTCTTTTT	TCTCTTTTTGTCCAAGTCACTTCCCCTTTT
R176	30	F	CO-11	72289	72318	CO-11	72334	72363	-3	0.00304	_	_	TATGTAAATAGAGTAAATAGAAAATTCTAA	ATTGTAAATAGAATAAATAGAAAATTCTAA
R177	30	F	CO-11	65533	65562	CO-11	65563	65592	0	2.77e-08	_	_	TTAATAAGAATTTAAATTTCATTTGAATAA	TTAATAAGAATTTAAATTTCATTTGAATAA
R180	30	P	CO-11	97476	97505	CO-11	162293	162322	-3	0.00304	ycf2	ycf2	TCTCTTTTTGTCCAAGTCACTTCCCCTTTT	AAAAAGAGAAGTGACTTGGACAAAAAGAAA
R181	30	P	CO-11	97434	97463	CO-11	162251	162280	-3	0.00304	ycf2	ycf2	TTTCTTTTTGTCCAAGTCACTTCTCTTTTT	AAAAGGGGAAGTGACTTGGACAAAAAGAGA
R182	30	P	CO-11	128690	128719	CO-11	136042	136071	-3	0.00304	_	_	ATTATTATAATATAATATAATAATAATATA	TAAATAATAATTATATTATATTATAATAAT
R183	30	P	CO-11	89128	89157	CO-11	90239	90268	-3	0.00304	_	_	AATAAAATAAATAATACAATAAATAATACA	TATATTATTTATTATATTATTTATATTATT
R184	30	P	CO-11	50511	50540	CO-11	89264	89293	-3	0.00304	_	_	TATATATATATATATTGATATATATATATA	TATATATATATATATATAAATATATATATA
R185	30	P	CO-11	89264	89293	CO-11	89264	89293	-2	0.000108	_	_	TATATATATATATATATAAATATATATATA	TATATATATATATATATAAATATATATATA
R186	30	P	CO-11	9872	9901	CO-11	89263	89292	-3	0.00304	_	_	ATATATATATATCTAAATATATATATATAT	ATATATATATATATATATAAATATATATAT
R187	30	P	CO-11	89263	89292	CO-11	89263	89292	-2	0.000108	_	_	ATATATATATATATATATAAATATATATAT	ATATATATATATATATATAAATATATATAT
R188	30	P	CO-11	50511	50540	CO-11	50513	50542	-3	0.00304	_	_	TATATATATATATATTGATATATATATATA	TATATATATATATTGATATATATATATAAA
R189	30	P	CO-11	10602	10631	CO-11	10604	10633	-3	0.00304	_	_	ACATATAATAATTATATATATTTATTATAT	ATATAATAATTATATATATTTATTATATAT
R190	30	P	CO-11	9870	9899	CO-11	9872	9901	-3	0.00304	_	_	AAATATATATATATCTAAATATATATATAT	ATATATATATATCTAAATATATATATATAT
R138	30	R	CO-11	129207	129236	CO-11	129212	129241	-3	0.00304	_	_	TAAATAAAATAAAAAAAAAAGAAAATAAAA	AAAATAAAAAAAAAAGAAAATAAAAAAAAT
R141	30	R	CO-11	9971	10000	CO-11	9907	9936	-3	0.00304	_	_	AAATAATCTAAATATATATATAAATATAAT	TAATCTAAATATATATATATATCTAATAAT
R142	30	R	CO-11	55790	55819	CO-11	16857	16886	-3	0.00304	_	_	AATATAAATAATAAAAAATATAAAAAAGAA	AATAAATAATATAATAAATAATAAATATAA
R144	30	R	CO-11	16852	16881	CO-11	16853	16882	-3	0.00304	_	_	AATATAATAAATAATATAATAAATAATAAA	ATATAATAAATAATATAATAAATAATAAAT
R145	30	R	CO-11	16866	16895	CO-11	16867	16896	-3	0.00304	_	_	TATAATAAATAATAAATATAATAAATAATA	ATAATAAATAATAAATATAATAAATAATAA
R148	30	R	CO-11	89264	89293	CO-11	89271	89300	-3	0.00304	_	_	TATATATATATATATATAAATATATATATA	ATATATATATAAATATATATATAGGTATAG
R149	30	R	CO-11	89264	89293	CO-11	10009	10038	-3	0.00304	_	_	TATATATATATATATATAAATATATATATA	ATATATAAATAAATATATATATAAATATAA
R151	30	R	CO-11	9872	9901	CO-11	89264	89293	-3	0.00304	_	_	ATATATATATATCTAAATATATATATATAT	TATATATATATATATATAAATATATATATA
R152	30	R	CO-11	89264	89293	CO-11	89265	89294	-3	0.00304	_	_	TATATATATATATATATAAATATATATATA	ATATATATATATATATAAATATATATATAG
R153	30	R	CO-11	9872	9901	CO-11	50509	50538	-3	0.00304	_	_	ATATATATATATCTAAATATATATATATAT	TATATATATATATATATTGATATATATATA
R154	30	R	CO-11	89262	89291	CO-11	89263	89292	-3	0.00304	_	_	AATATATATATATATATATAAATATATATA	ATATATATATATATATATAAATATATATAT
R155	30	R	CO-11	9872	9901	CO-11	10006	10035	-3	0.00304	_	_	ATATATATATATCTAAATATATATATATAT	TATATATATAAATAAATATATATATAAATA
R156	30	R	CO-11	10008	10037	CO-11	89265	89294	-3	0.00304	_	_	TATATATAAATAAATATATATATAAATATA	ATATATATATATATATAAATATATATATAG
R157	30	R	CO-11	10302	10331	CO-11	10303	10332	-3	0.00304	_	_	TATTAAAATATATTAAATAATATAAAATTA	ATTAAAATATATTAAATAATATAAAATTAA
R158	30	R	CO-11	55522	55551	CO-11	55525	55554	-3	0.00304	_	_	TATCAATATCCTATAAAAATATCCTATAAC	CAATATCCTATAAAAATATCCTATAACCTA
R161	30	R	CO-11	10036	10065	CO-11	9971	10000	-3	0.00304	_	_	TAATCTAAATATATATATAAATGAAATAAA	AAATAATCTAAATATATATATAAATATAAT
R162	30	R	CO-11	9906	9935	CO-11	9972	10001	-3	0.00304	_	_	ATAATCTAAATATATATATATATCTAATAA	AATAATCTAAATATATATATAAATATAATC
R165	30	R	CO-11	65392	65421	CO-11	65401	65430	-3	0.00304	_	_	ATTTAAATTTAATATATATGTATATATAAT	TAATATATATGTATATATAATATATATGTA
R168	30	R	CO-11	50511	50540	CO-11	9701	9730	-3	0.00304	_	_	TATATATATATATATTGATATATATATATA	ATATATTTGTATATTTATATATATATATAT
R169	30	R	CO-11	9707	9736	CO-11	50497	50526	-3	0.00304	_	_	TTGTATATTTATATATATATATATTATATA	ATATTTTATATATATATATATATATATATT
R171	30	R	CO-11	89263	89292	CO-11	50503	50532	-3	0.00304	_	_	ATATATATATATATATATAAATATATATAT	TATATATATATATATATATATATTGATATA
R172	30	R	CO-11	9872	9901	CO-11	9873	9902	-3	0.00304	_	_	ATATATATATATCTAAATATATATATATAT	TATATATATATCTAAATATATATATATATC
R173	30	R	CO-11	10615	10644	CO-11	10616	10645	-3	0.00304	_	_	ATATATATTTATTATATATTATATATATAT	TATATATTTATTATATATTATATATATATG
R174	30	R	CO-11	135988	136017	CO-11	135990	136019	-3	0.00304	_	_	ATTATTATATTATTAAAATAATTATATTAT	TATTATATTATTAAAATAATTATATTATAA
R178	30	R	CO-11	89789	89818	CO-11	90122	90151	-3	0.00304	_	_	TTTATTATTTAATTTTTTTTATTATTATTT	TTTATTATTTCTTTTTTTTATTTATTATTT
R179	30	R	CO-11	90122	90151	CO-11	90122	90151	-2	0.000108	_	_	TTTATTATTTCTTTTTTTTATTTATTATTT	TTTATTATTTCTTTTTTTTATTTATTATTT
R136	31	C	CO-11	89264	89294	CO-11	9872	9902	-3	0.00084	_	_	TATATATATATATATATAAATATATATATAG	ATATATATATATCTAAATATATATATATATC
R137	31	C	CO-11	128730	128760	CO-11	90238	90268	-3	0.00084	_	_	AATATAATAGAAAATATTATAAATATAATAA	TTATATTATTTATTATATTATTTATATTATT
R99	31	F	CO-11	9905	9935	CO-11	9945	9975	-2	2.9e-05	_	_	AATAATCTAAATATATATATATATCTAATAA	AATAATCTAAATATATATATATATCTAAATA
R101	31	F	CO-11	9871	9901	CO-11	89262	89292	-3	0.00084	_	_	AATATATATATATCTAAATATATATATATAT	AATATATATATATATATATAAATATATATAT
R107	31	F	CO-11	50504	50534	CO-11	89263	89293	-3	0.00084	_	_	ATATATATATATATATATATATTGATATATA	ATATATATATATATATATAAATATATATATA
R108	31	F	CO-11	50506	50536	CO-11	89263	89293	-3	0.00084	_	_	ATATATATATATATATATATTGATATATATA	ATATATATATATATATATAAATATATATATA
R109	31	F	CO-11	50508	50538	CO-11	89263	89293	-2	2.9e-05	_	_	ATATATATATATATATATTGATATATATATA	ATATATATATATATATATAAATATATATATA
R110	31	F	CO-11	50510	50540	CO-11	89263	89293	-3	0.00084	_	_	ATATATATATATATATTGATATATATATATA	ATATATATATATATATATAAATATATATATA
R118	31	F	CO-11	12012	12042	CO-11	40899	40929	-3	0.00084	trnG-UCC	trnG-GCC	ACGATGCGGGTTCGATTCCCGCTACCCGCTC	AAGATGCGGGTTCGATTCCCGCTATCCGCCC
R119	31	F	CO-11	1770	1800	CO-11	1808	1838	-3	0.00084	_	_	GATCTATACTATATCTATAGATCATTACTAT	GATCATTACTATATCTATAGATCATTTCTAT
R120	31	F	CO-11	90359	90389	CO-11	90381	90411	-3	0.00084	_	_	TATATATATTACTAGTAAATAATATATATAT	TATATATATTACTAGTAACTAGTAAATATAT
R122	31	P	CO-11	128912	128942	CO-11	128975	129005	-3	0.00084	_	_	TATAATATAAAATATATTATAATATAAAATA	TATTTTATATTATTCTAAATTTTATATTATA
R123	31	P	CO-11	16849	16879	CO-11	90241	90271	-3	0.00084	_	_	TAGAATATAATAAATAATATAATAAATAATA	TATTATTTATTATATTATTTATATTATTTTA
R124	31	P	CO-11	9873	9903	CO-11	89263	89293	-3	0.00084	_	_	TATATATATATCTAAATATATATATATATCT	ATATATATATATATATATAAATATATATATA
R125	31	P	CO-11	50509	50539	CO-11	89263	89293	-3	0.00084	_	_	TATATATATATATATATTGATATATATATAT	ATATATATATATATATATAAATATATATATA
R126	31	P	CO-11	50507	50537	CO-11	89263	89293	-3	0.00084	_	_	TATATATATATATATATATTGATATATATAT	ATATATATATATATATATAAATATATATATA
R127	31	P	CO-11	50505	50535	CO-11	89263	89293	-3	0.00084	_	_	TATATATATATATATATATATTGATATATAT	ATATATATATATATATATAAATATATATATA
R128	31	P	CO-11	50503	50533	CO-11	89263	89293	-3	0.00084	_	_	TATATATATATATATATATATATTGATATAT	ATATATATATATATATATAAATATATATATA
R129	31	P	CO-11	9698	9728	CO-11	89263	89293	-3	0.00084	_	_	TATATATATTTGTATATTTATATATATATAT	ATATATATATATATATATAAATATATATATA
R130	31	P	CO-11	9696	9726	CO-11	89263	89293	-3	0.00084	_	_	TTTATATATATTTGTATATTTATATATATAT	ATATATATATATATATATAAATATATATATA
R131	31	P	CO-11	9250	9280	CO-11	49398	49428	-1	6.44e-07	trnS-GCU	trnS-GGA	AACGGAGAGAGAGGGATTCGAACCCTCGGTA	TACCGAGGGTTCGAATCCCTCTCTTTCCGTT
R132	31	P	CO-11	40790	40820	CO-11	40790	40820	-3	0.00084	_	_	CATATATGATATATAATATATGTCATATATG	CATATATGATATATAATATATGTCATATATG
R133	31	P	CO-11	21685	21715	CO-11	21700	21730	-3	0.00084	rpoC2	rpoC2	AATACCCTGTTTTGATATTTCGATTGAAATA	TATTTCGATTGAAATACCAAAACAGGGTATT
R134	31	P	CO-11	10610	10640	CO-11	10694	10724	-3	0.00084	_	_	TAATTATATATATTTATTATATATTATATAT	ATATATAATAAATAATTAATATAAATAATTA
R135	31	P	CO-11	9701	9731	CO-11	9871	9901	-3	0.00084	_	_	ATATATTTGTATATTTATATATATATATATT	AATATATATATATCTAAATATATATATATAT
R100	31	R	CO-11	9905	9935	CO-11	9905	9935	-2	2.9e-05	_	_	AATAATCTAAATATATATATATATCTAATAA	AATAATCTAAATATATATATATATCTAATAA
R102	31	R	CO-11	128912	128942	CO-11	128918	128948	-3	0.00084	_	_	TATAATATAAAATATATTATAATATAAAATA	ATAAAATATATTATAATATAAAATAGAATAT
R103	31	R	CO-11	10035	10065	CO-11	9904	9934	-3	0.00084	_	_	ATAATCTAAATATATATATAAATGAAATAAA	AAATAATCTAAATATATATATATATCTAATA
R104	31	R	CO-11	17043	17073	CO-11	17053	17083	-3	0.00084	_	_	ATTAATAGATATAATTAATAGATAATTAATA	ATAATTAATAGATAATTAATAGAAATAATAA
R105	31	R	CO-11	17038	17068	CO-11	10699	10729	-3	0.00084	_	_	AAATAATTAATAGATATAATTAATAGATAAT	TAATAAATAATTAATATAAATAATTAATATA
R106	31	R	CO-11	10005	10035	CO-11	89263	89293	-2	2.9e-05	_	_	ATATATATATAAATAAATATATATATAAATA	ATATATATATATATATATAAATATATATATA
R111	31	R	CO-11	50510	50540	CO-11	50512	50542	-3	0.00084	_	_	ATATATATATATATATTGATATATATATATA	ATATATATATATATTGATATATATATATAAA
R112	31	R	CO-11	89263	89293	CO-11	89263	89293	-2	2.9e-05	_	_	ATATATATATATATATATAAATATATATATA	ATATATATATATATATATAAATATATATATA
R113	31	R	CO-11	50504	50534	CO-11	89263	89293	-3	0.00084	_	_	ATATATATATATATATATATATTGATATATA	ATATATATATATATATATAAATATATATATA
R114	31	R	CO-11	50506	50536	CO-11	89263	89293	-3	0.00084	_	_	ATATATATATATATATATATTGATATATATA	ATATATATATATATATATAAATATATATATA
R115	31	R	CO-11	50508	50538	CO-11	89263	89293	-3	0.00084	_	_	ATATATATATATATATATTGATATATATATA	ATATATATATATATATATAAATATATATATA
R116	31	R	CO-11	9876	9906	CO-11	89263	89293	-3	0.00084	_	_	ATATATATCTAAATATATATATATATCTAAA	ATATATATATATATATATAAATATATATATA
R117	31	R	CO-11	136008	136038	CO-11	136008	136038	0	6.92e-09	_	_	ATTATATTATAATTATATTAATATTATATTA	ATTATATTATAATTATATTAATATTATATTA
R121	31	R	CO-11	120478	120508	CO-11	120478	120508	-2	2.9e-05	ycf1	ycf1	TTTATATTTTTATATATTTATTTTTATATTT	TTTATATTTTTATATATTTATTTTTATATTT
R98	32	C	CO-11	89262	89293	CO-11	50502	50533	-3	0.000232	_	_	AATATATATATATATATATAAATATATATATA	TTATATATATATATATATATATATTGATATAT
R83	32	F	CO-11	136045	136076	CO-11	136064	136095	-1	1.66e-07	_	_	ATAATAATTATATTATATTATAATAATTATAT	ATAATAATTATATTATATTATAATAGTTATAT
R84	32	F	CO-11	10140	10171	CO-11	10222	10253	-1	1.66e-07	_	_	ATTAATAAATATATTAATAAAATATAATAAAT	ATTAATAAATATATTAATAAAATATATTAAAT
R85	32	F	CO-11	8058	8089	CO-11	8059	8090	-3	0.000232	_	_	CCCCCCCCCCCCCCCCCAAAAAAAAACAAAAA	CCCCCCCCCCCCCCCCAAAAAAAAACAAAAAA
R86	32	F	CO-11	9698	9729	CO-11	50509	50540	-3	0.000232	_	_	TATATATATTTGTATATTTATATATATATATA	TATATATATATATATATTGATATATATATATA
R88	32	F	CO-11	9688	9719	CO-11	16583	16614	-3	0.000232	_	_	TTTGTATATTTATATATATTTGTATATTTATA	TTTTTATATTTATTTATATTTATATATTTATA
R90	32	P	CO-11	136105	136136	CO-11	136105	136136	-2	7.73e-06	_	_	TTATATATAAATATTATAATAGTTATATATAA	TTATATATAAATATTATAATAGTTATATATAA
R91	32	P	CO-11	50509	50540	CO-11	89268	89299	-3	0.000232	_	_	TATATATATATATATATTGATATATATATATA	TATATATATATATAAATATATATATAGGTATA
R92	32	P	CO-11	50494	50525	CO-11	50518	50549	-2	7.73e-06	_	_	TATATATTTTATATATATATATATATATATAT	ATATATATTGATATATATATATAAAATATATA
R93	32	P	CO-11	10006	10037	CO-11	50509	50540	-3	0.000232	_	_	TATATATATAAATAAATATATATATAAATATA	TATATATATATATATATTGATATATATATATA
R94	32	P	CO-11	9873	9904	CO-11	50509	50540	-3	0.000232	_	_	TATATATATATCTAAATATATATATATATCTA	TATATATATATATATATTGATATATATATATA
R95	32	P	CO-11	40005	40036	CO-11	49398	49429	-3	0.000232	trnS-UGA	trnS-GGA	AAAAGGAGAGAGAGGGATTCGAACCCTCGATA	TACCGAGGGTTCGAATCCCTCTCTTTCCGTTT
R96	32	P	CO-11	39899	39930	CO-11	39899	39930	0	1.73e-09	_	_	CTGGCTCGGCTAGGTATACCTAGCCGAGCCAG	CTGGCTCGGCTAGGTATACCTAGCCGAGCCAG
R97	32	P	CO-11	9466	9497	CO-11	9466	9497	-2	7.73e-06	_	_	TGATTAATAAAATATTAATATTTTATTTATCA	TGATTAATAAAATATTAATATTTTATTTATCA
R82	32	R	CO-11	89262	89293	CO-11	50510	50541	-3	0.000232	_	_	AATATATATATATATATATAAATATATATATA	ATATATATATATATATTGATATATATATATAA
R87	32	R	CO-11	65404	65435	CO-11	65404	65435	0	1.73e-09	_	_	TATATATGTATATATAATATATATGTATATAT	TATATATGTATATATAATATATATGTATATAT
R89	32	R	CO-11	90229	90260	CO-11	90234	90265	-3	0.000232	_	_	TTATTTTTTTTATATTATTTATTATATTATTT	TTTTTTATATTATTTATTATATTATTTATATT
R81	33	C	CO-11	50508	50540	CO-11	9869	9901	-3	6.38e-05	_	_	ATATATATATATATATATTGATATATATATATA	TAAATATATATATATCTAAATATATATATATAT
R64	33	F	CO-11	136145	136177	CO-11	136160	136192	-2	2.06e-06	_	ycf1	ATAGTATACTATTAAATAGTATACTATTTAATA	ATAGTATACTATTTAATAGTATACTATTAAATA
R65	33	F	CO-11	9866	9898	CO-11	89261	89293	-3	6.38e-05	_	_	TACTAAATATATATATATCTAAATATATATATA	TAATATATATATATATATATAAATATATATATA
R66	33	F	CO-11	10005	10037	CO-11	89267	89299	-3	6.38e-05	_	_	ATATATATATAAATAAATATATATATAAATATA	ATATATATATATATAAATATATATATAGGTATA
R67	33	F	CO-11	65398	65430	CO-11	65415	65447	-3	6.38e-05	_	_	ATTTAATATATATGTATATATAATATATATGTA	ATATAATATATATGTATATATTGTATATATGTA
R68	33	F	CO-11	50491	50523	CO-11	50493	50525	-3	6.38e-05	_	_	TTTTATATATTTTATATATATATATATATATAT	TTATATATTTTATATATATATATATATATATAT
R72	33	P	CO-11	136139	136171	CO-11	136145	136177	-3	6.38e-05	_	_	TATAATATAGTATACTATTAAATAGTATACTAT	ATAGTATACTATTAAATAGTATACTATTTAATA
R73	33	P	CO-11	128892	128924	CO-11	136028	136060	-3	6.38e-05	_	_	ATATTATAATTATTAATTATTATAATATAAAAT	ATATTATATTATAATAAATAATAATTATATTAT
R74	33	P	CO-11	135998	136030	CO-11	135998	136030	-3	6.38e-05	_	_	TATTAAAATAATTATATTATAATTATATTAATA	TATTAAAATAATTATATTATAATTATATTAATA
R75	33	P	CO-11	90226	90258	CO-11	128785	128817	-3	6.38e-05	_	_	TATTTATTTTTTTTATATTATTTATTATATTAT	ATAATATAATAGATAATATAATAATAATAAATA
R76	33	P	CO-11	126200	126232	CO-11	126205	126237	-3	6.38e-05	_	_	ATATATATTTATCCTATATATATAGGATAAATA	TATTTATCCTATATATATAGGATAAATAAGGAT
R77	33	P	CO-11	70331	70363	CO-11	70382	70414	-2	2.06e-06	_	_	ATATAAGAGTAAGAACTCAACGGGACCTTACCC	GGGTAAGGTCCCGTTGAGTTCTTACTCTTTCAT
R78	33	P	CO-11	9872	9904	CO-11	50507	50539	-3	6.38e-05	_	_	ATATATATATATCTAAATATATATATATATCTA	TATATATATATATATATATTGATATATATATAT
R79	33	P	CO-11	10005	10037	CO-11	50505	50537	-3	6.38e-05	_	_	ATATATATATAAATAAATATATATATAAATATA	TATATATATATATATATATATTGATATATATAT
R80	33	P	CO-11	10579	10611	CO-11	10579	10611	-3	6.38e-05	_	_	TATTATATGACATATATTATATGACATATAATA	TATTATATGACATATATTATATGACATATAATA
R69	33	R	CO-11	9692	9724	CO-11	9698	9730	-3	6.38e-05	_	_	TATATTTATATATATTTGTATATTTATATATAT	TATATATATTTGTATATTTATATATATATATAT
R70	33	R	CO-11	90230	90262	CO-11	90244	90276	-3	6.38e-05	_	_	TATTTTTTTTATATTATTTATTATATTATTTAT	TATTTATTATATTATTTATATTATTTTATTTAT
R71	33	R	CO-11	120468	120500	CO-11	120472	120504	-3	6.38e-05	ycf1	ycf1	TATATTTATTTTTATATTTTTATATATTTATTT	TTTATTTTTATATTTTTATATATTTATTTTTAT
R62	34	C	CO-11	126011	126044	CO-11	89235	89268	-3	1.75e-05	_	_	AATAATATTATAATATATAAAATAATATTATATA	TTATTATTATATAATATAGTTTATTATAATATAT
R63	34	C	CO-11	89260	89293	CO-11	89259	89292	-3	1.75e-05	_	_	ATAATATATATATATATATATAAATATATATATA	TATAATATATATATATATATATAAATATATATAT
R54	34	F	CO-11	128717	128750	CO-11	128808	128841	-3	1.75e-05	_	_	ATAATAATAATATAATATAATAGAAAATATTATA	ATAATAAATAGATAATATAATAGAAAATATTATA
R55	34	F	CO-11	9892	9925	CO-11	9982	10015	-3	1.75e-05	_	_	ATATATATATCTAAATAATCTAAATATATATATA	ATATATATATAAATATAATCTAAATATATATATA
R56	34	F	CO-11	9892	9925	CO-11	10021	10054	-3	1.75e-05	_	_	ATATATATATCTAAATAATCTAAATATATATATA	ATATATATATAAATATAATCTAAATATATATATA
R57	34	F	CO-11	9868	9901	CO-11	10001	10034	-3	1.75e-05	_	_	CTAAATATATATATATCTAAATATATATATATAT	CTAAATATATATATAAATAAATATATATATAAAT
R58	34	F	CO-11	129068	129101	CO-11	129090	129123	-3	1.75e-05	_	_	AATAATATGTTATAATAGTGTAAATCATATAATA	AATCATATAATATAATAGTGTAAATCATATAATA
R60	34	P	CO-11	52200	52233	CO-11	52200	52233	-2	5.46e-07	_	_	TGATTTAATAATCGAATATTCAATTATTAAATCA	TGATTTAATAATCGAATATTCAATTATTAAATCA
R61	34	P	CO-11	35445	35478	CO-11	35445	35478	-2	5.46e-07	_	_	GGATTGGATGGTTCATGAATGAACCATCCAATCC	GGATTGGATGGTTCATGAATGAACCATCCAATCC
R59	34	R	CO-11	9698	9731	CO-11	50502	50535	-3	1.75e-05	_	_	TATATATATTTGTATATTTATATATATATATATT	TTATATATATATATATATATATATTGATATATAT
R51	35	F	CO-11	17009	17043	CO-11	17069	17103	-2	1.45e-07	_	_	TAATAATAATAATAATAATAGAATAATAGAAATAA	TAATAGAAATAATAATAATAGAATAATAGAAATAA
R53	35	F	CO-11	9246	9280	CO-11	40002	40036	-3	4.78e-06	trnS-GCU	trnS-UGA	AGCGAACGGAGAGAGAGGGATTCGAACCCTCGGTA	AGCAAAAGGAGAGAGAGGGATTCGAACCCTCGATA
R52	35	R	CO-11	136051	136085	CO-11	136054	136088	-3	4.78e-06	_	_	ATTATATTATATTATAATAATTATATTATATTATA	ATATTATATTATAATAATTATATTATATTATAATA
R50	36	C	CO-11	136008	136043	CO-11	128702	128737	-3	1.3e-06	_	_	ATTATATTATAATTATATTAATATTATATTATAATA	TAATATAATAATAATATAATAATAATATAATATAAT
R43	36	F	CO-11	10289	10324	CO-11	126003	126038	-3	1.3e-06	_	_	ATATATTAAATAATATTAAAATATATTAAATAATAT	ATATATAAAATAATATTATAATATATAAAATAATAT
R44	36	F	CO-11	126103	126138	CO-11	126136	126171	-3	1.3e-06	_	_	TAGTAATATAAAAATCTATATAAAATATAAATCTAT	TATTAAAATATAAATCTATATAAAATATAAATCTAT
R46	36	F	CO-11	62842	62877	CO-11	62860	62895	-3	1.3e-06	_	_	ATACAAGATAAGATCGAAATACAGGATAAGATCAAA	ATACAGGATAAGATCAAAATACAGGATAAGATCGAA
R47	36	F	CO-11	90341	90376	CO-11	90363	90398	-3	1.3e-06	_	_	TATATTACTAGTTACTAGTATATATATTACTAGTAA	TATATTACTAGTAAATAATATATATATTACTAGTAA
R48	36	F	CO-11	37050	37085	CO-11	37069	37104	-2	3.83e-08	_	_	TTTTGATTTATATAGTATTTTTTGATTTATATAGTA	TTTTGATTTATATAGTATTTTTTATTTTATATAGTA
R49	36	P	CO-11	128697	128732	CO-11	136008	136043	-3	1.3e-06	_	_	TAATATAATATAATAATAATATAATAATAATATAAT	ATTATATTATAATTATATTAATATTATATTATAATA
R45	36	R	CO-11	16736	16771	CO-11	16736	16771	-2	3.83e-08	_	_	TATAATATTTATAAATATTATAAATATTTAAAATAT	TATAATATTTATAAATATTATAAATATTTAAAATAT
R42	37	C	CO-11	50504	50540	CO-11	50503	50539	-3	3.55e-07	_	_	ATATATATATATATATATATATTGATATATATATATA	TATATATATATATATATATATATTGATATATATATAT
R35	37	F	CO-11	10896	10932	CO-11	10930	10966	-3	3.55e-07	_	_	ATAATAAAATAATAAAAATGTATAGTAAAAATGTATA	ATAGTATAATAATAAAAATGTATAGTATAAATGTATA
R37	37	F	CO-11	9959	9995	CO-11	10021	10057	-3	3.55e-07	_	_	ATATATATATCTAAATAATCTAAATATATATATAAAT	ATATATATATAAATATAATCTAAATATATATATAAAT
R38	37	F	CO-11	159811	159847	CO-11	159859	159895	-2	1.01e-08	ycf2	ycf2	ATCAATATCGTCACTATCATCAATATCGATATCGTCA	ATCGATATCGTCACTATCATCAATATCGATATCATCA
R39	37	F	CO-11	99861	99897	CO-11	99909	99945	-2	1.01e-08	ycf2	ycf2	TGATGATATCGATATTGATGATAGTGACGATATCGAT	TGACGATATCGATATTGATGATAGTGACGATATTGAT
R40	37	P	CO-11	99909	99945	CO-11	159859	159895	-2	1.01e-08	ycf2	ycf2	TGACGATATCGATATTGATGATAGTGACGATATTGAT	ATCGATATCGTCACTATCATCAATATCGATATCATCA
R41	37	P	CO-11	99861	99897	CO-11	159811	159847	-2	1.01e-08	ycf2	ycf2	TGATGATATCGATATTGATGATAGTGACGATATCGAT	ATCAATATCGTCACTATCATCAATATCGATATCGTCA
R36	37	R	CO-11	9998	10034	CO-11	9869	9905	-3	3.55e-07	_	_	AATCTAAATATATATATAAATAAATATATATATAAAT	TAAATATATATATATCTAAATATATATATATATCTAA
R33	38	F	CO-11	9959	9996	CO-11	9982	10019	-3	9.63e-08	_	_	ATATATATATCTAAATAATCTAAATATATATATAAATA	ATATATATATAAATATAATCTAAATATATATATAAATA
R34	38	F	CO-11	10142	10179	CO-11	10186	10223	0	4.23e-13	_	_	TAATAAATATATTAATAAAATATAATAAATATATTAAT	TAATAAATATATTAATAAAATATAATAAATATATTAAT
R28	39	F	CO-11	128730	128768	CO-11	128848	128886	-1	1.24e-11	_	_	AATATAATAGAAAATATTATAAATATAATAATAATAATA	AATATTATAGAAAATATTATAAATATAATAATAATAATA
R29	39	F	CO-11	48133	48171	CO-11	107314	107352	-3	2.61e-08	_	_	CAGAACCGTACGTGAGATTTTCATTTCATACGGCTCCTC	CAGAACCGTACATGAGATTTTCACCTCATACGGCTCCTC
R30	39	F	CO-11	90507	90545	CO-11	90524	90562	-1	1.24e-11	_	_	TATGTATGTAGCTTAGTTATTTATGTAGCTTAGTTATTT	TATTTATGTAGCTTAGTTATTTATGTAGCTTAGTTATTT
R31	39	P	CO-11	48133	48171	CO-11	152404	152442	-3	2.61e-08	_	_	CAGAACCGTACGTGAGATTTTCATTTCATACGGCTCCTC	GAGGAGCCGTATGAGGTGAAAATCTCATGTACGGTTCTG
R32	39	P	CO-11	136154	136192	CO-11	136154	136192	-3	2.61e-08	ycf1	ycf1	TATTAAATAGTATACTATTTAATAGTATACTATTAAATA	TATTAAATAGTATACTATTTAATAGTATACTATTAAATA
R24	40	F	CO-11	9979	10018	CO-11	10018	10057	0	2.64e-14	_	_	TAAATATATATATAAATATAATCTAAATATATATATAAAT	TAAATATATATATAAATATAATCTAAATATATATATAAAT
R27	40	P	CO-11	135540	135579	CO-11	135540	135579	-2	1.85e-10	_	_	TTTCTATCCAAATCAAATTTCAATTTGATTTGGATAGAAA	TTTCTATCCAAATCAAATTTCAATTTGATTTGGATAGAAA
R25	40	R	CO-11	9979	10018	CO-11	9979	10018	-2	1.85e-10	_	_	TAAATATATATATAAATATAATCTAAATATATATATAAAT	TAAATATATATATAAATATAATCTAAATATATATATAAAT
R26	40	R	CO-11	90179	90218	CO-11	90179	90218	-2	1.85e-10	_	_	TATTTCTATTTTATTATATTTTATATTATTTTATATTTAT	TATTTCTATTTTATTATATTTTATATTATTTTATATTTAT
R23	42	P	CO-11	136145	136186	CO-11	136145	136186	0	1.65e-15	ycf1	ycf1	ATAGTATACTATTAAATAGTATACTATTTAATAGTATACTAT	ATAGTATACTATTAAATAGTATACTATTTAATAGTATACTAT
R21	43	R	CO-11	128696	128738	CO-11	128696	128738	0	4.13e-16	_	_	ATAATATAATATAATAATAATATAATAATAATATAATATAATA	ATAATATAATATAATAATAATATAATAATAATATAATATAATA
R22	43	R	CO-11	10015	10057	CO-11	10018	10060	-3	1.38e-10	_	_	AAATAAATATATATATAAATATAATCTAAATATATATATAAAT	TAAATATATATATAAATATAATCTAAATATATATATAAATGAA
R20	44	P	CO-11	85032	85075	CO-11	85032	85075	-2	8.79e-13	_	_	GTATCTAAGGAATAGTGACTTCAAAGTCACTATTCCTTAGATAC	GTATCTAAGGAATAGTGACTTCAAAGTCACTATTCCTTAGATAC
R19	46	R	CO-11	9927	9972	CO-11	9908	9953	-2	6.01e-14	_	_	ATCTAATAATCTAAATCTAATAATCTAAATATATATATATATCTAA	AATCTAAATATATATATATATCTAATAATCTAAATCTAATAATCTA
R15	49	F	CO-11	162251	162299	CO-11	162272	162320	-2	1.07e-15	ycf2	ycf2	AAAAGGGGAAGTGACTTGGACAAAAAGAGAAGTGACTTGGACAAAAAGA	AAAAAGAGAAGTGACTTGGACAAAAAGAGAAGTGACTTGGACAAAAAGA
R16	49	F	CO-11	97436	97484	CO-11	97457	97505	-2	1.07e-15	ycf2	ycf2	TCTTTTTGTCCAAGTCACTTCTCTTTTTGTCCAAGTCACTTCTCTTTTT	TCTTTTTGTCCAAGTCACTTCTCTTTTTGTCCAAGTCACTTCCCCTTTT
R17	49	P	CO-11	97457	97505	CO-11	162272	162320	-2	1.07e-15	ycf2	ycf2	TCTTTTTGTCCAAGTCACTTCTCTTTTTGTCCAAGTCACTTCCCCTTTT	AAAAAGAGAAGTGACTTGGACAAAAAGAGAAGTGACTTGGACAAAAAGA
R18	49	P	CO-11	97436	97484	CO-11	162251	162299	-2	1.07e-15	ycf2	ycf2	TCTTTTTGTCCAAGTCACTTCTCTTTTTGTCCAAGTCACTTCTCTTTTT	AAAAGGGGAAGTGACTTGGACAAAAAGAGAAGTGACTTGGACAAAAAGA
R14	50	F	CO-11	1770	1819	CO-11	1789	1838	-3	1.33e-14	_	_	GATCTATACTATATCTATAGATCATTACTATATCTATAGATCATTACTAT	GATCATTACTATATCTATAGATCATTACTATATCTATAGATCATTTCTAT
R13	52	F	CO-11	9882	9933	CO-11	9949	10000	-2	1.88e-17	_	_	ATCTAAATATATATATATATCTAAATAATCTAAATATATATATATATCTAAT	ATCTAAATATATATATATATCTAAATAATCTAAATATATATATAAATATAAT
R12	58	R	CO-11	9908	9965	CO-11	9915	9972	-3	3.2e-19	_	_	AATCTAAATATATATATATATCTAATAATCTAAATCTAATAATCTAAATATATATATA	ATATATATATATATCTAATAATCTAAATCTAATAATCTAAATATATATATATATCTAA
R9	60	F	CO-11	10142	10201	CO-11	10164	10223	0	2.4e-26	_	_	TAATAAATATATTAATAAAATATAATAAATATATTAATAAAATATAATAAATATATTAAT	TAATAAATATATTAATAAAATATAATAAATATATTAATAAAATATAATAAATATATTAAT
R10	60	P	CO-11	33423	33482	CO-11	33423	33482	0	2.4e-26	_	_	CTAGCTAGTATGGTAGAAAGAATTATATATATATATAATTCTTTCTACCATACTAGCTAG	CTAGCTAGTATGGTAGAAAGAATTATATATATATATAATTCTTTCTACCATACTAGCTAG
R11	60	P	CO-11	9427	9486	CO-11	9427	9486	0	2.4e-26	_	_	ATATTAATATTTTATTAATCAAAATGGAATATTCCATTTTGATTAATAAAATATTAATAT	ATATTAATATTTTATTAATCAAAATGGAATATTCCATTTTGATTAATAAAATATTAATAT
R4	61	F	CO-11	159811	159871	CO-11	159835	159895	-2	9.89e-23	ycf2	ycf2	ATCAATATCGTCACTATCATCAATATCGATATCGTCACTATCATCAATATCGATATCGTCA	ATCGATATCGTCACTATCATCAATATCGATATCGTCACTATCATCAATATCGATATCATCA
R5	61	F	CO-11	99861	99921	CO-11	99885	99945	-2	9.89e-23	ycf2	ycf2	TGATGATATCGATATTGATGATAGTGACGATATCGATATTGATGATAGTGACGATATCGAT	TGACGATATCGATATTGATGATAGTGACGATATCGATATTGATGATAGTGACGATATTGAT
R7	61	P	CO-11	99885	99945	CO-11	159835	159895	-2	9.89e-23	ycf2	ycf2	TGACGATATCGATATTGATGATAGTGACGATATCGATATTGATGATAGTGACGATATTGAT	ATCGATATCGTCACTATCATCAATATCGATATCGTCACTATCATCAATATCGATATCATCA
R8	61	P	CO-11	99861	99921	CO-11	159811	159871	-2	9.89e-23	ycf2	ycf2	TGATGATATCGATATTGATGATAGTGACGATATCGATATTGATGATAGTGACGATATCGAT	ATCAATATCGTCACTATCATCAATATCGATATCGTCACTATCATCAATATCGATATCGTCA
R6	61	R	CO-11	9997	10057	CO-11	9979	10039	-3	5.84e-21	_	_	TAATCTAAATATATATATAAATAAATATATATATAAATATAATCTAAATATATATATAAAT	TAAATATATATATAAATATAATCTAAATATATATATAAATAAATATATATATAAATATAAT
R3	66	P	CO-11	44	109	CO-11	44	109	0	5.87e-30	_	_	TGAAACCAAATAGCAATACCCCATATCTCGCTATAGCGAGATATGGGGTATTGCTATTTGGTTTCA	TGAAACCAAATAGCAATACCCCATATCTCGCTATAGCGAGATATGGGGTATTGCTATTTGGTTTCA
R2	81	F	CO-11	43161	43241	CO-11	45385	45465	-1	1.33e-36	psaB	psaA	AGTTGGTTCTATACATATGACCAGCGATCAGGAAAAGAATTGCAATAGCTAAATGATGATGTGCAATATCGGTCAGCCATA	AGTTGGTTCTATACATATGACCAGCGATCAGGAAAAGAATTGCAATAGCTAAATGATGGTGTGCAATATCGGTCAGCCATA
R1	29203	P	CO-11	91272	120474	CO-11	139282	168484	0	0	rps3;ycf1	ycf1	CATCTGTAATTCTTCGATTCTTCGCGTTTGGCCCTCTATTAATCGATTTGGAAATCCAATATAGATTATGACCTGGATCAAATCGATTCTTTTTTGAATTCCTATACGTGCGATTCCTTCGAAACCTGAGGATATTCTCCTATTTTTTTGTACATAGTTTTTGATACAATTCCGTATTTTTTCATCTTCCTGTAGACCTACGGAATAATTTTTTGGTTGTGCAAACCAAAAGGAATGATGACGTTGGGTTGTACCAAGTCTGAAACCAAGTGGATTTATTTTTTGTCCCATATTTTCCTATTATATTTTCTTTCCATCCATATATTTTATTTTACTATGATGAATCTAAATCTTAGATTGATCTAAGATAAGAATAATTTAGATTTCTCCTTTAATACA…	AAATATAATGCTATCCCAAGTTTCTGATATTGCTATCCGTTCATTTTCCTCTTTTTTCTCCTCATCTTTTTTATCCCTAGTGTTTGTCTCTTCTTCCTCAAAATCGGAAATTTTTAATTCCGGTTTTCTCCTCACTGAATTCCTAAAAAAAAGATGAATCATTTGATAGATGTCAAAAAAAGAAACTTTATCTATTCGATCCAAAAAAAGTGGGGAATGTACATTTGCTTGAAATATTTCCAAAATAACTGTTTTACGTCTTTGAGCACGCATGGATCCTTTGATTATACTCCTACGAAAATCTGGTTGTTGCGAGTAACGTATCAAAGCTATCTCTTCCTCTTGATCAATATTATTAACATTAGTATTGCTATTATCATTCTTATCAGTATAAACCAC…
	30-34	35-39	40-44	45-49	50-54	55-59	60-64	65-69	≥ 70
CO-11	144	26	8	5	2	1	8	2	1		197
		Forward	Palindromic	Reverse	Complement	Total
	CO-11	65	60	57	15	197

## Sheet: OK641589
ID	Length	Type	Seq_A_id	Repeat_A_start	Repeat_A_end	Seq_B_id	Repeat_B_start	Repeat_B_end	Hamming_Distance	E-value	Gene_A	Gene_B	Repeat_A_seq	Repeat_B_seq
R133	30	C	OK641589.1	89729	89758	OK641589.1	16269	16298	-3	0.00299	TTATTATTTTTTTTATTATTATTTATAATT	AAAAATAAAATAAATAATAATAAATATAAA
R134	30	C	OK641589.1	90311	90340	OK641589.1	16562	16591	-3	0.00299	TTAATAATTTATATATATATATATATATAT	AATTAATAAATAAATAAATATATATATATA
R135	30	C	OK641589.1	122014	122043	OK641589.1	122013	122042	-2	0.000107	TAATATATATATATATATATATTATATATA	ATAATATATATATATATATATATTATATAT
R94	30	F	OK641589.1	16228	16257	OK641589.1	74303	74332	-3	0.00299	AAAATAAATATAAAATGTAAATATAAAAAT	AAAATAAATATAAAAAATAAATATAAATAT
R95	30	F	OK641589.1	125017	125046	OK641589.1	125086	125115	-2	0.000107	AAAGATAATAAAATAAAGATAATAAAATAA	AAAGATAATAAGATAAAGATAATAAGATAA
R98	30	F	OK641589.1	30608	30637	OK641589.1	30627	30656	-3	0.00299	AATAATCTAAACTGGATCCAATAATCTAAA	AATAATCTAAACTGGATCCAATAAAAAAAA
R99	30	F	OK641589.1	64904	64933	OK641589.1	64937	64966	-3	0.00299	AATTTTTCTTTGGTGACATAAGTTCTAGTT	AATTTTTCTTTGGTGATATAAGTTCTCCTT
R101	30	F	OK641589.1	65131	65160	OK641589.1	65147	65176	-2	0.000107	ATATATATATATTTAGATATATATATTATT	ATATATATATTATTAGATATATATATTATT
R102	30	F	OK641589.1	89067	89096	OK641589.1	89125	89154	-2	0.000107	ATTGATATTTTATTTATTATTTATTATATA	ATATATATTTTATTTATTATTTATTATATA
R103	30	F	OK641589.1	65434	65463	OK641589.1	65464	65493	-1	2.45e-06	ATATTTTAAATATTTCATATTTCATTTTAT	ATATTTTATATATTTCATATTTCATTTTAT
R106	30	F	OK641589.1	160997	161026	OK641589.1	161039	161068	-3	0.00299	AGAAAAGGGGAAGTGACTTGGACAAAAAGA	ACAAAAAGAGAAGTGACTTGGACAAAAAGA
R108	30	F	OK641589.1	23306	23335	OK641589.1	23329	23358	-3	0.00299	CTAATCTAATTTCTTAGTTATGAGTAATCT	GTAATCTAATTTCTTAGTTATGAGTAGGCT
R109	30	F	OK641589.1	16761	16790	OK641589.1	16782	16811	-3	0.00299	TAATTTATTAATTATTAATAATAATTTATT	TAATTTATTAATTATTAATAATATATAATT
R110	30	F	OK641589.1	50998	51027	OK641589.1	51016	51045	-2	0.000107	TATATAGATTAAAATAGATTTATAGATTAA	TTTATAGATTAAAATAGATTAATAGATTAA
R113	30	F	OK641589.1	65172	65201	OK641589.1	65183	65212	-2	0.000107	TTATTTATTAGATATTTATTAGATATATAT	ATATTTATTAGATATATATTAGATATATAT
R117	30	F	OK641589.1	97328	97357	OK641589.1	97370	97399	-3	0.00299	TTTCTTTTTGTCCAAGTCACTTCTCTTTTT	TCTCTTTTTGTCCAAGTCACTTCCCCTTTT
R119	30	F	OK641589.1	64994	65023	OK641589.1	90120	90149	-3	0.00299	TTATTTGATTTTGTTTTTTTTATTTATTTT	TTATTTTTTTTTATTTTTTTTATTTATTTT
R120	30	P	OK641589.1	97370	97399	OK641589.1	161041	161070	-3	0.00299	TCTCTTTTTGTCCAAGTCACTTCCCCTTTT	AAAAAGAGAAGTGACTTGGACAAAAAGAAA
R121	30	P	OK641589.1	97328	97357	OK641589.1	160999	161028	-3	0.00299	TTTCTTTTTGTCCAAGTCACTTCTCTTTTT	AAAAGGGGAAGTGACTTGGACAAAAAGAGA
R122	30	P	OK641589.1	3874	3903	OK641589.1	137630	137659	-3	0.00299	GATTCATTAAAAAAAAAAAAAGAAAAAAAA	TTTTTTTCCTTTTTTTTTTTTTATTGGATC
R123	30	P	OK641589.1	124862	124891	OK641589.1	124862	124891	-2	0.000107	TATATATAAACTATATATAGTTAATATATA	TATATATAAACTATATATAGTTAATATATA
R124	30	P	OK641589.1	90215	90244	OK641589.1	90233	90262	-3	0.00299	TTTATAAATTTTAAAATAAATTTTAAAAAT	AATTTTAAAAATAATTTTAAAATTTATAAA
R125	30	P	OK641589.1	90230	90259	OK641589.1	90230	90259	-2	0.000107	ATAAATTTTAAAAATAATTTTAAAATTTAT	ATAAATTTTAAAAATAATTTTAAAATTTAT
R126	30	P	OK641589.1	89173	89202	OK641589.1	89175	89204	-2	0.000107	ATTATATTATATAATATATTATATAATATA	TATATTATATAATATATTATATAATATAGG
R127	30	P	OK641589.1	16593	16622	OK641589.1	65090	65119	-3	0.00299	TAAATAAATATATAATAAATATATATAATA	TATTTTATATATATTTTATATATTTATTTA
R128	30	P	OK641589.1	16593	16622	OK641589.1	65058	65087	-3	0.00299	TAAATAAATATATAATAAATATATATAATA	TATTTTATATATATTTTATATATTTATTTA
R129	30	P	OK641589.1	58343	58372	OK641589.1	58343	58372	0	2.73e-08	AATAAAGAACTTTTTAAAAAGTTCTTTATT	AATAAAGAACTTTTTAAAAAGTTCTTTATT
R130	30	P	OK641589.1	32697	32726	OK641589.1	32699	32728	-1	2.45e-06	ATAGAATAGAACTCCGCGGAGTTCTATTCT	AGAATAGAACTCCGCGGAGTTCTATTCTGT
R131	30	P	OK641589.1	16551	16580	OK641589.1	16755	16784	-3	0.00299	TAAATATTAATAATTAATAAATAAATAAAT	ATTTATTAATTTATTAATTATTAATAATAA
R132	30	P	OK641589.1	10036	10065	OK641589.1	16601	16630	-3	0.00299	TATATATGTATTATATATATGTATTATATA	TATATAATAAATATATATAATAAATAAATA
R93	30	R	OK641589.1	55822	55851	OK641589.1	55834	55863	-3	0.00299	AAAAAGAAATAGTAAAAAAAAAAAAAAAAT	TAAAAAAAAAAAAAAAATAGTAAAGAAAAG
R96	30	R	OK641589.1	90280	90309	OK641589.1	90229	90258	-3	0.00299	ATTTTAAATTTAAATAAAAAATTTAAATAA	AATAAATTTTAAAAATAATTTTAAAATTTA
R97	30	R	OK641589.1	74305	74334	OK641589.1	90280	90309	-3	0.00299	AATAAATATAAAAAATAAATATAAATATTA	ATTTTAAATTTAAATAAAAAATTTAAATAA
R100	30	R	OK641589.1	125100	125129	OK641589.1	134726	134755	-3	0.00299	AAAGATAATAAGATAATATATATAATATAT	TATATATTATATATAATAGAATAGTAGAAT
R104	30	R	OK641589.1	55543	55572	OK641589.1	55546	55575	-3	0.00299	TATCAATATCCTATAAAAATATCCTATAAC	CAATATCCTATAAAAATATCCTATAACCTA
R105	30	R	OK641589.1	5095	5124	OK641589.1	5095	5124	-2	0.000107	CTTTTTTGTTGTTTTTGTTGTTGTTTTTTC	CTTTTTTGTTGTTTTTGTTGTTGTTTTTTC
R107	30	R	OK641589.1	55833	55862	OK641589.1	55823	55852	-3	0.00299	GTAAAAAAAAAAAAAAAATAGTAAAGAAAA	AAAAGAAATAGTAAAAAAAAAAAAAAAATA
R111	30	R	OK641589.1	134725	134754	OK641589.1	125101	125130	-3	0.00299	ATATATATTATATATAATAGAATAGTAGAA	AAGATAATAAGATAATATATATAATATATT
R112	30	R	OK641589.1	128054	128083	OK641589.1	128058	128087	-3	0.00299	TATTATATACTATATATTATATATTATATA	ATATACTATATATTATATATTATATACTAT
R114	30	R	OK641589.1	90140	90169	OK641589.1	90142	90171	-3	0.00299	TATTTATTTTATTTATTATTTATATTATTT	TTTATTTTATTTATTATTTATATTATTTCT
R115	30	R	OK641589.1	90121	90150	OK641589.1	65001	65030	-3	0.00299	TATTTTTTTTTATTTTTTTTATTTATTTTA	ATTTTGTTTTTTTTATTTATTTTTTTTTAT
R116	30	R	OK641589.1	55525	55554	OK641589.1	55525	55554	-2	0.000107	TCCTATAACTATAATAAATATCAATATCCT	TCCTATAACTATAATAAATATCAATATCCT
R118	30	R	OK641589.1	89771	89800	OK641589.1	9792	9821	-3	0.00299	TTATTTATATTTATTTTATTATTTATATTT	TTTATATTTATTTTTTTACTTATTTTTATT
R90	31	C	OK641589.1	89112	89142	OK641589.1	16569	16599	-3	0.000827	TTTATTTATTTTAATATATATTTTATTTATT	AAATAAATAAATATATATATATAATAAATAA
R91	31	C	OK641589.1	65046	65076	OK641589.1	16592	16622	-3	0.000827	TATTTATTTATATATTTTATATATATTTTAT	ATAAATAAATATATAATAAATATATATAATA
R92	31	C	OK641589.1	128244	128274	OK641589.1	90129	90159	-3	0.000827	AAATAAAAAAAATGAATAAAATACATAATTA	TTTATTTTTTTTATTTATTTTATTTATTATT
R71	31	F	OK641589.1	124841	124871	OK641589.1	124912	124942	-2	2.85e-05	ATAAAATAAAATAACTATATCTATATATAAA	ATAAAATAAAATAACTATAACTATATATATA
R72	31	F	OK641589.1	52767	52797	OK641589.1	52787	52817	-3	0.000827	ATCAGATAAATATTCATACAAACAAATAAAT	AACAAATAAATATTCATACAAACAAATTAAT
R75	31	F	OK641589.1	63282	63312	OK641589.1	63307	63337	-3	0.000827	TTAATTCTGATAAGAAATCAAATAGTGAAGG	TGAAGGCTGATAAGAAATCAAATAGTGAAGG
R76	31	F	OK641589.1	11399	11429	OK641589.1	40531	40561	-3	0.000827	ACGATGCGGGTTCGATTCCCGCTACCCGCTC	AAGATGCGGGTTCGATTCCCGCTATCCGCCC
R77	31	F	OK641589.1	10239	10269	OK641589.1	10254	10284	-3	0.000827	AAAATTAACAAAATAAATAATAACAAAATAA	AATAATAACAAAATAAATAATAAAAAAATAA
R87	31	P	OK641589.1	65131	65161	OK641589.1	90312	90342	-3	0.000827	ATATATATATATTTAGATATATATATTATTA	TAATAATTTATATATATATATATATATATAT
R88	31	P	OK641589.1	9527	9557	OK641589.1	49259	49289	-1	6.34e-07	AACGGAGAGAGAGGGATTCGAACCCTCGGTA	TACCGAGGGTTCGAATCCCTCTCTTTCCGTT
R89	31	P	OK641589.1	40422	40452	OK641589.1	40422	40452	-3	0.000827	CATATATGATATATAATATATGTCATATATG	CATATATGATATATAATATATGTCATATATG
R73	31	R	OK641589.1	65089	65119	OK641589.1	65047	65077	0	6.82e-09	ATATTTTATATATATTTTATATATTTATTTA	ATTTATTTATATATTTTATATATATTTTATA
R74	31	R	OK641589.1	127562	127592	OK641589.1	127574	127604	-3	0.000827	ATTATATTATTTATTATTATATTTATTATTA	ATTATTATATTTATTATTAATTATTATATTA
R78	31	R	OK641589.1	65368	65398	OK641589.1	65372	65402	-2	2.85e-05	TTTATATATAATTTAATATAATTTAATATAT	TATATAATTTAATATAATTTAATATATTATT
R79	31	R	OK641589.1	90315	90345	OK641589.1	90317	90347	-3	0.000827	TAATTTATATATATATATATATATATATGTA	ATTTATATATATATATATATATATATGTAGT
R80	31	R	OK641589.1	122009	122039	OK641589.1	122013	122043	-3	0.000827	ATACATAATATATATATATATATATATTATA	ATAATATATATATATATATATATTATATATA
R81	31	R	OK641589.1	65104	65134	OK641589.1	65106	65136	-3	0.000827	TTTATATATTTATTTAGATATATTTATATAT	TATATATTTATTTAGATATATTTATATATAT
R82	31	R	OK641589.1	89126	89156	OK641589.1	89069	89099	-3	0.000827	TATATATTTTATTTATTATTTATTATATAAT	TGATATTTTATTTATTATTTATTATATATAT
R83	31	R	OK641589.1	89169	89199	OK641589.1	89172	89202	-3	0.000827	ATTTATTATATTATATAATATATTATATAAT	TATTATATTATATAATATATTATATAATATA
R84	31	R	OK641589.1	89072	89102	OK641589.1	90137	90167	-3	0.000827	TATTTTATTTATTATTTATTATATATATTTT	TTTTATTTATTTTATTTATTATTTATATTAT
R85	31	R	OK641589.1	90126	90156	OK641589.1	90139	90169	-3	0.000827	TTTTTTATTTTTTTTATTTATTTTATTTATT	TTATTTATTTTATTTATTATTTATATTATTT
R86	31	R	OK641589.1	90126	90156	OK641589.1	90130	90160	-3	0.000827	TTTTTTATTTTTTTTATTTATTTTATTTATT	TTATTTTTTTTATTTATTTTATTTATTATTT
R63	32	F	OK641589.1	134769	134800	OK641589.1	134817	134848	0	1.7e-09	AATTATAAATTCTAATAATTATAAATTCTAAT	AATTATAAATTCTAATAATTATAAATTCTAAT
R64	32	F	OK641589.1	11490	11521	OK641589.1	11515	11546	-3	0.000228	TCTAAAATATTTTCCTTTTTATCCATCTAAAA	TCTAAAATATTTTCCTTTTTATCCAAACAAAA
R66	32	F	OK641589.1	65495	65526	OK641589.1	65515	65546	-3	0.000228	TTCATTTAAAATTTAATAAATTCATTTTAAAT	TTCATTTTAAATTTAATAAATTCAATTTTAAT
R67	32	P	OK641589.1	71554	71585	OK641589.1	71558	71589	-2	7.61e-06	AAACAAACCCTTTTAAAATTTTAAAAGGGTTT	AAACCCTTTTAAAATTTTAAAAGGGTTTTGTT
R68	32	P	OK641589.1	70232	70263	OK641589.1	70284	70315	-2	7.61e-06	ATATAAGAGTAAGAACTCAACGGGACCTTACC	GGTAAGGTCCCGTTGAGTTCTTACTCTTTCAT
R69	32	P	OK641589.1	39648	39679	OK641589.1	49259	49290	-3	0.000228	AAAAGGAGAGAGAGGGATTCGAACCCTCGATA	TACCGAGGGTTCGAATCCCTCTCTTTCCGTTT
R70	32	P	OK641589.1	39542	39573	OK641589.1	39542	39573	0	1.7e-09	CTGGCTCGGCTAGGTATACCTAGCCGAGCCAG	CTGGCTCGGCTAGGTATACCTAGCCGAGCCAG
R62	32	R	OK641589.1	16578	16609	OK641589.1	16589	16620	-3	0.000228	AATATATATATATAATAAATAAATATATAATA	ATAATAAATAAATATATAATAAATATATATAA
R65	32	R	OK641589.1	90116	90147	OK641589.1	90116	90147	-2	7.61e-06	TTATTTATTTTTTTTTATTTTTTTTATTTATT	TTATTTATTTTTTTTTATTTTTTTTATTTATT
R56	33	F	OK641589.1	128048	128080	OK641589.1	128055	128087	-3	6.28e-05	ATTATATATTATATACTATATATTATATATTAT	ATTATATACTATATATTATATATTATATACTAT
R58	33	F	OK641589.1	9848	9880	OK641589.1	9936	9968	-3	6.28e-05	TATTTACAATATAATTTACATTTTATTACAATA	TATTTACAATATAATTTATATTTATTTACAATA
R59	33	F	OK641589.1	134494	134526	OK641589.1	134519	134551	-1	4.22e-08	ATTTCTGTATTTAGGAAAGAGAATGATTTCTTT	ATTTCTTTATTTAGGAAAGAGAATGATTTCTTT
R60	33	P	OK641589.1	10083	10115	OK641589.1	90219	90251	-3	6.28e-05	TAAAATTATATTTAAAATATATTTTAAATTTTA	TAAATTTTAAAATAAATTTTAAAAATAATTTTA
R61	33	P	OK641589.1	15986	16018	OK641589.1	15986	16018	-3	6.28e-05	TTTATAAATTATTTATAATAAATTATTTATAAA	TTTATAAATTATTTATAATAAATTATTTATAAA
R57	33	R	OK641589.1	65113	65145	OK641589.1	65125	65157	-3	6.28e-05	TTATTTAGATATATTTATATATATATATATTTA	ATTTATATATATATATATTTAGATATATATATT
R53	34	P	OK641589.1	122009	122042	OK641589.1	122009	122042	-2	5.38e-07	ATACATAATATATATATATATATATATTATATAT	ATACATAATATATATATATATATATATTATATAT
R54	34	P	OK641589.1	10251	10284	OK641589.1	89721	89754	-3	1.72e-05	ATAAATAATAACAAAATAAATAATAAAAAAATAA	TTATTATTTTATTATTTTTTTTATTATTATTTAT
R55	34	P	OK641589.1	52157	52190	OK641589.1	52157	52190	-2	5.38e-07	TGATTTAATAATCGAATATTCAATTATTAAATCA	TGATTTAATAATCGAATATTCAATTATTAAATCA
R52	34	R	OK641589.1	65336	65369	OK641589.1	128006	128039	-3	1.72e-05	ATATATAATTATATTAATATATCATTTATGAATT	TTATATATATACTATATAATTATATTAATATATA
R51	35	F	OK641589.1	9523	9557	OK641589.1	39645	39679	-3	4.71e-06	AGCGAACGGAGAGAGAGGGATTCGAACCCTCGGTA	AGCAAAAGGAGAGAGAGGGATTCGAACCCTCGATA
R50	35	R	OK641589.1	128045	128079	OK641589.1	128048	128082	-3	4.71e-06	TAAATTATATATTATATACTATATATTATATATTA	ATTATATATTATATACTATATATTATATATTATAT
R49	36	C	OK641589.1	89720	89755	OK641589.1	16260	16295	-3	1.28e-06	TTTATTATTTTATTATTTTTTTTATTATTATTTATA	AAATAATATAAAAATAAAATAAATAATAATAAATAT
R45	36	F	OK641589.1	65057	65092	OK641589.1	65089	65124	0	6.66e-12	ATATTTTATATATATTTTATATATTTATTTAGATAT	ATATTTTATATATATTTTATATATTTATTTAGATAT
R46	36	F	OK641589.1	62773	62808	OK641589.1	62791	62826	-3	1.28e-06	ATACAAGATAAGATCGAAATACAGGATAAGATCAAA	ATACAGGATAAGATCAAAATACAGGATAAGATCGAA
R48	36	P	OK641589.1	128073	128108	OK641589.1	128073	128108	0	6.66e-12	TATATTATATACTATTATATAATAGTATATAATATA	TATATTATATACTATTATATAATAGTATATAATATA
R44	36	R	OK641589.1	128048	128083	OK641589.1	128051	128086	-3	1.28e-06	ATTATATATTATATACTATATATTATATATTATATA	ATATATTATATACTATATATTATATATTATATACTA
R47	36	R	OK641589.1	128003	128038	OK641589.1	128018	128053	-3	1.28e-06	ATATTATATATATACTATATAATTATATTAATATAT	TATATAATTATATTAATATATAATATCTAAATTATA
R39	38	F	OK641589.1	128363	128400	OK641589.1	128381	128418	0	4.16e-13	ATATGATCATTATAACTGATATGATCATTATAACTGAT	ATATGATCATTATAACTGATATGATCATTATAACTGAT
R40	38	F	OK641589.1	23444	23481	OK641589.1	23462	23499	0	4.16e-13	CTTTTGTTACACTTTCTACTTTTGTTACACTTTCTACT	CTTTTGTTACACTTTCTACTTTTGTTACACTTTCTACT
R41	38	F	OK641589.1	89084	89121	OK641589.1	89105	89142	-3	9.48e-08	TATTTATTATATATATTTTAATATATATTTTATTTATT	TATATATTTTATTTATTTTAATATATATTTTATTTATT
R42	38	P	OK641589.1	35229	35266	OK641589.1	35229	35266	-2	2.63e-09	TTGGATTGGATGGTTCATGAATGAACCATCCAATCCAA	TTGGATTGGATGGTTCATGAATGAACCATCCAATCCAA
R43	38	P	OK641589.1	10145	10182	OK641589.1	10145	10182	-2	2.63e-09	TTTAATTAACATAATTTAATAAAATTATGTTAATTAAA	TTTAATTAACATAATTTAATAAAATTATGTTAATTAAA
R37	39	F	OK641589.1	47735	47773	OK641589.1	107227	107265	-3	2.57e-08	CAGAACCGTACGTGAGATTTTCATTTCATACGGCTCCTC	CAGAACCGTACATGAGATTTTCACCTCATACGGCTCCTC
R38	39	P	OK641589.1	47735	47773	OK641589.1	151133	151171	-3	2.57e-08	CAGAACCGTACGTGAGATTTTCATTTCATACGGCTCCTC	GAGGAGCCGTATGAGGTGAAAATCTCATGTACGGTTCTG
R36	39	R	OK641589.1	65089	65127	OK641589.1	65071	65109	-3	2.57e-08	ATATTTTATATATATTTTATATATTTATTTAGATATATT	TTTTATATATTTATTTAGATATTTTATATATATTTTATA
R30	40	F	OK641589.1	65121	65160	OK641589.1	65137	65176	-3	6.94e-09	ATATATTTATATATATATATATTTAGATATATATATTATT	ATATATTTAGATATATATATTATTAGATATATATATTATT
R31	40	F	OK641589.1	158553	158592	OK641589.1	158601	158640	-3	6.94e-09	ATCAATATCGTCACTATCATCAATATCGATATCGTCACTA	ATCGATATCGTCACTATCATCAATATCGATATCATCAATA
R32	40	F	OK641589.1	99758	99797	OK641589.1	99806	99845	-3	6.94e-09	TATTGATGATATCGATATTGATGATAGTGACGATATCGAT	TAGTGACGATATCGATATTGATGATAGTGACGATATTGAT
R33	40	P	OK641589.1	99806	99845	OK641589.1	158601	158640	-3	6.94e-09	TAGTGACGATATCGATATTGATGATAGTGACGATATTGAT	ATCGATATCGTCACTATCATCAATATCGATATCATCAATA
R34	40	P	OK641589.1	99758	99797	OK641589.1	158553	158592	-3	6.94e-09	TATTGATGATATCGATATTGATGATAGTGACGATATCGAT	ATCAATATCGTCACTATCATCAATATCGATATCGTCACTA
R35	40	P	OK641589.1	134439	134478	OK641589.1	134439	134478	-2	1.83e-10	TTTCTATCCAAATCAAATTGAAATTTGATTTGGATAGAAA	TTTCTATCCAAATCAAATTGAAATTTGATTTGGATAGAAA
R29	41	F	OK641589.1	128111	128151	OK641589.1	128128	128168	-3	1.87e-09	TATAATAGTGTAAATCATATAATAGTGTAAATCATATAATA	TATAATAGTGTAAATCATATAATAGCCTAAATCATATATTA
R27	41	R	OK641589.1	65047	65087	OK641589.1	65047	65087	0	6.5e-15	ATTTATTTATATATTTTATATATATTTTATATATTTATTTA	ATTTATTTATATATTTTATATATATTTTATATATTTATTTA
R28	41	R	OK641589.1	65079	65119	OK641589.1	65047	65087	-1	8e-13	ATTTATTTAGATATTTTATATATATTTTATATATTTATTTA	ATTTATTTATATATTTTATATATATTTTATATATTTATTTA
R26	44	P	OK641589.1	124950	124993	OK641589.1	124950	124993	0	1.02e-16	TATATATAGTATATTAACTATATATAGTTAATATACTATATATA	TATATATAGTATATTAACTATATATAGTTAATATACTATATATA
R23	46	F	OK641589.1	124692	124737	OK641589.1	124739	124784	-3	2.6e-12	TAAAATATTTTAAATATATATACTATATAATATATATAATAATATA	TAAAATATTTTAAATATATATACTTTTAAATATATATAATAATATA
R24	46	F	OK641589.1	65152	65197	OK641589.1	65240	65285	-3	2.6e-12	TATATTATTAGATATATATATTATTTATTAGATATTTATTAGATAT	TATATTATTAGATATATATATTATTTATTAGATATATATTTTATAT
R25	46	P	OK641589.1	21349	21394	OK641589.1	21349	21394	-2	5.91e-14	AATACCCTGTTTTGGTATTTCGATTGAAATACCAAAACAGGGTATT	AATACCCTGTTTTGGTATTTCGATTGAAATACCAAAACAGGGTATT
R22	46	R	OK641589.1	65074	65119	OK641589.1	65079	65124	-3	2.6e-12	TATATATTTATTTAGATATTTTATATATATTTTATATATTTATTTA	ATTTATTTAGATATTTTATATATATTTTATATATTTATTTAGATAT
R21	47	F	OK641589.1	65046	65092	OK641589.1	65078	65124	-1	2.24e-16	TATTTATTTATATATTTTATATATATTTTATATATTTATTTAGATAT	TATTTATTTAGATATTTTATATATATTTTATATATTTATTTAGATAT
R19	48	F	OK641589.1	134769	134816	OK641589.1	134801	134848	0	3.97e-19	AATTATAAATTCTAATAATTATAAATTCTAATAATTATAAATTCTAAT	AATTATAAATTCTAATAATTATAAATTCTAATAATTATAAATTCTAAT
R20	48	P	OK641589.1	84943	84990	OK641589.1	84943	84990	-2	4.03e-15	AGGTATCTAAGGAATAGTGACTTTGAAGTCACTATTCCTTAGATACCT	AGGTATCTAAGGAATAGTGACTTTGAAGTCACTATTCCTTAGATACCT
R15	49	F	OK641589.1	160999	161047	OK641589.1	161020	161068	-2	1.05e-15	AAAAGGGGAAGTGACTTGGACAAAAAGAGAAGTGACTTGGACAAAAAGA	AAAAAGAGAAGTGACTTGGACAAAAAGAGAAGTGACTTGGACAAAAAGA
R16	49	F	OK641589.1	97330	97378	OK641589.1	97351	97399	-2	1.05e-15	TCTTTTTGTCCAAGTCACTTCTCTTTTTGTCCAAGTCACTTCTCTTTTT	TCTTTTTGTCCAAGTCACTTCTCTTTTTGTCCAAGTCACTTCCCCTTTT
R17	49	P	OK641589.1	97351	97399	OK641589.1	161020	161068	-2	1.05e-15	TCTTTTTGTCCAAGTCACTTCTCTTTTTGTCCAAGTCACTTCCCCTTTT	AAAAAGAGAAGTGACTTGGACAAAAAGAGAAGTGACTTGGACAAAAAGA
R18	49	P	OK641589.1	97330	97378	OK641589.1	160999	161047	-2	1.05e-15	TCTTTTTGTCCAAGTCACTTCTCTTTTTGTCCAAGTCACTTCTCTTTTT	AAAAGGGGAAGTGACTTGGACAAAAAGAGAAGTGACTTGGACAAAAAGA
R14	50	P	OK641589.1	33197	33246	OK641589.1	33197	33246	-2	2.73e-16	AGATAGTATGGTAGAAAGAATTATATATAGTTCTTTCTACCATACTATCT	AGATAGTATGGTAGAAAGAATTATATATAGTTCTTTCTACCATACTATCT
R11	54	F	OK641589.1	102572	102625	OK641589.1	155773	155826	0	9.69e-23	AACAGATAAGATACTCGGTATATCAATATTGATATACCGAGTATCTTATCTGTT	AACAGATAAGATACTCGGTATATCAATATTGATATACCGAGTATCTTATCTGTT
R12	54	P	OK641589.1	155773	155826	OK641589.1	155773	155826	0	9.69e-23	AACAGATAAGATACTCGGTATATCAATATTGATATACCGAGTATCTTATCTGTT	AACAGATAAGATACTCGGTATATCAATATTGATATACCGAGTATCTTATCTGTT
R13	54	P	OK641589.1	102572	102625	OK641589.1	102572	102625	0	9.69e-23	AACAGATAAGATACTCGGTATATCAATATTGATATACCGAGTATCTTATCTGTT	AACAGATAAGATACTCGGTATATCAATATTGATATACCGAGTATCTTATCTGTT
R10	60	P	OK641589.1	9705	9764	OK641589.1	9705	9764	0	2.36e-26	ATATTAATATTTTATTAATCAAAATGGAATATTCCATTTTGATTAATAAAATATTAATAT	ATATTAATATTTTATTAATCAAAATGGAATATTCCATTTTGATTAATAAAATATTAATAT
R6	61	F	OK641589.1	158553	158613	OK641589.1	158577	158637	-2	9.74e-23	ATCAATATCGTCACTATCATCAATATCGATATCGTCACTATCATCAATATCGATATCGTCA	ATCGATATCGTCACTATCATCAATATCGATATCGTCACTATCATCAATATCGATATCATCA
R7	61	F	OK641589.1	99761	99821	OK641589.1	99785	99845	-2	9.74e-23	TGATGATATCGATATTGATGATAGTGACGATATCGATATTGATGATAGTGACGATATCGAT	TGACGATATCGATATTGATGATAGTGACGATATCGATATTGATGATAGTGACGATATTGAT
R8	61	P	OK641589.1	99785	99845	OK641589.1	158577	158637	-2	9.74e-23	TGACGATATCGATATTGATGATAGTGACGATATCGATATTGATGATAGTGACGATATTGAT	ATCGATATCGTCACTATCATCAATATCGATATCGTCACTATCATCAATATCGATATCATCA
R9	61	P	OK641589.1	99761	99821	OK641589.1	158553	158613	-2	9.74e-23	TGATGATATCGATATTGATGATAGTGACGATATCGATATTGATGATAGTGACGATATCGAT	ATCAATATCGTCACTATCATCAATATCGATATCGTCACTATCATCAATATCGATATCGTCA
R5	64	F	OK641589.1	134769	134832	OK641589.1	134785	134848	0	9.24e-29	AATTATAAATTCTAATAATTATAAATTCTAATAATTATAAATTCTAATAATTATAAATTCTAAT	AATTATAAATTCTAATAATTATAAATTCTAATAATTATAAATTCTAATAATTATAAATTCTAAT
R4	66	P	OK641589.1	140	205	OK641589.1	140	205	0	5.77e-30	TGAAACCAAATAGCAATACCCCATATCTCGCTATAGCGAGATATGGGGTATTGCTATTTGGTTTCA	TGAAACCAAATAGCAATACCCCATATCTCGCTATAGCGAGATATGGGGTATTGCTATTTGGTTTCA
R3	73	R	OK641589.1	65047	65119	OK641589.1	65047	65119	-2	8.33e-30	ATTTATTTATATATTTTATATATATTTTATATATTTATTTAGATATTTTATATATATTTTATATATTTATTTA	ATTTATTTATATATTTTATATATATTTTATATATTTATTTAGATATTTTATATATATTTTATATATTTATTTA
R2	81	F	OK641589.1	42769	42849	OK641589.1	44993	45073	-2	1.57e-34	AGTTGGTTCTATACATATGACCAGCGATCAGGAAAAGAATTGCAATAGCTAAATGATGATGTGCAATATCGGTCAGCCATA	AGTTGGTTCTATACATATGACCAGCGATCAGGAAAAGAATTGCAATAGCTAAATGATGGTGTACAATATCGGTCAGCCATA
R1	27982	P	OK641589.1	91240	119221	OK641589.1	139177	167158	0	0	CTGGATCAAATCGATTCTTTTTTTAATTTCTATACGTGCGATTCCTTCGAAACCTGAGGATATTCTCCTATTTTTTTGTACATAGTTTTTGATACAATTCCGTATTTTTTCATCTTCCTGTAGACCTACGGAATAATTTTTTGGTTGTGCAAACCAAAAGGAATGATGACGTTGGGTTGTACCAAGTCTGAAACCAAGTGGATTTATTTTTTGTCCCATATTTTCCTATTATATTTTCTTTCCATCCATATATTTTATTTTACTATGATGAATCTAAATCTTAGATTGATCTAAGATAAGAATAATTTAGATTTATCCTTTAATACAATTGTTATATGACAAGTGGGTCTTTTTATCGGATAACTACGTCCTCGAGCTCGAGGTCTTAATTTTTTGACA…	TAGGTGGATATGTAAAAGATATTATTTGTTTTCCATCACTTGAACATTTATAAAAAAAATATTGTGATATTTCATTTCGTTCACTATTTTCTTTTCGATTATTTTGTATATATCGAAATGGATGATTCCACCGCTTATAATCGAAAAGAAAAGTTACAATAGGTTTTTCGATTTCAAAGTGGAAACGGAAAAAAGTCTTTTCATTTTTCTCTTCTTTAAGTCTTCCCAATTCCCAATTATCTTGATAGGTATCAAGATAAGAATCTTCGTAAACTGGGCTATCTTTATAGCATGTGTCTTTAAAGTGAAAGTGGAATTCATGCTTTGTTTTTTCCTTTCCATTCACTCGGATCTCTTCCGTTTCATCTATTTTGTCCGGATCCTCCTTTTCTTCCGAAT…
	30-34	35-39	40-44	45-49	50-54	55-59	60-64	65-69	≥ 70
	84	16	10	11	4	0	6	1	3
	Forward	Palindromic	Reverse	Complement	Total
	47	45	36	7	135

## Sheet: MK262733
ID	Length	Type	Seq_A_id	Repeat_A_start	Repeat_A_end	Seq_B_id	Repeat_B_start	Repeat_B_end	Hamming_Distance	E-value	Gene_A	Gene_B	Repeat_A_seq	Repeat_B_seq
R238	30	C	MK262733.1	91304	91333	MK262733.1	10034	10063	-3	0.00305	_	_	ATTTATATATATATATATTTAGTTATATAT	TAAATATATATATATCTAAATATATATATA
R239	30	C	MK262733.1	91245	91274	MK262733.1	10034	10063	-3	0.00305	_	_	ATTTATATATATATATATTTAGTTATATAT	TAAATATATATATATCTAAATATATATATA
R240	30	C	MK262733.1	91157	91186	MK262733.1	10151	10180	-3	0.00305	_	_	TATATATTTATATATAATTTATATATATAT	ATATATAAATATAATCTAAATATATATATA
R241	30	C	MK262733.1	91245	91274	MK262733.1	10167	10196	-3	0.00305	_	_	ATTTATATATATATATATTTAGTTATATAT	TAAATATATATATAAATAAATATATATATA
R242	30	C	MK262733.1	91304	91333	MK262733.1	10167	10196	-3	0.00305	_	_	ATTTATATATATATATATTTAGTTATATAT	TAAATATATATATAAATAAATATATATATA
R243	30	C	MK262733.1	91157	91186	MK262733.1	10190	10219	-3	0.00305	_	_	TATATATTTATATATAATTTATATATATAT	ATATATAAATATAATCTAAATATATATATA
R244	30	C	MK262733.1	91155	91184	MK262733.1	11005	11034	-3	0.00305	_	_	TTTATATATTTATATATAATTTATATATAT	ATATATATAAAGATATATTATATATATATA
R245	30	C	MK262733.1	129842	129871	MK262733.1	51080	51109	-3	0.00305	_	_	AAATATAACAAATATAAATATAATATATAT	TTTATATTATTTATATATATATTGTATATA
R246	30	C	MK262733.1	91176	91205	MK262733.1	91158	91187	-3	0.00305	_	_	TATATATATATATATTTAGTATATATATAT	ATATATTTATATATAATTTATATATATATA
R178	30	F	MK262733.1	31139	31168	MK262733.1	31177	31206	-3	0.00305	_	_	AATAATCTAAACTGGATCCAATAATCTAAA	AATAATCTAAACTGGATCCAATAAAAAAAA
R180	30	F	MK262733.1	129533	129562	MK262733.1	129655	129684	-1	2.51e-06	_	_	ATAATATTAATTCTATAATTCTATAATCTA	ATAATATTAATTCTATAATTCTATAATATA
R181	30	F	MK262733.1	10136	10165	MK262733.1	10198	10227	-3	0.00305	_	_	AAATAATCTAAATATATATATAAATATAAT	ATATAATCTAAATATATATATAAATGAAAT
R182	30	F	MK262733.1	10071	10100	MK262733.1	10200	10229	-3	0.00305	_	_	ATAATCTAAATATATATATATATCTAATAA	ATAATCTAAATATATATATAAATGAAATAA
R186	30	F	MK262733.1	130015	130044	MK262733.1	130024	130053	-3	0.00305	_	_	TATATTGTAAATATTGTATATATTGTAAAT	AATATTGTATATATTGTAAATATTGTAAAT
R188	30	F	MK262733.1	10777	10806	MK262733.1	12247	12276	-3	0.00305	_	_	ATTATATATATTTATTATATATTATATATA	ATTATACATATTTATTATGTATTATACATA
R191	30	F	MK262733.1	12335	12364	MK262733.1	12355	12384	-3	0.00305	_	_	AACAAAAGAAAGTAAGGAAGAAAATAGGAA	AAAATAGGAAAGTAAGGAAGAAAATAGGAA
R192	30	F	MK262733.1	162804	162833	MK262733.1	162846	162875	-3	0.00305	ycf2	ycf2	AGAAAAGGGGAAGTGACTTGGACAAAAAGA	ACAAAAAGAGAAGTGACTTGGACAAAAAGA
R193	30	F	MK262733.1	63504	63533	MK262733.1	63522	63551	-2	0.000109	_	_	GATAAGATCGAAATACAGGATAAGATCAAA	GATAAGATCAAAATACAGGATAAGATCGAA
R194	30	F	MK262733.1	72872	72901	MK262733.1	72906	72935	-3	0.00305	_	_	AGAGTAAATAGAAAATTGTAATTGTAAATA	ATTGTAAATAGAAAATTCTAATTGTAAATA
R197	30	F	MK262733.1	10329	10358	MK262733.1	10389	10418	-1	2.51e-06	_	_	TAATAAATATATTAATAAAATATAATAAAT	TAATAAATATATTAATAAAATATATTAAAT
R198	30	F	MK262733.1	10351	10380	MK262733.1	10389	10418	-1	2.51e-06	_	_	TAATAAATATATTAATAAAATATAATAAAT	TAATAAATATATTAATAAAATATATTAAAT
R199	30	F	MK262733.1	9874	9903	MK262733.1	10770	10799	-3	0.00305	_	_	TATAATAATTGTATATATGTATTATATAAT	TATAATAATTATATATATTTATTATATATT
R200	30	F	MK262733.1	91124	91153	MK262733.1	91270	91299	-3	0.00305	_	_	TATATATTTATTTATATATATATATAATTT	TATATGTTTAGTTATATTTATATATAATTT
R202	30	F	MK262733.1	91195	91224	MK262733.1	91311	91340	-2	0.000109	_	_	TATATATATATTTAGTTATATATGTTTAGT	TATATATATATTTAGTTATATATGTTATGT
R206	30	F	MK262733.1	90633	90662	MK262733.1	91068	91097	-3	0.00305	_	_	TATTATTTTATTATTTTTTTTTTTATTATT	TATTATTTTATTTATTTTTTTTATATTATT
R207	30	F	MK262733.1	91412	91441	MK262733.1	91446	91475	-3	0.00305	_	_	ATATTTTTATAGTTATTTAGTATTAATTTG	TTATTTTTATAGTTATTTAGTATTAAGTAG
R208	30	F	MK262733.1	85838	85867	MK262733.1	85865	85894	-3	0.00305	_	_	TTTTTCTTTATCAATTTTTCTTTCTATTTT	TTTGACTTTCTCAATTTTTCTTTCTATTTT
R209	30	F	MK262733.1	98279	98308	MK262733.1	98321	98350	-3	0.00305	ycf2	ycf2	TTTCTTTTTGTCCAAGTCACTTCTCTTTTT	TCTCTTTTTGTCCAAGTCACTTCCCCTTTT
R210	30	F	MK262733.1	72865	72894	MK262733.1	72964	72993	-2	0.000109	_	_	TGTAAATAGAGTAAATAGAAAATTGTAATT	TGTAAATAGAATAAATAGAAAATTCTAATT
R212	30	F	MK262733.1	17222	17251	MK262733.1	17239	17268	-2	0.000109	_	_	TATTTATTATTATAGAATATTATTTATTAT	TATTATTTATTATAGAATATTATTTATTAT
R213	30	F	MK262733.1	17202	17231	MK262733.1	17222	17251	-2	0.000109	_	_	AAGTTATTATTATAGAATATTATTTATTAT	TATTTATTATTATAGAATATTATTTATTAT
R215	30	F	MK262733.1	9634	9663	MK262733.1	37297	37326	-3	0.00305	_	_	ATTATTTTTATTTTCATTTTTATTTTATAT	CTTATTTTTTTTTTTATTTTTATTTTATAT
R217	30	F	MK262733.1	51774	51803	MK262733.1	51796	51825	-3	0.00305	_	_	TTTATATAGATTTTATATAGATTTTATATA	TTTATATAGATTTTATATAGATTAAATAGA
R221	30	F	MK262733.1	10610	10639	MK262733.1	90951	90980	-3	0.00305	_	_	TTCTTTTTTATTAATTATTTTATAATTTAT	TTCATTTTTATTATTTATTTTTTAATTTAT
R222	30	P	MK262733.1	98321	98350	MK262733.1	162848	162877	-3	0.00305	ycf2	ycf2	TCTCTTTTTGTCCAAGTCACTTCCCCTTTT	AAAAAGAGAAGTGACTTGGACAAAAAGAAA
R223	30	P	MK262733.1	98279	98308	MK262733.1	162806	162835	-3	0.00305	ycf2	ycf2	TTTCTTTTTGTCCAAGTCACTTCTCTTTTT	AAAAGGGGAAGTGACTTGGACAAAAAGAGA
R224	30	P	MK262733.1	89862	89891	MK262733.1	130062	130091	-3	0.00305	_	_	TTTTATTTATTTTATTTAATTTATTTTATT	AATCAAATTGATTAAATAAAATAAATAAAA
R225	30	P	MK262733.1	10166	10195	MK262733.1	91296	91325	-2	0.000109	_	_	CTAAATATATATATAAATAAATATATATAT	ATTTATATATTTATATATATATATATTTAG
R226	30	P	MK262733.1	10170	10199	MK262733.1	91245	91274	-3	0.00305	_	_	ATATATATATAAATAAATATATATATAAAT	ATTTATATATATATATATTTAGTTATATAT
R227	30	P	MK262733.1	10037	10066	MK262733.1	91249	91278	-3	0.00305	_	_	ATATATATATATCTAAATATATATATATAT	ATATATATATATATTTAGTTATATATGTTT
R228	30	P	MK262733.1	10308	10337	MK262733.1	91106	91135	-3	0.00305	_	_	AATAAATATATTAATAAAATATAATAAATA	TATTTATATTATTTTATTTATATATTTATT
R229	30	P	MK262733.1	10330	10359	MK262733.1	91106	91135	-3	0.00305	_	_	AATAAATATATTAATAAAATATAATAAATA	TATTTATATTATTTTATTTATATATTTATT
R230	30	P	MK262733.1	10352	10381	MK262733.1	91106	91135	-3	0.00305	_	_	AATAAATATATTAATAAAATATAATAAATA	TATTTATATTATTTTATTTATATATTTATT
R231	30	P	MK262733.1	11064	11093	MK262733.1	90634	90663	-3	0.00305	_	_	TAATAATAAATAATACAATAATAAAATAAT	ATTATTTTATTATTTTTTTTTTTATTATTA
R232	30	P	MK262733.1	10447	10476	MK262733.1	66036	66065	-3	0.00305	_	_	ATATAAAATATATTAAATAATATTAAAATA	TAATTTAATATTATTTAATATATTTAAAAT
R233	30	P	MK262733.1	10468	10497	MK262733.1	66035	66064	-3	0.00305	_	_	ATTAAAATATATTAAATAATATAAAATTAA	TTAATTTAATATTATTTAATATATTTAAAA
R234	30	P	MK262733.1	59035	59064	MK262733.1	59035	59064	0	2.79e-08	_	_	AATAAAGAACTTTTTAAAAAGTTCTTTATT	AATAAAGAACTTTTTAAAAAGTTCTTTATT
R235	30	P	MK262733.1	33243	33272	MK262733.1	33245	33274	-3	0.00305	_	_	ATAGAATAGAACTCCGCGAAGTTCTATTCT	AGAATAGAACTCCGCGAAGTTCTATTCTGT
R236	30	P	MK262733.1	10767	10796	MK262733.1	10769	10798	-3	0.00305	_	_	ACATATAATAATTATATATATTTATTATAT	ATATAATAATTATATATATTTATTATATAT
R237	30	P	MK262733.1	10035	10064	MK262733.1	10037	10066	-3	0.00305	_	_	AAATATATATATATCTAAATATATATATAT	ATATATATATATCTAAATATATATATATAT
R179	30	R	MK262733.1	10136	10165	MK262733.1	10072	10101	-3	0.00305	_	_	AAATAATCTAAATATATATATAAATATAAT	TAATCTAAATATATATATATATCTAATAAT
R183	30	R	MK262733.1	127003	127032	MK262733.1	126935	126964	-3	0.00305	_	_	ATATAAAATTATATAATATAAAAAAAAAAT	TAAAAAAAAAATGTAAAATAATAAAATATA
R184	30	R	MK262733.1	10850	10879	MK262733.1	129582	129611	-3	0.00305	_	_	ATATAATAATTATATAATATAATAATTAAA	AATATAATAATATAATATAATAATAATATA
R185	30	R	MK262733.1	10037	10066	MK262733.1	10171	10200	-3	0.00305	_	_	ATATATATATATCTAAATATATATATATAT	TATATATATAAATAAATATATATATAAATA
R187	30	R	MK262733.1	91005	91034	MK262733.1	90962	90991	-3	0.00305	_	_	TATATTTAATTTATTTAATTTATAATTTAT	TATTTATTTTTTAATTTATTTAATTTATAA
R189	30	R	MK262733.1	10467	10496	MK262733.1	10468	10497	-3	0.00305	_	_	TATTAAAATATATTAAATAATATAAAATTA	ATTAAAATATATTAAATAATATAAAATTAA
R190	30	R	MK262733.1	139458	139487	MK262733.1	139458	139487	-2	0.000109	ycf1	ycf1	ATTTTTTTGTTTTTCCTTTTTTTTTTTTTA	ATTTTTTTGTTTTTCCTTTTTTTTTTTTTA
R195	30	R	MK262733.1	10201	10230	MK262733.1	10136	10165	-3	0.00305	_	_	TAATCTAAATATATATATAAATGAAATAAA	AAATAATCTAAATATATATATAAATATAAT
R196	30	R	MK262733.1	10071	10100	MK262733.1	10137	10166	-3	0.00305	_	_	ATAATCTAAATATATATATATATCTAATAA	AATAATCTAAATATATATATAAATATAATC
R201	30	R	MK262733.1	10037	10066	MK262733.1	10038	10067	-3	0.00305	_	_	ATATATATATATCTAAATATATATATATAT	TATATATATATCTAAATATATATATATATC
R203	30	R	MK262733.1	91284	91313	MK262733.1	91176	91205	-3	0.00305	_	_	TATTTATATATAATTTATATATTTATATAT	TATATATATATATATTTAGTATATATATAT
R204	30	R	MK262733.1	10780	10809	MK262733.1	10781	10810	-3	0.00305	_	_	ATATATATTTATTATATATTATATATATAT	TATATATTTATTATATATTATATATATATG
R205	30	R	MK262733.1	17239	17268	MK262733.1	17239	17268	-2	0.000109	_	_	TATTATTTATTATAGAATATTATTTATTAT	TATTATTTATTATAGAATATTATTTATTAT
R211	30	R	MK262733.1	51006	51035	MK262733.1	51013	51042	-3	0.00305	_	_	ATTTATTTTATATATATATTTATATATATT	TTATATATATATTTATATATATTGTATTTA
R214	30	R	MK262733.1	89864	89893	MK262733.1	89889	89918	-3	0.00305	_	_	TTATTTATTTTATTTAATTTATTTTATTTA	ATTTAATTTATTTTATTTAATTTATTTATT
R216	30	R	MK262733.1	90961	90990	MK262733.1	91006	91035	-3	0.00305	_	_	TTATTTATTTTTTAATTTATTTAATTTATA	ATATTTAATTTATTTAATTTATAATTTATA
R218	30	R	MK262733.1	89886	89915	MK262733.1	89886	89915	0	2.79e-08	_	_	TTTATTTAATTTATTTTATTTAATTTATTT	TTTATTTAATTTATTTTATTTAATTTATTT
R219	30	R	MK262733.1	89863	89892	MK262733.1	37315	37344	-3	0.00305	_	_	TTTATTTATTTTATTTAATTTATTTTATTT	TTTATTTTATATAGTTTTTTTTATTTATTT
R220	30	R	MK262733.1	89863	89892	MK262733.1	89886	89915	-3	0.00305	_	_	TTTATTTATTTTATTTAATTTATTTTATTT	TTTATTTAATTTATTTTATTTAATTTATTT
R174	31	C	MK262733.1	91211	91241	MK262733.1	10172	10202	-3	0.000845	_	_	TATATATGTTTAGTTATATTTATATTTATAT	ATATATATAAATAAATATATATATAAATATA
R175	31	C	MK262733.1	91294	91324	MK262733.1	10169	10199	-3	0.000845	_	_	TAATTTATATATTTATATATATATATATTTA	AATATATATATAAATAAATATATATATAAAT
R176	31	C	MK262733.1	127018	127048	MK262733.1	51763	51793	-3	0.000845	_	_	ATATAAAAAAAAAATATATCAAAAATATATC	TATATTTATTATTTATATAGATTTTATATAG
R177	31	C	MK262733.1	129622	129652	MK262733.1	91088	91118	-3	0.000845	_	_	AATATAATAGAAAATATTATAAATATAATAA	TTATATTATTTATTATATTATTTATATTATT
R140	31	F	MK262733.1	10935	10965	MK262733.1	127058	127088	-3	0.000845	_	_	AAAATAAAGATAAAAGATAATAAAGATAAAA	AAAATAAAGATAAAATAAAATTAAGATAAAA
R142	31	F	MK262733.1	10070	10100	MK262733.1	10110	10140	-2	2.91e-05	_	_	AATAATCTAAATATATATATATATCTAATAA	AATAATCTAAATATATATATATATCTAAATA
R144	31	F	MK262733.1	90016	90046	MK262733.1	90041	90071	-3	0.000845	_	_	AAGTTAGTTTATTTATATTATAATTATATAA	ATATAAGTTTATTTATATTATAATTATATAA
R152	31	F	MK262733.1	160321	160351	MK262733.1	160339	160369	0	6.96e-09	ycf2	ycf2	ATCATCAATATCGTCACTATCATCAATATCG	ATCATCAATATCGTCACTATCATCAATATCG
R153	31	F	MK262733.1	91133	91163	MK262733.1	91173	91203	-3	0.000845	_	_	ATTTATATATATATATAATTTGTTTATATAT	ATTTATATATATATATATTTAGTATATATAT
R155	31	F	MK262733.1	89857	89887	MK262733.1	89885	89915	-3	0.000845	_	_	TGATATTTTATTTATTTTATTTAATTTATTT	TTTTATTTAATTTATTTTATTTAATTTATTT
R156	31	F	MK262733.1	100787	100817	MK262733.1	100805	100835	0	6.96e-09	ycf2	ycf2	CGATATTGATGATAGTGACGATATTGATGAT	CGATATTGATGATAGTGACGATATTGATGAT
R157	31	F	MK262733.1	63994	64024	MK262733.1	64019	64049	-3	0.000845	_	_	TTAATTCTGATAAGAAATCAAATAGTGAAGG	TGAAGGCTGATAAGAAATCAAATAGTGAAGG
R158	31	F	MK262733.1	12199	12229	MK262733.1	41167	41197	-3	0.000845	trnG-GCC	trnG-UCC	ACGATGCGGGTTCGATTCCCGCTACCCGCTC	AAGATGCGGGTTCGATTCCCGCTATCCGCCC
R160	31	F	MK262733.1	16860	16890	MK262733.1	91052	91082	-3	0.000845	_	_	TATTATTTGTTATTTATATAATTTTATTTAT	TATTATTTTATATTTATATTATTTTATTTAT
R162	31	F	MK262733.1	8154	8184	MK262733.1	8177	8207	-3	0.000845	_	_	AAAAAAAATGCATAATACATAATAAATACAT	AAATACATTGCATAATACATAATAAATACAT
R164	31	F	MK262733.1	17208	17238	MK262733.1	17245	17275	0	6.96e-09	_	_	TTATTATAGAATATTATTTATTATTATAGAA	TTATTATAGAATATTATTTATTATTATAGAA
R166	31	F	MK262733.1	37319	37349	MK262733.1	65766	65796	-3	0.000845	_	_	TTTTATATAGTTTTTTTTATTTATTTATATA	TTTTATATATTTTTTTCTATTTATTTCTATA
R167	31	F	MK262733.1	37319	37349	MK262733.1	65734	65764	-3	0.000845	_	_	TTTTATATAGTTTTTTTTATTTATTTATATA	TTTTATATATTTTTTTCTATTTATTTCTATA
R168	31	P	MK262733.1	100805	100835	MK262733.1	160339	160369	0	6.96e-09	ycf2	ycf2	CGATATTGATGATAGTGACGATATTGATGAT	ATCATCAATATCGTCACTATCATCAATATCG
R169	31	P	MK262733.1	100787	100817	MK262733.1	160321	160351	0	6.96e-09	ycf2	ycf2	CGATATTGATGATAGTGACGATATTGATGAT	ATCATCAATATCGTCACTATCATCAATATCG
R170	31	P	MK262733.1	10032	10062	MK262733.1	91296	91326	-2	2.91e-05	_	_	ACTAAATATATATATATCTAAATATATATAT	ATTTATATATTTATATATATATATATTTAGT
R171	31	P	MK262733.1	89949	89979	MK262733.1	89953	89983	-3	0.000845	_	_	TATTTATTATATAATAATTTATTATATAATA	TATTATATAATAATTTATTATATAATATAAA
R172	31	P	MK262733.1	9369	9399	MK262733.1	49904	49934	-1	6.48e-07	trnS-GCU	trnS-GCU	AACGGAGAGAGAGGGATTCGAACCCTCGGTA	TACCGAGGGTTCGAATCCCTCTCTTTCCGTT
R173	31	P	MK262733.1	41058	41088	MK262733.1	41058	41088	-3	0.000845	_	_	CATATATGATATATAATATATGTCATATATG	CATATATGATATATAATATATGTCATATATG
R141	31	R	MK262733.1	56350	56380	MK262733.1	56340	56370	-3	0.000845	_	_	TATATAATAATAATAAAATATGTAATAATAA	AATAATAATATATATAATAATAATAAAATAT
R143	31	R	MK262733.1	10070	10100	MK262733.1	10070	10100	-2	2.91e-05	_	_	AATAATCTAAATATATATATATATCTAATAA	AATAATCTAAATATATATATATATCTAATAA
R145	31	R	MK262733.1	129804	129834	MK262733.1	129810	129840	-3	0.000845	_	_	TATAATATAAAATATATTATAATATAAAATA	ATAAAATATATTATAATATAAAATAGAATAT
R146	31	R	MK262733.1	10200	10230	MK262733.1	10069	10099	-3	0.000845	_	_	ATAATCTAAATATATATATAAATGAAATAAA	AAATAATCTAAATATATATATATATCTAATA
R147	31	R	MK262733.1	126874	126904	MK262733.1	126874	126904	-2	2.91e-05	_	_	ATATATAATATATAAAATTATATAATATATA	ATATATAATATATAAAATTATATAATATATA
R148	31	R	MK262733.1	10983	11013	MK262733.1	10985	11015	-3	0.000845	_	_	AGATATATATAGATAATAAAAGATATATATA	ATATATATAGATAATAAAAGATATATATAAA
R149	31	R	MK262733.1	91305	91335	MK262733.1	91122	91152	-3	0.000845	_	_	TTTATATATATATATATTTAGTTATATATGT	TTTATATATTTATTTATATATATATATAATT
R150	31	R	MK262733.1	91246	91276	MK262733.1	91122	91152	-3	0.000845	_	_	TTTATATATATATATATTTAGTTATATATGT	TTTATATATTTATTTATATATATATATAATT
R151	31	R	MK262733.1	121372	121402	MK262733.1	16873	16903	-3	0.000845	_	_	ATATTTATTTTTATATTTATTTTATTATATT	TTATATAATTTTATTTATATAATTATTTATA
R154	31	R	MK262733.1	91294	91324	MK262733.1	91296	91326	-3	0.000845	_	_	TAATTTATATATTTATATATATATATATTTA	ATTTATATATTTATATATATATATATTTAGT
R159	31	R	MK262733.1	91043	91073	MK262733.1	91034	91064	-3	0.000845	_	_	TATATTTTATATTATTTTATATTTATATTAT	TATTATATATATATTTTATATTATTTTATAT
R161	31	R	MK262733.1	89860	89890	MK262733.1	89860	89890	-2	2.91e-05	_	_	TATTTTATTTATTTTATTTAATTTATTTTAT	TATTTTATTTATTTTATTTAATTTATTTTAT
R163	31	R	MK262733.1	51052	51082	MK262733.1	84797	84827	-3	0.000845	_	_	TGTATATTTATTGTATATTTATTGTATATTT	TTTATATGCAATTTATATGTAATTTATATGT
R165	31	R	MK262733.1	121359	121389	MK262733.1	121359	121389	-2	2.91e-05	_	_	TTTATATTTTTATATATTTATTTTTATATTT	TTTATATTTTTATATATTTATTTTTATATTT
R135	32	C	MK262733.1	56336	56367	MK262733.1	9616	9647	-3	0.000233	_	_	TATAAATAATAATATATATAATAATAATAAAA	ATATTTATTATAATATTTATTATTTTTATTTT
R136	32	C	MK262733.1	91118	91149	MK262733.1	10035	10066	-3	0.000233	_	_	TTTATTTATATATTTATTTATATATATATATA	AAATATATATATATCTAAATATATATATATAT
R137	32	C	MK262733.1	91121	91152	MK262733.1	10167	10198	-3	0.000233	_	_	ATTTATATATTTATTTATATATATATATAATT	TAAATATATATATAAATAAATATATATATAAA
R138	32	C	MK262733.1	91118	91149	MK262733.1	10168	10199	-2	7.77e-06	_	_	TTTATTTATATATTTATTTATATATATATATA	AAATATATATATAAATAAATATATATATAAAT
R139	32	C	MK262733.1	66050	66081	MK262733.1	17318	17349	-3	0.000233	_	_	TTAATATATTTAAAATATATTTAATATTAATA	AATAATATAAATTATATATAATTTATAATTAT
R126	32	F	MK262733.1	10305	10336	MK262733.1	10387	10418	-1	1.67e-07	_	_	ATTAATAAATATATTAATAAAATATAATAAAT	ATTAATAAATATATTAATAAAATATATTAAAT
R127	32	F	MK262733.1	91115	91146	MK262733.1	91290	91321	-3	0.000233	_	_	TATTTTATTTATATATTTATTTATATATATAT	TATATAATTTATATATTTATATATATATATAT
R129	32	F	MK262733.1	90087	90118	MK262733.1	90097	90128	-3	0.000233	_	_	TAATATAATATATTATAATATAGTATAATATA	TATTATAATATAGTATAATATATTATAATATA
R130	32	F	MK262733.1	126882	126913	MK262733.1	127002	127033	-3	0.000233	_	_	TATATAAAATTATATAATATATAAAATATATA	TATATAAAATTATATAATATAAAAAAAAAATA
R132	32	P	MK262733.1	10167	10198	MK262733.1	91118	91149	-2	7.77e-06	_	_	TAAATATATATATAAATAAATATATATATAAA	TTTATTTATATATTTATTTATATATATATATA
R133	32	P	MK262733.1	40265	40296	MK262733.1	49904	49935	-3	0.000233	trnS-CGA	trnS-GCU	AAAGGGAGAGAGAGGGATTCGAACCCTCGATA	TACCGAGGGTTCGAATCCCTCTCTTTCCGTTT
R134	32	P	MK262733.1	40159	40190	MK262733.1	40159	40190	0	1.74e-09	_	_	CTGGCTCGGCTAGGTATACCTAGCCGAGCCAG	CTGGCTCGGCTAGGTATACCTAGCCGAGCCAG
R122	32	R	MK262733.1	56382	56413	MK262733.1	56391	56422	-3	0.000233	_	_	AAAATATGAAAAAAATAATAAATAATAAAAAA	AAAAAATAATAAATAATAAAAAATATAAAAAA
R123	32	R	MK262733.1	126888	126919	MK262733.1	126892	126923	-3	0.000233	_	_	AAATTATATAATATATAAAATATATAAAATAT	TATATAATATATAAAATATATAAAATATAAAA
R124	32	R	MK262733.1	126893	126924	MK262733.1	126896	126927	-3	0.000233	_	_	ATATAATATATAAAATATATAAAATATAAAAT	TAATATATAAAATATATAAAATATAAAATGTA
R125	32	R	MK262733.1	9616	9647	MK262733.1	91082	91113	-3	0.000233	_	_	ATATTTATTATAATATTTATTATTTTTATTTT	TTTTTTTTATATTATTTATTATATTATTTATA
R128	32	R	MK262733.1	126936	126967	MK262733.1	126942	126973	-3	0.000233	_	_	AAAAAAAAAATGTAAAATAATAAAATATAAAA	AAAATGTAAAATAATAAAATATAAAATAAAAA
R131	32	R	MK262733.1	91079	91110	MK262733.1	91084	91115	-3	0.000233	_	_	TTATTTTTTTTATATTATTTATTATATTATTT	TTTTTTATATTATTTATTATATTATTTATATT
R91	33	F	MK262733.1	17118	17150	MK262733.1	129671	129703	-3	6.41e-05	_	_	AATTCTATAATATAATAAATAATAAGATAATAA	AATTCTATAATATAATAGATAATATAATAATAA
R92	33	F	MK262733.1	10829	10861	MK262733.1	10845	10877	-3	6.41e-05	_	_	ATGACATATAATAATTATAACATATAATAATTA	ATAACATATAATAATTATATAATATAATAATTA
R93	33	F	MK262733.1	160319	160351	MK262733.1	160409	160441	-3	6.41e-05	ycf2	ycf2	TCATCATCAATATCGTCACTATCATCAATATCG	TCAATATCGATATCGTCACTATCATCAATATCG
R94	33	F	MK262733.1	160319	160351	MK262733.1	160385	160417	-3	6.41e-05	ycf2	ycf2	TCATCATCAATATCGTCACTATCATCAATATCG	TCAATATCGATATCGTCACTATCATCAATATCG
R95	33	F	MK262733.1	160319	160351	MK262733.1	160361	160393	-3	6.41e-05	ycf2	ycf2	TCATCATCAATATCGTCACTATCATCAATATCG	TCAATATCGATATCGTCACTATCATCAATATCG
R96	33	F	MK262733.1	91245	91277	MK262733.1	91304	91336	0	4.35e-10	_	_	ATTTATATATATATATATTTAGTTATATATGTT	ATTTATATATATATATATTTAGTTATATATGTT
R98	33	F	MK262733.1	100715	100747	MK262733.1	100805	100837	-3	6.41e-05	ycf2	ycf2	CGATATTGATGATAGTGACGATATCGATATTGA	CGATATTGATGATAGTGACGATATTGATGATGA
R99	33	F	MK262733.1	100739	100771	MK262733.1	100805	100837	-3	6.41e-05	ycf2	ycf2	CGATATTGATGATAGTGACGATATCGATATTGA	CGATATTGATGATAGTGACGATATTGATGATGA
R100	33	F	MK262733.1	100763	100795	MK262733.1	100805	100837	-3	6.41e-05	ycf2	ycf2	CGATATTGATGATAGTGACGATATCGATATTGA	CGATATTGATGATAGTGACGATATTGATGATGA
R101	33	F	MK262733.1	65771	65803	MK262733.1	121361	121393	-3	6.41e-05	_	_	TATATTTTTTTCTATTTATTTCTATATTTATTT	TATATTTTTATATATTTATTTTTATATTTATTT
R102	33	F	MK262733.1	76145	76177	MK262733.1	76170	76202	-3	6.41e-05	_	_	TTCCTATTACTTATCCTTTCCTTATTTTTTATT	TTTTTATTACTTATCCTTTCCTTATTTTTTTTT
R103	33	F	MK262733.1	51026	51058	MK262733.1	51076	51108	-3	6.41e-05	_	_	TATATATATTGTATTTATATATATATTGTATAT	TATATTTATATTATTTATATATATATTGTATAT
R105	33	F	MK262733.1	89860	89892	MK262733.1	89869	89901	-3	6.41e-05	_	_	TATTTTATTTATTTTATTTAATTTATTTTATTT	TATTTTATTTAATTTATTTTATTTAATTTATTT
R108	33	P	MK262733.1	100805	100837	MK262733.1	160409	160441	-3	6.41e-05	ycf2	ycf2	CGATATTGATGATAGTGACGATATTGATGATGA	TCAATATCGATATCGTCACTATCATCAATATCG
R109	33	P	MK262733.1	100805	100837	MK262733.1	160385	160417	-3	6.41e-05	ycf2	ycf2	CGATATTGATGATAGTGACGATATTGATGATGA	TCAATATCGATATCGTCACTATCATCAATATCG
R110	33	P	MK262733.1	100805	100837	MK262733.1	160361	160393	-3	6.41e-05	ycf2	ycf2	CGATATTGATGATAGTGACGATATTGATGATGA	TCAATATCGATATCGTCACTATCATCAATATCG
R111	33	P	MK262733.1	100763	100795	MK262733.1	160319	160351	-3	6.41e-05	ycf2	ycf2	CGATATTGATGATAGTGACGATATCGATATTGA	TCATCATCAATATCGTCACTATCATCAATATCG
R112	33	P	MK262733.1	100739	100771	MK262733.1	160319	160351	-3	6.41e-05	ycf2	ycf2	CGATATTGATGATAGTGACGATATCGATATTGA	TCATCATCAATATCGTCACTATCATCAATATCG
R113	33	P	MK262733.1	100715	100747	MK262733.1	160319	160351	-3	6.41e-05	ycf2	ycf2	CGATATTGATGATAGTGACGATATCGATATTGA	TCATCATCAATATCGTCACTATCATCAATATCG
R114	33	P	MK262733.1	91076	91108	MK262733.1	129677	129709	-3	6.41e-05	_	_	TATTTATTTTTTTTATATTATTTATTATATTAT	ATAATATAATAGATAATATAATAATAATAAATA
R115	33	P	MK262733.1	89897	89929	MK262733.1	126886	126918	-3	6.41e-05	_	_	TATTTTATTTAATTTATTTATTATATAATTTTA	TAAAATTATATAATATATAAAATATATAAAATA
R116	33	P	MK262733.1	10170	10202	MK262733.1	91301	91333	-3	6.41e-05	_	_	ATATATATATAAATAAATATATATATAAATATA	TATATTTATATATATATATATTTAGTTATATAT
R117	33	P	MK262733.1	10022	10054	MK262733.1	91173	91205	-3	6.41e-05	_	_	ATATTTATCTACTAAATATATATATATCTAAAT	ATTTATATATATATATATTTAGTATATATATAT
R118	33	P	MK262733.1	91158	91190	MK262733.1	91158	91190	-3	6.41e-05	_	_	ATATATTTATATATAATTTATATATATATATAT	ATATATTTATATATAATTTATATATATATATAT
R119	33	P	MK262733.1	70862	70894	MK262733.1	70905	70937	-2	2.07e-06	_	_	AAGAGTAAGAACTCAACGGGACCTTACCGCTCT	AGGGGGGTAAGGTCCCGTTGAGTTCTTACTCTT
R120	33	P	MK262733.1	16788	16820	MK262733.1	16788	16820	-3	6.41e-05	_	_	TTTATAAATTATTTATAATAAATTATTTATAAA	TTTATAAATTATTTATAATAAATTATTTATAAA
R121	33	P	MK262733.1	10744	10776	MK262733.1	10744	10776	-3	6.41e-05	_	_	TATTATATGACATATATTATATGACATATAATA	TATTATATGACATATATTATATGACATATAATA
R90	33	R	MK262733.1	131509	131541	MK262733.1	10705	10737	-3	6.41e-05	_	_	AATTATAAATTAATAATTATATATTTCATATAT	TATATATTATATATATTAATAATTATATATTAA
R97	33	R	MK262733.1	91173	91205	MK262733.1	91233	91265	-3	6.41e-05	_	_	ATTTATATATATATATATTTAGTATATATATAT	TATTTATATACAATTTATATATATATATATTTA
R104	33	R	MK262733.1	91080	91112	MK262733.1	91094	91126	-3	6.41e-05	_	_	TATTTTTTTTATATTATTTATTATATTATTTAT	TATTTATTATATTATTTATATTATTTTATTTAT
R106	33	R	MK262733.1	89860	89892	MK262733.1	89872	89904	-3	6.41e-05	_	_	TATTTTATTTATTTTATTTAATTTATTTTATTT	TTTATTTAATTTATTTTATTTAATTTATTTTAT
R107	33	R	MK262733.1	121349	121381	MK262733.1	121353	121385	-3	6.41e-05	_	_	TATATTTATTTTTATATTTTTATATATTTATTT	TTTATTTTTATATTTTTATATATTTATTTTTAT
R77	34	F	MK262733.1	129609	129642	MK262733.1	129700	129733	-3	1.76e-05	_	_	ATAATAATAATATAATATAATAGAAAATATTATA	ATAATAAATAGATAATATAATAGAAAATATTATA
R78	34	F	MK262733.1	10057	10090	MK262733.1	10147	10180	-3	1.76e-05	_	_	ATATATATATCTAAATAATCTAAATATATATATA	ATATATATATAAATATAATCTAAATATATATATA
R79	34	F	MK262733.1	10057	10090	MK262733.1	10186	10219	-3	1.76e-05	_	_	ATATATATATCTAAATAATCTAAATATATATATA	ATATATATATAAATATAATCTAAATATATATATA
R80	34	F	MK262733.1	9670	9703	MK262733.1	9738	9771	-2	5.49e-07	_	_	ATTTATTTACAATATAATTTATATTTTATTACAA	ATTTATTTACAATATAATTTATATTTATTTACAA
R81	34	F	MK262733.1	10033	10066	MK262733.1	10166	10199	-3	1.76e-05	_	_	CTAAATATATATATATCTAAATATATATATATAT	CTAAATATATATATAAATAAATATATATATAAAT
R82	34	F	MK262733.1	72904	72937	MK262733.1	72924	72957	-3	1.76e-05	_	_	TAATTGTAAATAGAAAATTCTAATTGTAAATAGA	TAATTGTAAATAGAAAATTACAATTGTAAATGGA
R83	34	F	MK262733.1	51040	51073	MK262733.1	51051	51084	-2	5.49e-07	_	_	TTATATATATATTGTATATTTATTGTATATTTAT	TTGTATATTTATTGTATATTTATTGTATATTTAT
R84	34	F	MK262733.1	89860	89893	MK262733.1	89883	89916	-3	1.76e-05	_	_	TATTTTATTTATTTTATTTAATTTATTTTATTTA	TATTTTATTTAATTTATTTTATTTAATTTATTTA
R85	34	F	MK262733.1	77047	77080	MK262733.1	77077	77110	0	1.09e-10	_	_	TTAGGAAAGTTGGCTAGGTAGCTGACCCTCTTAG	TTAGGAAAGTTGGCTAGGTAGCTGACCCTCTTAG
R86	34	F	MK262733.1	51774	51807	MK262733.1	51785	51818	0	1.09e-10	_	_	TTTATATAGATTTTATATAGATTTTATATAGATT	TTTATATAGATTTTATATAGATTTTATATAGATT
R87	34	P	MK262733.1	10171	10204	MK262733.1	91116	91149	-3	1.76e-05	_	_	TATATATATAAATAAATATATATATAAATATAAT	ATTTTATTTATATATTTATTTATATATATATATA
R88	34	P	MK262733.1	90095	90128	MK262733.1	90095	90128	-2	5.49e-07	_	_	TATATTATAATATAGTATAATATATTATAATATA	TATATTATAATATAGTATAATATATTATAATATA
R89	34	P	MK262733.1	52933	52966	MK262733.1	52933	52966	-2	5.49e-07	_	_	TGATTTAATAATCGAATATTCAATTATTAAATCA	TGATTTAATAATCGAATATTCAATTATTAAATCA
R69	35	F	MK262733.1	56340	56374	MK262733.1	56358	56392	-3	4.81e-06	_	_	AATAATAATATATATAATAATAATAAAATATGTAA	AATAATAAAATATGTAATAATAATAAAATATGAAA
R70	35	F	MK262733.1	9365	9399	MK262733.1	40262	40296	-3	4.81e-06	trnS-GCU	trnS-CGA	AGCGAACGGAGAGAGAGGGATTCGAACCCTCGGTA	AGCAAAGGGAGAGAGAGGGATTCGAACCCTCGATA
R71	35	F	MK262733.1	51018	51052	MK262733.1	91157	91191	-3	4.81e-06	_	_	TATATATTTATATATATTGTATTTATATATATATT	TATATATTTATATATAATTTATATATATATATATT
R72	35	F	MK262733.1	91159	91193	MK262733.1	91282	91316	-2	1.46e-07	_	_	TATATTTATATATAATTTATATATATATATATTTA	TATATTTATATATAATTTATATATTTATATATATA
R73	35	F	MK262733.1	65751	65785	MK262733.1	121351	121385	-3	4.81e-06	_	_	TATTTATTTCTATATTTTTATATATTTTTTTCTAT	TATTTATTTTTATATTTTTATATATTTATTTTTAT
R74	35	F	MK262733.1	65719	65753	MK262733.1	121351	121385	-3	4.81e-06	_	_	TATTTATTTCTATATTTTTATATATTTTTTTCTAT	TATTTATTTTTATATTTTTATATATTTATTTTTAT
R75	35	F	MK262733.1	16869	16903	MK262733.1	91105	91139	-2	1.46e-07	_	_	TTATTTATATAATTTTATTTATATAATTATTTATA	TTATTTATATTATTTTATTTATATATTTATTTATA
R76	35	F	MK262733.1	65701	65735	MK262733.1	65765	65799	-3	4.81e-06	_	_	TTTATATTTATTGTTTTCTATTTATTTCTATATTT	TTTTTATATATTTTTTTCTATTTATTTCTATATTT
R64	36	F	MK262733.1	3544	3579	MK262733.1	3605	3640	-3	1.31e-06	_	_	ATTATGTATATAGAATAGTAATAAAAAAAAAGTATA	ATAATGTATATAGAATAGTAATAAAAAAAATATATA
R65	36	F	MK262733.1	7356	7391	MK262733.1	7381	7416	-2	3.86e-08	_	_	CAAAACACCATTGTTATTTCAATAACACAACACAAT	CACAACACAATTGTTATTTCAATAACACAACACAAT
R68	36	F	MK262733.1	91227	91262	MK262733.1	91278	91313	-3	1.31e-06	_	_	TATTTATATTTATATACAATTTATATATATATATAT	TAGTTATATTTATATATAATTTATATATTTATATAT
R66	36	R	MK262733.1	16993	17028	MK262733.1	16993	17028	-2	3.86e-08	_	_	TATAATATTTATAAATATTATAAATATTTAAAATAT	TATAATATTTATAAATATTATAAATATTTAAAATAT
R67	36	R	MK262733.1	91173	91208	MK262733.1	91158	91193	-3	1.31e-06	_	_	ATTTATATATATATATATTTAGTATATATATATTTA	ATATATTTATATATAATTTATATATATATATATTTA
R60	37	F	MK262733.1	10124	10160	MK262733.1	10186	10222	-3	3.57e-07	_	_	ATATATATATCTAAATAATCTAAATATATATATAAAT	ATATATATATAAATATAATCTAAATATATATATAAAT
R61	37	F	MK262733.1	91159	91195	MK262733.1	91231	91267	-1	1.89e-10	_	_	TATATTTATATATAATTTATATATATATATATTTAGT	TATATTTATATACAATTTATATATATATATATTTAGT
R62	37	P	MK262733.1	90087	90123	MK262733.1	90090	90126	-3	3.57e-07	_	_	TAATATAATATATTATAATATAGTATAATATATTATA	TATAATATATTATAATATAGTATAATATATTATAATA
R63	37	P	MK262733.1	90067	90103	MK262733.1	90067	90103	-3	3.57e-07	_	_	TATAATATATTAAATTAAATTAATATAATATATTATA	TATAATATATTAAATTAAATTAATATAATATATTATA
R59	37	R	MK262733.1	10163	10199	MK262733.1	10034	10070	-3	3.57e-07	_	_	AATCTAAATATATATATAAATAAATATATATATAAAT	TAAATATATATATATCTAAATATATATATATATCTAA
R57	38	F	MK262733.1	10124	10161	MK262733.1	10147	10184	-3	9.68e-08	_	_	ATATATATATCTAAATAATCTAAATATATATATAAATA	ATATATATATAAATATAATCTAAATATATATATAAATA
R58	38	F	MK262733.1	10307	10344	MK262733.1	10351	10388	0	4.25e-13	_	_	TAATAAATATATTAATAAAATATAATAAATATATTAAT	TAATAAATATATTAATAAAATATAATAAATATATTAAT
R53	39	F	MK262733.1	129622	129660	MK262733.1	129740	129778	-1	1.24e-11	_	_	AATATAATAGAAAATATTATAAATATAATAATAATAATA	AATATTATAGAAAATATTATAAATATAATAATAATAATA
R54	39	F	MK262733.1	130256	130294	MK262733.1	130294	130332	-1	1.24e-11	_	ndhE	ATTCAATATATAATCATGATAATGATAACTGATTATTCA	ATTCAATATATAATCATGATAATGATAACTAATTATTCA
R55	39	F	MK262733.1	48392	48430	MK262733.1	108194	108232	-3	2.62e-08	_	_	CAGAACCGTACGTGAGATTTTCATTTCATACGGCTCCTC	CAGAACCGTACATGAGATTTTCACCTCATACGGCTCCTC
R56	39	P	MK262733.1	48392	48430	MK262733.1	152924	152962	-3	2.62e-08	_	_	CAGAACCGTACGTGAGATTTTCATTTCATACGGCTCCTC	GAGGAGCCGTATGAGGTGAAAATCTCATGTACGGTTCTG
R45	40	F	MK262733.1	160342	160381	MK262733.1	160414	160453	-3	7.09e-09	ycf2	ycf2	ATCAATATCGTCACTATCATCAATATCGATATCGTCACTA	ATCGATATCGTCACTATCATCAATATCGATATCATCAATA
R47	40	F	MK262733.1	100703	100742	MK262733.1	100775	100814	-3	7.09e-09	ycf2	ycf2	TATTGATGATATCGATATTGATGATAGTGACGATATCGAT	TAGTGACGATATCGATATTGATGATAGTGACGATATTGAT
R48	40	F	MK262733.1	10144	10183	MK262733.1	10183	10222	0	2.66e-14	_	_	TAAATATATATATAAATATAATCTAAATATATATATAAAT	TAAATATATATATAAATATAATCTAAATATATATATAAAT
R50	40	P	MK262733.1	100775	100814	MK262733.1	160414	160453	-3	7.09e-09	ycf2	ycf2	TAGTGACGATATCGATATTGATGATAGTGACGATATTGAT	ATCGATATCGTCACTATCATCAATATCGATATCATCAATA
R51	40	P	MK262733.1	100703	100742	MK262733.1	160342	160381	-3	7.09e-09	ycf2	ycf2	TATTGATGATATCGATATTGATGATAGTGACGATATCGAT	ATCAATATCGTCACTATCATCAATATCGATATCGTCACTA
R52	40	P	MK262733.1	35759	35798	MK262733.1	35759	35798	-2	1.87e-10	_	_	ATTGGATTGGCTGGTTCATGAATGAACCAGCCAATCCAAT	ATTGGATTGGCTGGTTCATGAATGAACCAGCCAATCCAAT
R46	40	R	MK262733.1	89860	89899	MK262733.1	89860	89899	-2	1.87e-10	_	_	TATTTTATTTATTTTATTTAATTTATTTTATTTAATTTAT	TATTTTATTTATTTTATTTAATTTATTTTATTTAATTTAT
R49	40	R	MK262733.1	10144	10183	MK262733.1	10144	10183	-2	1.87e-10	_	_	TAAATATATATATAAATATAATCTAAATATATATATAAAT	TAAATATATATATAAATATAATCTAAATATATATATAAAT
R39	41	F	MK262733.1	129959	129999	MK262733.1	129976	130016	-3	1.91e-09	_	_	TATAATAGTGTAAATCATATAATAGTGTAAATCATATAATA	TATAATAGTGTAAATCATATAATAGCCTAAATCATATATTA
R40	41	F	MK262733.1	91195	91235	MK262733.1	91252	91292	0	6.64e-15	_	_	TATATATATATTTAGTTATATATGTTTAGTTATATTTATAT	TATATATATATTTAGTTATATATGTTTAGTTATATTTATAT
R43	41	F	MK262733.1	90971	91011	MK262733.1	91009	91049	0	6.64e-15	_	_	TTTAATTTATTTAATTTATAATTTATATTATATATATATTT	TTTAATTTATTTAATTTATAATTTATATTATATATATATTT
R44	41	P	MK262733.1	35865	35905	MK262733.1	35865	35905	-3	1.91e-09	_	_	AAAGAACAGAAAGTGGGGTAAAACCCCACTTTCTGTTCTTT	AAAGAACAGAAAGTGGGGTAAAACCCCACTTTCTGTTCTTT
R41	41	R	MK262733.1	91161	91201	MK262733.1	91165	91205	-3	1.91e-09	_	_	TATTTATATATAATTTATATATATATATATTTAGTATATAT	TATATATAATTTATATATATATATATTTAGTATATATATAT
R42	41	R	MK262733.1	121362	121402	MK262733.1	91109	91149	-3	1.91e-09	_	_	ATATTTTTATATATTTATTTTTATATTTATTTTATTATATT	TTATATTATTTTATTTATATATTTATTTATATATATATATA
R37	42	F	MK262733.1	9662	9703	MK262733.1	9730	9771	-3	5.15e-10	_	_	ATTTATATATTTATTTACAATATAATTTATATTTTATTACAA	ATTTATAAATTTATTTACAATATAATTTATATTTATTTACAA
R38	42	F	MK262733.1	89860	89901	MK262733.1	89874	89915	-1	2.09e-13	_	_	TATTTTATTTATTTTATTTAATTTATTTTATTTAATTTATTT	TATTTAATTTATTTTATTTAATTTATTTTATTTAATTTATTT
R34	43	F	MK262733.1	31139	31181	MK262733.1	31158	31200	0	4.15e-16	_	_	AATAATCTAAACTGGATCCAATAATCTAAACTGGATCCAATAA	AATAATCTAAACTGGATCCAATAATCTAAACTGGATCCAATAA
R35	43	R	MK262733.1	129588	129630	MK262733.1	129588	129630	0	4.15e-16	_	_	ATAATATAATATAATAATAATATAATAATAATATAATATAATA	ATAATATAATATAATAATAATATAATAATAATATAATATAATA
R36	43	R	MK262733.1	10180	10222	MK262733.1	10183	10225	-3	1.38e-10	_	_	AAATAAATATATATATAAATATAATCTAAATATATATATAAAT	TAAATATATATATAAATATAATCTAAATATATATATAAATGAA
R33	44	R	MK262733.1	89872	89915	MK262733.1	89872	89915	0	1.04e-16	_	_	TTTATTTAATTTATTTTATTTAATTTATTTTATTTAATTTATTT	TTTATTTAATTTATTTTATTTAATTTATTTTATTTAATTTATTT
R29	46	F	MK262733.1	51105	51150	MK262733.1	51162	51207	-1	8.95e-16	_	_	ATATATAGGAAGTTATATAATATATAGGAAGTTATATAATATATAG	ATATATAGGAAGTTATATAATATATAGGAAGTTATATAATATTTAG
R31	46	P	MK262733.1	136316	136361	MK262733.1	136316	136361	0	6.49e-18	_	_	TTTCTATCCAAATCAAATTGAAATTTCAATTTGATTTGGATAGAAA	TTTCTATCCAAATCAAATTGAAATTTCAATTTGATTTGGATAGAAA
R32	46	P	MK262733.1	21867	21912	MK262733.1	21867	21912	-2	6.04e-14	rpoC2	rpoC2	AATACCCTGTTTTGGTATTTCGATTGAAATACCAAAACAGGGTATT	AATACCCTGTTTTGGTATTTCGATTGAAATACCAAAACAGGGTATT
R30	46	R	MK262733.1	10092	10137	MK262733.1	10073	10118	-2	6.04e-14	_	_	ATCTAATAATCTAAATCTAATAATCTAAATATATATATATATCTAA	AATCTAAATATATATATATATCTAATAATCTAAATCTAATAATCTA
R27	48	F	MK262733.1	124257	124304	MK262733.1	124305	124352	0	4.05e-19	_	_	ACATAATTAATATATATACATTACTGTATATACATTAACTACTGTCTA	ACATAATTAATATATATACATTACTGTATATACATTAACTACTGTCTA
R28	48	P	MK262733.1	85712	85759	MK262733.1	85712	85759	-2	4.12e-15	_	_	AGGTATCTAAGGAATAGTGACTTCAAAGTCACTATTCCTTAGATACCT	AGGTATCTAAGGAATAGTGACTTCAAAGTCACTATTCCTTAGATACCT
R23	49	F	MK262733.1	162806	162854	MK262733.1	162827	162875	-2	1.07e-15	ycf2	ycf2	AAAAGGGGAAGTGACTTGGACAAAAAGAGAAGTGACTTGGACAAAAAGA	AAAAAGAGAAGTGACTTGGACAAAAAGAGAAGTGACTTGGACAAAAAGA
R24	49	F	MK262733.1	98281	98329	MK262733.1	98302	98350	-2	1.07e-15	ycf2	ycf2	TCTTTTTGTCCAAGTCACTTCTCTTTTTGTCCAAGTCACTTCTCTTTTT	TCTTTTTGTCCAAGTCACTTCTCTTTTTGTCCAAGTCACTTCCCCTTTT
R25	49	P	MK262733.1	98302	98350	MK262733.1	162827	162875	-2	1.07e-15	ycf2	ycf2	TCTTTTTGTCCAAGTCACTTCTCTTTTTGTCCAAGTCACTTCCCCTTTT	AAAAAGAGAAGTGACTTGGACAAAAAGAGAAGTGACTTGGACAAAAAGA
R26	49	P	MK262733.1	98281	98329	MK262733.1	162806	162854	-2	1.07e-15	ycf2	ycf2	TCTTTTTGTCCAAGTCACTTCTCTTTTTGTCCAAGTCACTTCTCTTTTT	AAAAGGGGAAGTGACTTGGACAAAAAGAGAAGTGACTTGGACAAAAAGA
R22	50	P	MK262733.1	33724	33773	MK262733.1	33724	33773	-2	2.79e-16	_	_	AGATAGTATGGTAGAAAGAACTATATATAATTCTTTCTACCATACTATCT	AGATAGTATGGTAGAAAGAACTATATATAATTCTTTCTACCATACTATCT
R21	52	F	MK262733.1	10047	10098	MK262733.1	10114	10165	-2	1.89e-17	_	_	ATCTAAATATATATATATATCTAAATAATCTAAATATATATATATATCTAAT	ATCTAAATATATATATATATCTAAATAATCTAAATATATATATAAATATAAT
R20	54	R	MK262733.1	89860	89913	MK262733.1	89860	89913	-2	1.27e-18	_	_	TATTTTATTTATTTTATTTAATTTATTTTATTTAATTTATTTTATTTAATTTAT	TATTTTATTTATTTTATTTAATTTATTTTATTTAATTTATTTTATTTAATTTAT
R19	55	F	MK262733.1	124139	124193	MK262733.1	124192	124246	0	2.47e-23	_	_	GTTTTTCCTTAGTGTTTGTTATATTATATATGTGATATGTTATGCGTACATACGT	GTTTTTCCTTAGTGTTTGTTATATTATATATGTGATATGTTATGCGTACATACGT
R18	58	R	MK262733.1	10073	10130	MK262733.1	10080	10137	-3	3.22e-19	_	_	AATCTAAATATATATATATATCTAATAATCTAAATCTAATAATCTAAATATATATATA	ATATATATATATATCTAATAATCTAAATCTAATAATCTAAATATATATATATATCTAA
R17	60	F	MK262733.1	10307	10366	MK262733.1	10329	10388	0	2.42e-26	_	_	TAATAAATATATTAATAAAATATAATAAATATATTAATAAAATATAATAAATATATTAAT	TAATAAATATATTAATAAAATATAATAAATATATTAATAAAATATAATAAATATATTAAT
R12	61	F	MK262733.1	160342	160402	MK262733.1	160390	160450	-2	9.95e-23	ycf2	ycf2	ATCAATATCGTCACTATCATCAATATCGATATCGTCACTATCATCAATATCGATATCGTCA	ATCGATATCGTCACTATCATCAATATCGATATCGTCACTATCATCAATATCGATATCATCA
R13	61	F	MK262733.1	100706	100766	MK262733.1	100754	100814	-2	9.95e-23	ycf2	ycf2	TGATGATATCGATATTGATGATAGTGACGATATCGATATTGATGATAGTGACGATATCGAT	TGACGATATCGATATTGATGATAGTGACGATATCGATATTGATGATAGTGACGATATTGAT
R15	61	P	MK262733.1	100754	100814	MK262733.1	160390	160450	-2	9.95e-23	ycf2	ycf2	TGACGATATCGATATTGATGATAGTGACGATATCGATATTGATGATAGTGACGATATTGAT	ATCGATATCGTCACTATCATCAATATCGATATCGTCACTATCATCAATATCGATATCATCA
R16	61	P	MK262733.1	100706	100766	MK262733.1	160342	160402	-2	9.95e-23	ycf2	ycf2	TGATGATATCGATATTGATGATAGTGACGATATCGATATTGATGATAGTGACGATATCGAT	ATCAATATCGTCACTATCATCAATATCGATATCGTCACTATCATCAATATCGATATCGTCA
R14	61	R	MK262733.1	10162	10222	MK262733.1	10144	10204	-3	5.87e-21	_	_	TAATCTAAATATATATATAAATAAATATATATATAAATATAATCTAAATATATATATAAAT	TAAATATATATATAAATATAATCTAAATATATATATAAATAAATATATATATAAATATAAT
R11	65	F	MK262733.1	51105	51169	MK262733.1	51143	51207	-1	4.6e-27	_	_	ATATATAGGAAGTTATATAATATATAGGAAGTTATATAATATATAGGAAGTTATATAATATATAG	ATATATAGGAAGTTATATAATATATAGGAAGTTATATAATATATAGGAAGTTATATAATATTTAG
R10	66	P	MK262733.1	122	187	MK262733.1	122	187	0	5.9e-30	_	_	TGAAACCAAATAGCAATACCCCATATCTCGCTATAGCGAGATATGGGGTATTGCTATTTGGTTTCA	TGAAACCAAATAGCAATACCCCATATCTCGCTATAGCGAGATATGGGGTATTGCTATTTGGTTTCA
R9	67	F	MK262733.1	65701	65767	MK262733.1	65733	65799	-3	1.91e-24	_	_	TTTATATTTATTGTTTTCTATTTATTTCTATATTTTTATATATTTTTTTCTATTTATTTCTATATTT	TTTTTATATATTTTTTTCTATTTATTTCTATATTTTTATATATTTTTTTCTATTTATTTCTATATTT
R8	68	P	MK262733.1	9546	9613	MK262733.1	9546	9613	0	3.69e-31	_	_	TTTAATATTAATATTTTATTAATAAAAATGGAATATTCCATTTTTATTAATAAAATATTAATATTAAA	TTTAATATTAATATTTTATTAATAAAAATGGAATATTCCATTTTTATTAATAAAATATTAATATTAAA
R7	81	F	MK262733.1	43426	43506	MK262733.1	45650	45730	-2	1.6e-34	psaB	psaA	AGTTGGTTCTATACATATGACCAGCGATCAGGAAAAGAATTGCAATAGCTAAATGATGATGTGCAATATCGGTCAGCCATA	AGTTGGTTCTATACATATGACCAGCGATCAGGAAAAGAATTGCAATAGCTAAATGATGGTGTACAATATCGGTCAGCCATA
R6	84	F	MK262733.1	51105	51188	MK262733.1	51124	51207	-1	2.16e-38	_	_	ATATATAGGAAGTTATATAATATATAGGAAGTTATATAATATATAGGAAGTTATATAATATATAGGAAGTTATATAATATATAG	ATATATAGGAAGTTATATAATATATAGGAAGTTATATAATATATAGGAAGTTATATAATATATAGGAAGTTATATAATATTTAG
R2	85	F	MK262733.1	160342	160426	MK262733.1	160366	160450	-2	6.9e-37	ycf2	ycf2	ATCAATATCGTCACTATCATCAATATCGATATCGTCACTATCATCAATATCGATATCGTCACTATCATCAATATCGATATCGTCA	ATCGATATCGTCACTATCATCAATATCGATATCGTCACTATCATCAATATCGATATCGTCACTATCATCAATATCGATATCATCA
R3	85	F	MK262733.1	100706	100790	MK262733.1	100730	100814	-2	6.9e-37	ycf2	ycf2	TGATGATATCGATATTGATGATAGTGACGATATCGATATTGATGATAGTGACGATATCGATATTGATGATAGTGACGATATCGAT	TGACGATATCGATATTGATGATAGTGACGATATCGATATTGATGATAGTGACGATATCGATATTGATGATAGTGACGATATTGAT
R4	85	P	MK262733.1	100730	100814	MK262733.1	160366	160450	-2	6.9e-37	ycf2	ycf2	TGACGATATCGATATTGATGATAGTGACGATATCGATATTGATGATAGTGACGATATCGATATTGATGATAGTGACGATATTGAT	ATCGATATCGTCACTATCATCAATATCGATATCGTCACTATCATCAATATCGATATCGTCACTATCATCAATATCGATATCATCA
R5	85	P	MK262733.1	100706	100790	MK262733.1	160342	160426	-2	6.9e-37	ycf2	ycf2	TGATGATATCGATATTGATGATAGTGACGATATCGATATTGATGATAGTGACGATATCGATATTGATGATAGTGACGATATCGAT	ATCAATATCGTCACTATCATCAATATCGATATCGTCACTATCATCAATATCGATATCGTCACTATCATCAATATCGATATCGTCA
R1	29166	P	MK262733.1	92190	121355	MK262733.1	139801	168966	0	0	rps3	ycf1	CCTGGATCAAATCGATTCTTTTTTGAATTCCTATACGTGCGATTCCTTCGAAACCTGAGGATATTCTCCTATTTTTTTGTACATAGTTTTTGATACAATTCCGTATTTTTTCATCTTCCTGTAGACCTACGGAATAATTTTTTGGTTGTGCAAACCAAAAGGAATGATGACGTTGGGTTGTACCAAGTCTGAAACCAAGTGGATTTATTTTTTGTCCCATATTTTCCTATTATATTTTCTTTCCATCCATATATTTTATTTTACTATGATGAATCTAAATCTTAGATTGATCTAAGATAAGAATAATTTAGATTTATCCTTTAATACAATTGTTATATGACAAGTGGGTCTTTTTATCGGATAACTACGTCCTCGAGCTCGAGGTCTTAATTTTTTGAC…	AAATATAATGCTATCCCATGTTTCTGATATTGCTATCCGTTCATTTTCCTCTTTTTTCTCCTCATCTTTTTTATCCCTAGTGTTTGTCTCTTCTTCCTCAAAATCGGAAATTTGTAATTCCGGTTTTCTCCTCACTGAATTCCTAAAAAAAAGATTAATCATTTGATAGATGTCAAAAAAAGAAAAAAAAAACGCTTTATCTATTCGATCCAAAAAAAGTGGGGAATGCACATTTGCTTGAAATATTTCCCAAATAACTGTTTTACGTCTTTGAGCACGCATAGATCCTTTGATTATACTCCTACGAAAATCCGGTTGTTGCGAGTAACGTATCAAAGCCACCTCCTCCTCTGGATCAATATTATTAACATTAGTATTGCTATTATCATTCTTATCAGT…
	30-34	35-39	40-44	45-49	50-54	55-59	60-64	65-69	≥ 70
	170	24	20	10	3	2	6	4	7
	Forward	Palindromic	Reverse	Complement	Total
	108	62	58	18	246

[truncated: 3 more sheets: ON598391, ON598392, ON598393]
