# Supplementary material for: Thirteen complete chloroplast genomes of the costaceae family: insights into genome structure, selective pressure and phylogenetic relationships
Source: BMC Genomics. 2024 Jan 17;25:68. doi: 10.1186/s12864-024-09996-4 (PMC10792896; doi:10.1186/s12864-024-09996-4)
Supplement: Supplementary file 4 — Supplementary Material 4: Table S4. Statistics of simple sequence repeats (SSRs) sequences distribution and designed primers in 13 Costaceae complete chloroplast genomes [file 12864_2024_9996_MOESM4_ESM.xlsx]

## Sheet: CO-1
ID	SSR nr.	SSR type	SSR	size	start	end	FORWARD PRIMER1 (5'-3')	Tm	REVERSE PRIMER1 (5'-3')	Tm	PRODUCT1 size (bp)	start (bp)	end (bp)	LSC/SSC/IRs	intergenic regions/protein coding genes/intron regions
CO-1	1	p1	(A)14	14	102	115	GGTCTTTTTATGTATGCTGTGCTG	60.082	ATCAACCGTGCTAACCTTGG	59.993	264	72	335	LSC	Start_psbA	PCs	14
CO-1	2	p3	(CAG)4	12	828	839	GGCATGCCATCAGAGAAACT	60.226	GGGTCGTGAGTGGGAACTTA	59.966	138	778	915	LSC	psbA	Intron	13
CO-1	3	p1	(A)13	13	3792	3804	TATACCCCGGAAAGAGGGAG	60.271	AAGGGTGCGTTCTCCTGTAA	59.734	272	785	1056	LSC	matK_trnK-UUU-exon1	Intergenic regions	41
CO-1	4	p1	(T)12	12	5971	5982	CGAAGAATTAATTTCCCTGTGA	58.25	GATGGAGCTCGAGCAGAAAG	60.24	236	929	1164	LSC	rps16-exon2_rps16-exon1
CO-1	5	p4	(CTAA)3	12	7687	7698	TTAGACCTTGCGTTGTGTGG	59.758	TCAGAATATGCCCGTACCGT	60.352	165	889	1053	LSC	rps16-exon1_trnQ-UUG
CO-1	6	c	(C)10(A)10	20	8091	8110	GAATAACGGGACCAAAACCC	60.411	TTCCATGTAATGATCAATGAATTTTT	59.873	250	898	1147	LSC	trnQ-UUG_psbK
CO-1	7	c	(A)11gattttttgacttgcctttttcatttttcccttataaaaataactcaatc(AAAAT)3	76	8324	8399	GGAAGAATTTTTGATTTGGGA	58.024	ACGATTGGATTGAAAATGGC	59.768	243	972	1214	LSC	trnQ-UUG_psbK
CO-1	9	c	(AT)6ctaa(AT)7ctaaataatctaa(AT)7ctaataatctaaatctaataatctaa(AT)7ctaaataatctaa(AT)5aaatataatctaa(AT)5aaataa(AT)5aaatataatctaa(AT)5aaatgaaataaaatgaa(AT)7tctaaaataataaaataaaatgaaatgaaattgaa(AT)6	260	9987	10246	No primer							LSC	trnS-GCU_trnG-UCC-exon1
CO-1	10	p2	(TA)5	10	10749	10758	No primer							LSC	trnS-GCU_trnG-UCC-exon1
CO-1	11	p2	(TA)6	12	10973	10984	No primer							LSC	trnS-GCU_trnG-UCC-exon1
CO-1	12	p4	(TTAT)3	12	14672	14683	TTCCCGAACCAAACATGAAT	60.17	CCGAATCGACGACCTAAAAA	60.067	279	950	1228	LSC	atpF-exon2_atpF-exon1
CO-1	13	c	(T)10ctgtttccggtggtattaaaatgccgctgtgcctagatatcttatctgcctctccaggaaaataaatatctccggaaaagattttgagttcaata(T)12	117	21278	21394	GTGATCCGTTGGACATGGA	60.332	CGGATCCTCGTTGATAATGG	60.288	279	942	1220	LSC	rpoC2
CO-1	14	p2	(AT)5	10	22739	22748	GCAAGGCATCGTAAACCAAT	59.967	AACATCGGATGCTGGATACC	59.78	195	981	1175	LSC	rpoC2
CO-1	15	p3	(ATT)4	12	24051	24062	CGGAGCCACAAAGGACTATC	59.694	CCAGCTATCGGGGATCCTAT	60.265	257	898	1154	LSC	rpoC1-exon2
CO-1	16	p1	(T)11	11	25537	25547	TCAAGTTCTCGCTAAGGACCA	60.001	AGGGGCCTAAAAGATCGAAT	59.049	218	964	1181	LSC	rpoC1-exon2_rpoC1-exon1
CO-1	17	p1	(C)10	10	25927	25936	CATGATGCCCCTTAAAGCAT	59.923	TGAAAGGGGAATTGATCTATGG	60.143	277	812	1088	LSC	rpoC1-exon2_rpoC1-exon1
CO-1	18	p3	(TAG)4	12	28033	28044	TTTTAATGCATTTACCCCGC	59.804	CAGTTCCGCTTTCTCAGTCC	59.989	255	909	1163	LSC	rpoB
CO-1	19	p1	(A)10	10	35015	35024	CCATTTTCTTCGTCGTCTTG	58.352	TTCTCTTTTACGGATCAGGCA	59.831	276	848	1123	LSC	trnD-GUC_trnY-GUA
CO-1	20	c	(TTATTT)3tatatagttttt(TTTA)3tatagtatttatttatatagtatttatattttatataga(TATAT)3	96	37110	37205	TCATAGGACAATTCAGGGTTCA	59.429	TTGGCCACAAACCGATCTA	60.057	274	972	1245	LSC	trnT-GGU_psbD
CO-1	21	p3	(TCT)4	12	41393	41404	GGATACGCCCCTTTACCATT	60.041	GCGCACCTATACGTCTCCAT	60.125	271	934	1204	LSC	trnM-CAU_rps14
CO-1	22	p1	(T)11	11	41668	41678	TATAGGTGCGCTATTGCGTG	59.886	GTTTCGATTCGATGGAGAGG	59.629	275	919	1193	LSC	rps14
CO-1	23	p1	(A)12	12	50683	50694	AGTCCTGGTAAAACCCCCAG	60.218	TTTCAGTAGATTTAGCTTTGCTTTG	58.473	170	889	1058	LSC	rps4_trnT-UGU
CO-1	24	c	(TA)5ttgtatatttattgtatatttattgtatatttatattatt(TA)5	60	50823	50882	CAAAGCAAAGCTAAATCTACTGAAA	58.473	ATAAAACGGAGCCGCAACTT	60.976	249	894	1142	LSC	rps4_trnT-UGU
CO-1	25	p1	(T)10	10	51686	51695	CAAATTGGAAATTATGATTAGAAAA	55.924	CCTTTTCCGAATCAAACCAG	59.541	238	951	1188	LSC	trnT-UGU_trnL-UAA-exon1
CO-1	26	p1	(A)13	13	51889	51901	GCTATAGCGGATCGGTCCTA	59.301	ATGGAATAGTGGAACGGTCG	59.813	178	867	1044	LSC	trnT-UGU_trnL-UAA-exon1
CO-1	27	p4	(CAAA)3	12	52156	52167	CTAACGAATTCAACGGGTCC	59.429	GCTCAGGATTGCCCATTTTA	60.038	194	980	1173	LSC	trnT-UGU_trnL-UAA-exon1
CO-1	28	c	(AT)5aattagttataatatgaataatatgaatgt(TATAA)3	55	52542	52596	CGATTAATGACCGGAATCCA	60.66	AAAGTCGACGGATTTTCCTC	58.24	279	980	1258	LSC	trnL-UAA-exon1_trnL-UAA-exon2
CO-1	29	c	(ATA)4aaatatgtaattg(TAA)4	37	56066	56102	No primer							LSC	ndhC_trnV-UAC-exon2
CO-1	30	p3	(ATA)4	12	56238	56249	No primer							LSC	ndhC_trnV-UAC-exon2
CO-1	31	p1	(A)10	10	60914	60923	TTGGTACCACCCAACCAAAT	59.948	ATAAATGGAGTTCGGGTTCG	58.903	217	921	1137	LSC	atpB_rbcL
CO-1	32	p1	(T)10	10	61475	61484	AAAACAAACATTGGGTTGCG	60.762	TGGTGACATAAGTCCCTCCC	59.779	270	846	1115	LSC	atpB_rbcL
CO-1	33	p1	(A)11	11	63131	63141	AAAAGATTGGGCCGATTACC	60.15	AAAAAGTCCACCAATCCCAA	59.264	258	967	1224	LSC	rbcL_accD
CO-1	34	p1	(T)12	12	65411	65422	No primer							LSC	accD_psaI
CO-1	35	c	(AT)6taatagtaatg(AT)5tg(AT)6	47	65555	65601	No primer							LSC	accD_psaI
CO-1	36	p4	(GAAA)3	12	69907	69918	TTTTTCGTTTTGCAGGATGC	61.113	GACGACACAAGAAAAAGGGG	59.569	199	894	1092	LSC	petA_psbJ
CO-1	37	p1	(A)10	10	73052	73061	CAGCGGATGAATCCATTTTT	59.901	AGCAGCCAGTAGAAAACCGA	60.015	264	846	1109	LSC	psbE_petL
CO-1	38	p1	(T)10	10	75955	75964	TCAATTGACCCAAAACTCCA	58.947	TGAAACAGAATTTCCCGGAG	60.044	236	817	1052	LSC	rps18_rpl20
CO-1	39	p1	(T)10	10	78038	78047	TCCGTGATTTAGCAATTCCA	59.112	TGTGTCGGGGATACATTTCA	59.774	156	940	1095	LSC	clpP1-exon3_clpP1-exon2
CO-1	40	p1	(T)10	10	78309	78318	GTTCAATATGGCGAAGGCAT	59.929	TTTCATTCTGGTCGGAGGAG	60.187	113	971	1083	LSC	clpP1-exon3_clpP1-exon2
CO-1	41	p1	(A)10	10	78693	78702	CTCGCTATCAACCTCTTGGC	59.978	GAAAAATGGAAGAAAAACCCC	58.831	271	885	1155	LSC	clpP1-exon2_clpP1-exon1
CO-1	42	p2	(TA)5	10	79963	79972	GAGTAATCCTCCCATTGCGT	59.009	ACACGATACCAAGGCAAACC	59.859	263	847	1109	LSC	clpP1-exon1_psbB
CO-1	43	p1	(T)12	12	87550	87561	CTATAATTCGTCCGCGCCTA	60.205	CGTTATGATTCAACCAGGGG	60.184	252	866	1117	LSC	rpl36_infA
CO-1	44	p5	(ATTAA)3	15	89857	89871	No primer							LSC	rpl16-exon2_rpl16-exon1
CO-1	45	p1	(T)11	11	90428	90438	GCAATGGAGCTCCCAATAAA	60.038	AGGGCAATGTGACAAAGCAT	60.526	162	901	1062	LSC	rpl16-exon2_rpl16-exon1
CO-1	46	c	(TA)5tttaatttatttaatttataatttatat(TA)5ttttatattattttatatttatattattttatttattttttttatattatttattatattatttatattattttatttatatatttatt(TA)7atttgtttatatatttatatataatt(TA)7tttag(TA)5tttagttatatatgtttag(TTATAT)3acaatt(TA)7tttagttatatatgtttagttatatttatatataatttatatatt(TA)7tttagttatatatgttatgtggtttagttattt(TA)5	365	90781	91145	No primer							LSC	rpl16-exon2_rpl16-exon1
CO-1	47	p1	(T)10	10	92692	92701	CTATCCCCCACCAATGAATG	60.006	TTGCGAGACATGCAAGAAAC	59.995	204	957	1160	IRb	rpl22_rps19
CO-1	48	p1	(T)10	10	93110	93119	AGTTTTTCCATTTTTGCCGA	59.564	AATCCACTGCCTTGATCCAC	59.934	250	916	1165	IRb	rps19_trnH-GUG
CO-1	49	p2	(GA)5	10	98707	98716	TCTTTGTGCGTCGGTAAAAA	59.344	GCTCTACGAACGAATGGCTC	59.985	179	963	1141	IRb	ycf2
CO-1	50	p1	(T)10	10	108360	108369	TTTCTCGATCAATCCCCTTG	60.006	GCTCGATGAGAAAATGGGTC	59.635	269	863	1131	IRb	rps12-exon2_trnV-GAC
CO-1	51	p1	(T)10	10	120946	120955	TCTATGCGTGCTCAAAGACG	60.157	CCGGTTTTCTCCTCACTGAA	60.224	166	906	1071	IRb	ycf1
CO-1	52	p2	(AT)6	12	124875	124886	TGCATGAAAATTTGTTATATGCC	58.924	TTTGAATTTTCTAATGATTTGGATACC	59.893	196	912	1107	SSC	rpl32_trnL-UAG
CO-1	53	p2	(AT)6	12	126625	126636	No primer							SSC	ccsA_ndhD
CO-1	54	c	(A)10tatatcaaaaatatatcaaaatatataaaataaagataaaataaaattaagataaaaagataataagataatgataatatagataaag(TA)5	108	126791	126898	No primer							SSC	ccsA_ndhD
CO-1	55	p4	(AATA)3	12	127311	127322	GTTCTCGTGGTCCAGAATCC	59.511	TTTTCGATGGCTTCTCTTGC	60.469	244	916	1159	SSC	ndhD
CO-1	56	c*	(ATAAT)3(ATA)4*taata(ATAAT)3agaaaatattataaat(ATA)5ttaattctataattctataatataatagataat(ATA)4aatagataatataatagaaaatattatagaagaaaatattatagaaaatattataaat(ATA)5	191	129357	129547	No primer							SSC	psaC_ndhE
CO-1	57	p1	(A)11	11	129849	129859	No primer							SSC	psaC_ndhE
CO-1	59	p4	(AAAT)4	16	131119	131134	CCCAATGAAAAAGCGGAATA	59.901	CCTTTTTCCTTTCCTGGACC	59.912	184	872	1055	SSC	ndhG_ndhI
CO-1	60	p1	(A)11	11	132886	132896	CCCCTTTTGGGGAGAATAAA	60.116	CCATTCATATCCGTCCATTTG	60.024	271	934	1204	SSC	ndhA-exon2_ndhA-exon1
CO-1	61	p4	(AAAT)3	12	133188	133199	CCAAATGGACGGATATGAATG	60.024	CTTCCCTACGATTCCGATCT	58.214	208	881	1088	SSC	ndhA-exon2_ndhA-exon1
CO-1	62	p2	(TA)7	14	136318	136331	CTACCGAAAATGGCATGTGA	59.542	GGTAGTCGTTTCAGTATGTCAAGG	59.132	277	974	1250	SSC	rps15_ycf1
CO-1	63	c	(T)12gattggatagattgatttcttgctgaatcgtaagaaaaaaaagatctttttttttccattttttaatattcataa(T)10	97	137634	137730	TGGTATGATCCACGGTTTCA	59.774	TCGGTACCAAAATTGATAAAAA	56.407	251	877	1127	SSC	ycf1
CO-1	64	p1	(T)10	10	139104	139113	CCTTTTGCATTTTCATTTGG	58.135	TTGGAATGGAAACGGAAGTC	59.91	268	818	1085	SSC	ycf1
CO-1	65	p1	(T)13	13	139225	139237	GACTTCCGTTTCCATTCCAA	59.91	TATTCCAATTTCCCGAGTGG	59.756	278	945	1222	SSC	ycf1
CO-1	66	p1	(A)10	10	139734	139743	CCGGTTTTCTCCTCACTGAA	60.224	TCTATGCGTGCTCAAAGACG	60.157	166	936	1101	IRa	ycf1
CO-1	67	p1	(A)10	10	152320	152329	GCTCGATGAGAAAATGGGTC	59.635	TTTCTCGATCAATCCCCTTG	60.006	269	876	1144	IRa	trnV-GAC_rps12-exon2
CO-1	68	p2	(TC)5	10	161973	161982	CCTGTGACTCGATTGGTGAA	59.676	TGAATCCCGTGAAACCATTT	60.17	276	975	1250	IRa	ycf2
CO-1	69	p1	(A)10	10	167570	167579	AATCCACTGCCTTGATCCAC	59.934	AGTTTTTCCATTTTTGCCGA	59.564	250	842	1091	IRa	trnH-GUG_rps19
CO-1	70	p1	(A)10	10	167988	167997	TTGCGAGACATGCAAGAAAC	59.995	CTATCCCCCACCAATGAATG	60.006	204	847	1050	IRa	rps19_rpl22
Specifications
==============
Sequence source file: "CO-1.tmp"
Definement of microsatellites (unit size / minimum number of repeats):
(1/10) (2/5) (3/4) (4/3) (5/3) (6/3)
Maximal number of bases interrupting 2 SSRs in a compound microsatellite: 100
RESULTS OF MICROSATELLITE SEARCH
================================
Total number of sequences examined: 1
Total size of examined sequences (bp): 168717
Total number of identified SSRs: 104
Number of SSR containing sequences: 1
Number of sequences containing more than 1 SSR: 1
Number of SSRs present in compound formation: 34
Distribution to different repeat type classes
---------------------------------------------
Unit size	Number of SSRs
1	42
2	34
3	11
4	9
5	6
6	2
Frequency of identified SSR motifs
----------------------------------
Repeats	3	4	5	6	7	8	9	10	11	12	13	14	total
A	-	-	-	-	-	-	-	10	4	1	2	2	19
C	-	-	-	-	-	-	-	2					2
T	-	-	-	-	-	-	-	12	3	5	1		21
AT	-	-	7	6	4								17
GA	-	-	1										1
TA	-	-	9	1	5								15
TC	-	-	1										1
ATA	-	4	2										6
ATT	-	1											1
CAG	-	1											1
TAA	-	1											1
TAG	-	1											1
TCT	-	1											1
AAAT	1	1											2
AATA	1												1
CAAA	1												1
CTAA	1												1
GAAA	1												1
TATT	1												1
TTAT	1												1
TTTA	1												1
AAAAT	1												1
ATAAT	2												2
ATTAA	1												1
TATAA	1												1
TATAT	1												1
TTATAT	1												1
TTATTT	1												1
Frequency of classified repeat types (considering sequence complementary)
-------------------------------------------------------------------------
Repeats	3	4	5	6	7	8	9	10	11	12	13	14	total
A/T	-	-	-	-	-	-	-	22	7	6	3	2	40
C/G	-	-	-	-	-	-	-	2					2
AG/CT	-	-	2										2
AT/AT	-	-	16	7	9								32
AAG/CTT	-	1											1
AAT/ATT	-	6	2										8
ACT/AGT	-	1											1
AGC/CTG	-	1											1
AAAC/GTTT	1												1
AAAG/CTTT	1												1
AAAT/ATTT	5	1											6
AACT/AGTT	1												1
AAAAT/ATTTT	1												1
AAATT/AATTT	1												1
AATAT/ATATT	4												4
AAAAAT/ATTTTT	1												1
AAATAT/ATATTT	1												1
region	all-SSR	1nuc	2nuc	3nuc	4nuc	5nuc	6nuc
Genome	104	42	34	11	9	6	2
IRa	5	4	1	0	0	0	0
IRb	5	4	1	0	0	0	0
LSC	73	27	28	7	5	4	2
SSC	21	7	4	4	4	2	0
			Total	Mononucleotide	Dinucleotide	Trinucleotide	Tetranucleotide	Pentanucleotide	Hexanucleotide
	CO-1	Costus barbatus *	104	42	34	11	9	6	2
	CO-8	Costus beckii *	102	41	32	11	9	7	2
	CO-6	Costus dubius *	104	43	34	10	10	5	2
	CO-2	Costus speciosus Guangdong *	89	36	23	8	16	5	1
	CO-7	Costus speciosus var. marginatus *	87	33	25	7	15	6	1
	CO-5	Costus tonkinensis Yunnan *	90	34	25	7	20	4	0
		Costus viridis	107	45	35	11	9	6	1
	CO-10	Costus woodsonii *	102	44	32	10	10	5	1
		Hellenia speciosa Guizhou	89	36	23	8	16	5	1
	CO-11	Monocostus uniflorus *	100	38	32	12	11	6	1
	ON598391	Hellenia lacera	91	37	24	8	15	4	3
	ON598392	Hellenia speciosa Yunnan	90	36	24	9	15	5	1
	ON598393	Costus tonkinensis	81	35	21	7	16	2	0
			1236	500	364	119	171	66	16
				0.4045	0.2944	0.0962	0.1383	0.0534	0.0129
		Repeats	CO-1		Repeats	CO-2		Repeats	CO-5		Repeats	CO-6		Repeats	CO-7		Repeats	CO-8		Repeats	CO-10		Repeats	CO-11
		A/T	40		A/T	36		A/T	34		A/T	41		A/T	33		A/T	39		A/T	42		A/T	36
		C/G	2		C/G	0		C/G	0		C/G	2		C/G	0		C/G	2		C/G	2		C/G	2
		AG/CT	2		AG/CT	2		AG/CT	2		AG/CT	2		AG/CT	2		AG/CT	2		AG/CT	2		AG/CT	2
		AT/AT	32		AT/AT	21		AT/AT	23		AT/AT	32		AT/AT	23		AT/AT	30		AT/AT	30		AT/AT	30
		AAG/CTT	1		AAG/CTT	0		AAG/CTT	0		AAG/CTT	1		AAG/CTT	0		AAG/CTT	1		AAG/CTT	1		AAG/CTT	0
		AAT/ATT	8		AAT/ATT	7		AAT/ATT	6		AAT/ATT	7		AAT/ATT	6		AAT/ATT	8		AAT/ATT	7		AAT/ATT	11
		ACT/AGT	1		ACT/AGT	1		ACT/AGT	1		ACT/AGT	1		ACT/AGT	1		ACT/AGT	1		ACT/AGT	1		ACT/AGT	1
		AGC/CTG	1		AGC/CTG	0		AGC/CTG	0		AGC/CTG	1		AGC/CTG	0		AGC/CTG	1		AGC/CTG	1		AGC/CTG	0
		AAAC/GTTT	1		AAAC/GTTT	1		AAAC/GTTT	1		AAAC/GTTT	1		AAAC/GTTT	1		AAAC/GTTT	1		AAAC/GTTT	1		AAAC/GTTT	1
		AAAG/CTTT	1		AAAG/CTTT	1		AAAG/CTTT	1		AAAG/CTTT	1		AAAG/CTTT	1		AAAG/CTTT	1		AAAG/CTTT	1		AAAG/CTTT	1
		AAAT/ATTT	6		AAAT/ATTT	11		AAAT/ATTT	16		AAAT/ATTT	7		AAAT/ATTT	11		AAAT/ATTT	6		AAAT/ATTT	7		AAAT/ATTT	7
		AACT/AGTT	1		AACT/AGTT	1		AACT/AGTT	1		AACT/AGTT	1		AACT/AGTT	1		AACT/AGTT	1		AACT/AGTT	1		AACT/AGTT	1
		AATG/ATTC	0		AATG/ATTC	1		AATG/ATTC	1		AATG/ATTC	0		AATG/ATTC	1		AATG/ATTC	0		AATG/ATTC	0		AATG/ATTC	1
		AATT/AATT	0		AATT/AATT	1		AATT/AATT	0		AATT/AATT	0		AATT/AATT	0		AATT/AATT	0		AATT/AATT	0		AATT/AATT	0
		AAAAC/GTTTT	0		AAAAC/GTTTT	0		AAAAC/GTTTT	2		AAAAC/GTTTT	0		AAAAC/GTTTT	2		AAAAC/GTTTT	0		AAAAC/GTTTT	0		AAAAC/GTTTT	0
		AAAAT/ATTTT	1		AAAAT/ATTTT	2		AAAAT/ATTTT	1		AAAAT/ATTTT	1		AAAAT/ATTTT	2		AAAAT/ATTTT	1		AAAAT/ATTTT	1		AAAAT/ATTTT	1
		AAATT/AATTT	1		AAATT/AATTT	0		AAATT/AATTT	0		AAATT/AATTT	0		AAATT/AATTT	0		AAATT/AATTT	1		AAATT/AATTT	0		AAATT/AATTT	0
		AATAT/ATATT	4		AATAT/ATATT	1		AATAT/ATATT	0		AATAT/ATATT	4		AATAT/ATATT	0		AATAT/ATATT	5		AATAT/ATATT	4		AATAT/ATATT	5
		AACAT/ATGTT	0		AACAT/ATGTT	2		AACAT/ATGTT	1		AACAT/ATGTT	0		AACAT/ATGTT	2		AACAT/ATGTT	0		AACAT/ATGTT	0		AACAT/ATGTT	0
		AAAAAT/ATTTTT	1		AAAAAT/ATTTTT	0		AAAAAT/ATTTTT	0		AAAAAT/ATTTTT	0		AAAAAT/ATTTTT	0		AAAAAT/ATTTTT	1		AAAAAT/ATTTTT	0		AAAAAT/ATTTTT	0
		AAATAT/ATATTT	1		AAATAT/ATATTT	0		AAATAT/ATATTT	0		AAATAT/ATATTT	2		AAATAT/ATATTT	0		AAATAT/ATATTT	1		AAATAT/ATATTT	1		AAATAT/ATATTT	0
		AAACTT/AAGTTT	0		AAACTT/AAGTTT	1		AAACTT/AAGTTT	0		AAACTT/AAGTTT	0		AAACTT/AAGTTT	0		AAACTT/AAGTTT	0		AAACTT/AAGTTT	0		AAACTT/AAGTTT	0
		AAAATG/ATTTTC	0		AAAATG/ATTTTC	0		AAAATG/ATTTTC	0		AAAATG/ATTTTC	0		AAAATG/ATTTTC	1		AAAATG/ATTTTC	0		AAAATG/ATTTTC	0		AAAATG/ATTTTC	0
		AAATTC/AATTTG	0		AAATTC/AATTTG	0		AAATTC/AATTTG	0		AAATTC/AATTTG	0		AAATTC/AATTTG	0		AAATTC/AATTTG	0		AAATTC/AATTTG	0		AAATTC/AATTTG	1
			104	102	104	89	87	90	107	102	89	100
			CO-1	CO-8	CO-6	CO-2	CO-7	CO-5		CO-10		CO-11
	1236		Costus barbatus *	Costus beckii *	Costus dubius *	Costus speciosus Guangdong *	Costus speciosus var. marginatus *	Costus tonkinensis Yunnan *	Costus viridis	Costus woodsonii *	Hellenia speciosa Guizhou	Monocostus uniflorus *	Hellenia lacera	Hellenia speciosa Yunnan	Costus tonkinensis
0.394	487	A/T	40	39	41	36	33	34	43	42	36	36	36	36	35
	13	C/G	2	2	2	0	0	0	2	2	0	2	1	0	0
	26	AG/CT	2	2	2	2	2	2	2	2	2	2	2	2	2
0.2734	338	AT/AT	32	30	32	21	23	23	33	30	21	30	22	22	19
	5	AAG/CTT	1	1	1	0	0	0	1	1	0	0	0	0	0
0.0777	96	AAT/ATT	8	8	7	7	6	6	8	7	7	11	7	8	6
		ACT/AGT	1	1	1	1	1	1	1	1	1	1	1	1	1
		AGC/CTG	1	1	1	0	0	0	1	1	0	0	0	0	0
		AAAC/GTTT	1	1	1	1	1	1	1	1	1	1	1	1	1
		AAAG/CTTT	1	1	1	1	1	1	1	1	1	1	1	1	1
0.0987	122	AAAT/ATTT	6	6	7	11	11	16	6	7	11	7	11	11	12
		AACT/AGTT	1	1	1	1	1	1	1	1	1	1	1	1	1
		AATG/ATTC	0	0	0	1	1	1	0	0	1	1	1	1	1
		AATT/AATT	0	0	0	1	0	0	0	0	1	0	0	0	0
		AAAAC/GTTTT	0	0	0	0	2	2	0	0	0	0	0	0	0
		AAAAT/ATTTT	1	1	1	2	2	1	1	1	2	1	2	2	1
		AAATT/AATTT	1	1	0	0	0	0	1	0	0	0	0	0	0
		AATAT/ATATT	4	5	4	1	0	0	4	4	1	5	0	0	0
		AACAT/ATGTT	0	0	0	2	2	1	0	0	2	0	2	2	1
		AAAAAT/ATTTTT	1	1	0	0	0	0	0	0	0	0	1	0	0
		AAATAT/ATATTT	1	1	2	0	0	0	1	1	0	0	1	1	0
		AAACTT/AAGTTT	0	0	0	1	0	0	0	0	1	0	0	1	0
		AAAATG/ATTTTC	0	0	0	0	1	0	0	0	0	0	1	0	0
		AAATTC/AATTTG	0	0	0	0	0	0	0	0	0	1	0	0	0
		CO-1	CO-8	CO-6	CO-2	CO-7	CO-5		CO-10		CO-11				1236
		Costus barbatus *	Costus beckii *	Costus dubius *	Costus speciosus Guangdong *	Costus speciosus var. marginatus *	Costus tonkinensis Yunnan *	Costus viridis	Costus woodsonii *	Hellenia speciosa Guizhou	Monocostus uniflorus *	Hellenia lacera	Hellenia speciosa Yunnan	Costus tonkinensis
	IRa	5	5	5	4	5	5	5	5	4	3	4	4	5	59	0.0477
	IRb	5	5	5	4	5	5	5	5	4	3	4	4	5	59	0.0477
	LSC	73	72	74	63	59	64	75	71	63	68	66	65	55	868	0.7023
	SSC	21	20	20	18	18	16	22	21	18	26	17	17	16	250	0.2023
		CO-1	CO-8	CO-6	CO-2	CO-7	CO-5		CO-10		CO-11
		Costus barbatus *	Costus beckii *	Costus dubius *	Costus speciosus Guangdong *	Costus speciosus var. marginatus *	Costus tonkinensis Yunnan *	Costus viridis	Costus woodsonii *	Hellenia speciosa Guizhou	Monocostus uniflorus *	Hellenia lacera	Hellenia speciosa Yunnan	Costus tonkinensis
	Protein coding regions	14	14	13	13	13	14	13	13	13	12	13	13	14
	Intron	13	13	13	9	9	9	14	12	6	8	10	10	8
	Intergenic regions	41	41	41	45	41	40	41	42	48	48	46	44	38

## Sheet: CO-2
ID	SSR nr.	SSR type	SSR	size	start	end	FORWARD PRIMER1 (5'-3')	Tm	REVERSE PRIMER1 (5'-3')	Tm	PRODUCT1 size (bp)	start (bp)	end (bp)	LSC/SSC/IRs	intergenic regions/protein coding genes/intron regions	PCs	13
CO-2	1	p1	(A)13	13	3882	3894	CCGATCGCTCTTTTGACTTT	59.452	GGGAAAGGGTGTGTTCTCCT	60.349	165	898	1062	LSC	matK_trnK-UUU-exon1	Intron	9
CO-2	2	p6	(TTAAGT)3	18	4622	4639	TGCCAAAATTATGACAGACCA	59.027	CACTTCATGGGTTTGCATTG	59.964	161	936	1096	LSC	trnK-UUU-exon1_rps16-exon2	Intergenic regions	45
CO-2	3	c	(T)10caaacttgtttcgaatttgaacctttcga(TTTAT)3	54	6005	6058	CGAAGAATTAATTTCCCTGTGA	58.25	GATGGAGCTCGAGCAGAAAG	60.24	237	926	1162	LSC	rps16-exon2_rps16-exon1
CO-2	4	p4	(CTAA)3	12	7913	7924	TTAGACCTTGCGTTGTGTGG	59.758	TCAGAATATGCCCGTACCGT	60.352	165	889	1053	LSC	rps16-exon1_trnQ-UUG
CO-2	5	p1	(A)11	11	8509	8519	GGAAGAATTTTTGATTTGGGA	58.024	ACGATTGGATTGAAAATGGC	59.768	238	972	1209	LSC	trnQ-UUG_psbK
CO-2	6	p1	(A)11	11	9163	9173	TTGGGGAGTGTCATGTCAAA	59.935	TTTTTATTCCTCACGCCCAG	60.067	237	960	1196	LSC	psbK_psbI
CO-2	8	p4	(TTTA)3	12	9816	9827	No primer							LSC	trnS-GCU_trnG-UCC-exon1
CO-2	9	p2	(AT)5	10	9984	9993	No primer							LSC	trnS-GCU_trnG-UCC-exon1
CO-2	10	p4	(TTAT)3	12	13907	13918	TTCCCGAACCAAACATGAAT	60.17	CCGAATCGACGACCTAAAAA	60.067	279	950	1228	LSC	atpF-exon2_atpF-exon1
CO-2	11	p3	(TAT)5	15	16047	16061	No primer							LSC	atpH_atpI
CO-2	12	c*	(AATA)4(AT)6*(AATA)3tataataaatatatat(AATA)3ataaggattatgattataggattagctgtgattaggagaagttattattatagaatattattctagaaatag(TAA)4tagtaataaatagtaataatag(TAA)4tatataatttattaatttattaattattaataataatttattaattattaataatatataatttataattatatattgatattata(TTATG)3a(TTATG)3	300	16566	16865	No primer							LSC	atpH_atpI
CO-2	13	c	(T)10ctgtttccggtggtattaaaatgccgctgtgcctagatatcttatctgcctctccaggaaaataaatatctccggaaaagattttgagttccata(T)12	117	20918	21034	GTGATCCGTTGGACATGGA	60.332	CGGATCCTCGTTGATAATGG	60.288	279	942	1220	LSC	rpoC2
CO-2	14	p2	(AT)5	10	22385	22394	GCAAGGCATCGTAAACCAAT	59.967	AACATCGGATGCTGGATACC	59.78	195	981	1175	LSC	rpoC2
CO-2	15	p3	(ATT)4	12	23703	23714	CGGAGCCACAAAGGACTATC	59.694	CCAGCTATCGGGGATCCTAT	60.265	257	898	1154	LSC	rpoC1-exon2
CO-2	16	p1	(T)10	10	25182	25191	TCAAGTTCTCGCTAAGGACCA	60.001	GGGGTATCATGGCATAACCA	60.414	254	964	1217	LSC	rpoC1-exon2_rpoC1-exon1
CO-2	17	p3	(TAG)4	12	27652	27663	TTTTAATGCATTTACCCCGC	59.804	CAGTTCCGCTTTCTCAGTCC	59.989	255	909	1163	LSC	rpoB
CO-2	18	p2	(TA)5	10	32908	32917	TCCGCGGAGTTCTATTCTGT	59.836	CCAAAATAATCGAAGGCCAA	59.901	258	800	1057	LSC	petN_psbM
CO-2	19	p1	(T)15	15	34803	34817	TGGATAATCAACCTTTCAGCAA	59.586	GGCGATATGTCTACGCTGGT	60.125	277	848	1124	LSC	trnD-GUC_trnY-GUA
CO-2	20	c	(T)10atttttatatagttgtttatatagtttt(TTTA)4	54	36768	36821	TCATAGGACAATTCAGGGTTCA	59.429	CGATTTCTCGTTCTATGCCC	59.668	243	969	1211	LSC	trnT-GGU_psbD
CO-2	21	p1	(T)11	11	41208	41218	TATAGGTGCGCTATTGCGTG	59.886	ATTCGATGGAGAGGGAGGAT	59.858	263	919	1181	LSC	rps14
CO-2	22	p1	(A)11	11	48908	48918	CCAAGGACTTTATTTTACTGCGA	59.687	GGAATCGTCCCATGGATTTT	60.891	215	894	1108	LSC	ycf3-exon1_trnS-GGA
CO-2	23	p4	(ATTT)3	12	49501	49512	AACCATCATCCCAACAGGAG	59.779	TTCCCGTCAGACTTGAACCT	59.697	251	838	1088	LSC	trnS-GGA_rps4
CO-2	24	p1	(A)10	10	50229	50238	TTGCGATCTTTTCCCAGAAT	59.645	TTTCAGTAGATTTAGCTTTGCTTTG	58.473	235	822	1056	LSC	rps4_trnT-UGU
CO-2	25	c	(TA)5ttgtattgtatt(TA)6	34	50352	50385	CAAAGCAAAGCTAAATCTACTGAAA	58.473	ATAAAACGGAGCCGCAACTT	60.976	213	909	1121	LSC	rps4_trnT-UGU
CO-2	26	p1	(T)11	11	51178	51188	CAAATTGGAAATTATGATTAGAAAA	55.924	TTATCTTAGGACCGATCCGC	59.138	180	938	1117	LSC	trnT-UGU_trnL-UAA-exon1
CO-2	27	p4	(CAAA)3	12	51670	51681	CTAACGAATTCAACGGGTCC	59.429	GGGTTTCCCCACTAAAGCTC	59.94	134	980	1113	LSC	trnT-UGU_trnL-UAA-exon1
CO-2	28	p2	(AT)5	10	52059	52068	TTAATCATGACCGGAATCCA	58.768	AAAGTCGACGGATTTTCCTC	58.24	279	980	1258	LSC	trnL-UAA-exon1_trnL-UAA-exon2
CO-2	29	p1	(A)11	11	53053	53063	TGCTCCATCTCTTTTTGCTTT	59.101	CGGATTTGTACTGTGCCTGA	59.716	189	911	1099	LSC	trnF-GAA_ndhJ
CO-2	30	p5	(TATAA)3	15	55646	55660	No primer							LSC	ndhC_trnV-UAC-exon2
CO-2	31	p1	(A)16	16	55835	55850	No primer							LSC	ndhC_trnV-UAC-exon2
CO-2	32	p3	(ATA)4	12	55955	55966	No primer							LSC	ndhC_trnV-UAC-exon2
CO-2	33	p1	(T)11	11	58025	58035	TCATTGCATAAGAGGCTCCC	60.177	TTCCGGGATTATAGGTGGAA	59.227	252	838	1089	LSC	trnV-UAC-exon1_trnM-CAU
CO-2	34	p1	(A)10	10	60507	60516	TTCAGCCAATCCAATCCTTC	60.014	AAATGGGCATAATTCATCCG	59.621	257	972	1228	LSC	atpB_rbcL
CO-2	35	c	(TA)7tttag(AT)5tattag(AT)5tatttattagatatttattagatatatattag(AT)5catatatatttag(AT)6tatattattag(AT)5	133	65128	65260	No primer							LSC	accD_psaI
CO-2	36	p1	(A)10	10	67446	67455	CAGATGGAGTCGACGAATGA	59.787	ATGGATGCGAGATATGGGAG	59.877	111	934	1044	LSC	cemA
CO-2	37	c	(GAAA)3tccttttaggagggattactagtcttacgaatcttctattcgacacaagaaaaaggattttccccctttttcttgtgtcgtcttatatt(ATA)4	113	69538	69650	TTTTCTTTTTCGTTTTGCGG	60.211	CGGAAAGGAAGGAATGGTAA	59.016	267	889	1155	LSC	petA_psbJ
CO-2	38	p1	(A)13	13	72590	72602	CAGCGGATGAATCCATTTTT	59.901	AGCAGCCAGTAGAAAACCGA	60.015	272	839	1110	LSC	psbE_petL
CO-2	39	c	(T)12gttcattttcatataat(ATA)4	41	73578	73618	ACAGGATTTGAACCCGTGAC	59.827	CCCTTGTTCCTGAACATTACTGA	60.391	279	832	1110	LSC	trnP-UGG_psaJ
CO-2	40	p1	(T)10	10	74526	74535	TGAAATAATAATTGCAACGAAATC	57.418	TTGGCCATGAACCTAACCTC	59.933	128	956	1083	LSC	psaJ_rpl33
CO-2	41	p2	(TA)5	10	79436	79445	TGCATTTGTTTCCCGAAAGT	60.481	ACCCATGGAAATACCCCTTT	59.397	268	825	1092	LSC	clpP1-exon1_psbB
CO-2	42	p1	(T)12	12	86972	86983	ATAATTCGTCCACGCCTACG	59.982	CGTTATGATTCAACCAGGGG	60.184	250	868	1117	LSC	rpl36_infA
CO-2	43	p1	(T)14	14	89368	89381	TGCTTTTTATAACGATTCTTGATCC	59.898	CGAATAATTCATTGGGTGGG	60.009	209	971	1179	LSC	rpl16-exon2_rpl16-exon1
CO-2	44	p2	(TA)11	22	90320	90341	No primer							LSC	rpl16-exon2_rpl16-exon1
CO-2	45	p1	(T)11	11	90571	90581	AAGTTCAAGTAGGGCAAGCG	59.517	ATGCTTAGCGTGTGACTCGT	58.553	100	967	1066	LSC	rpl16-exon2_rpl16-exon1
CO-2	46	p1	(T)10	10	92377	92386	AGTTTTTCCATTTTTGCCGA	59.564	AATCCACTGCCTTGATCCAC	59.934	250	916	1165	IRb	rps19_trnH-GUG
CO-2	47	p2	(GA)5	10	97974	97983	TCTTTGTGCGTCGGTAAAAA	59.344	GCTCTACGAACGAATGGCTC	59.985	185	963	1147	IRb	ycf2
CO-2	48	p1	(T)10	10	105587	105596	CAATCTCCGAAAAAGTCCCA	60.044	ATCAACTAAGCCCTCTCGGG	60.59	155	967	1121	IRb	ndhB-exon1_rps7
CO-2	49	p1	(T)10	10	107611	107620	TTTCTCGATCAATCCCCTTG	60.006	GCTCGATGAGAAAATGGGTC	59.635	269	863	1131	IRb	rps12-exon2_trnV-GAC
CO-2	50	p2	(AT)10	20	122016	122035	AAAAATTCTTTCCTTTCTCCTACTTG	58.933	AAACATCCTAAAAATACATTAAAACCC	58.404	276	888	1163	SSC	ndhF_rpl32
CO-2	51	p2	(AT)5	10	122915	122924	TGCAAATTTGTTATATGCCTAACC	59.36	GAATTTCATCACTAAATCAAATTTTTC	57.868	222	916	1137	SSC	rpl32_trnL-UAG
CO-2	52	c	(AATAA)3ctatatctatatataaactatatatagttaatatataaaataaaataactatactatataaaataaaataactataac(TA)5aaataactatatatagtatattaactatatatagttaatatac(TA)5	156	124840	124995	No primer							SSC	ccsA_ndhD
CO-2	53	p2	(TA)5	10	125152	125161	No primer							SSC	ccsA_ndhD
CO-2	54	p4	(AATA)3	12	125564	125575	GCAAAATTGGAGTTTGGAACA	59.967	GAGTGGTTTTGTTGCGGAAT	59.978	192	936	1127	SSC	ndhD
CO-2	55	p2	(TA)5	10	128007	128016	No primer							SSC	psaC_ndhE
CO-2	57	p4	(AAAT)4	16	129489	129504	CCCAATGAAAAAGCGGAATA	59.901	CCTTTTTCCTTTCCTGGACC	59.912	184	872	1055	SSC	ndhG_ndhI
CO-2	58	p4	(ATTA)3	12	129621	129632	GTCCAGGAAAGGAAAAAGGG	59.912	AAAAAGTAAGTAGGATTGGCCC	57.816	194	905	1098	SSC	ndhG_ndhI
CO-2	59	p4	(AAAT)3	12	131560	131571	CCAAATGGACGGATATGAATG	60.024	CTTCCCTACGATTCCGATCT	58.214	207	882	1088	SSC	ndhA-exon2_ndhA-exon1
CO-2	60	p1	(T)10	10	131713	131722	AGATCGGAATCGTAGGGAAG	58.214	TCTTGAAGCGGGTGTAAAAGA	59.869	246	916	1161	SSC	ndhA-exon2_ndhA-exon1
CO-2	61	p1	(T)10	10	134255	134264	TCGACGTTTTCCCAGAATTT	59.546	TTTCCTGATCGGTAAAATCCA	59.397	240	802	1041	SSC	rps15_ycf1
CO-2	62	p1	(T)12	12	136013	136024	TGGTATGATCCATGGTTTCG	59.2	TTAAGGAATGGACCAATATGC	56.636	269	877	1145	SSC	ycf1
CO-2	63	p4	(CATT)3	12	136654	136665	CGAGACCATTTGCTCTGAGAT	59.444	TCAATATCGCGGTACCTATCC	58.935	177	942	1118	SSC	ycf1
CO-2	64	p1	(T)13	13	137655	137667	TGTTTTCGGGAAGAACCAAA	60.452	TTTCCGTTTAAAACCTTGGC	59.098	153	922	1074	SSC	ycf1
CO-2	65	p1	(A)10	10	138164	138173	CCGGTTTTCTCCTCACTGAA	60.224	TACGTTACTCGCAACAACCG	59.792	213	936	1148	SSC	ycf1
CO-2	66	p1	(A)10	10	150794	150803	GCTCGATGAGAAAATGGGTC	59.635	TTTCTCGATCAATCCCCTTG	60.006	269	876	1144	IRa	trnV-GAC_rps12-exon2
CO-2	67	p1	(A)10	10	152818	152827	ATCAACTAAGCCCTCTCGGG	60.59	CAATCTCCGAAAAAGTCCCA	60.044	155	886	1040	IRa	rps7_ndhB-exon1
CO-2	68	p2	(TC)5	10	160431	160440	CCTGTGACTCGATTGGTGAA	59.676	TGAATCCCGTGAAACCATTT	60.17	276	975	1250	IRa	ycf2
CO-2	69	p1	(A)10	10	166028	166037	AATCCACTGCCTTGATCCAC	59.934	AGTTTTTCCATTTTTGCCGA	59.564	250	842	1091	IRa	trnH-GUG_rps19
Specifications
==============
Sequence source file: "CO-2.tmp"
Definement of microsatellites (unit size / minimum number of repeats):
(1/10) (2/5) (3/4) (4/3) (5/3) (6/3)
Maximal number of bases interrupting 2 SSRs in a compound microsatellite: 100
RESULTS OF MICROSATELLITE SEARCH
================================
Total number of sequences examined: 1
Total size of examined sequences (bp): 167174
Total number of identified SSRs: 89
Number of SSR containing sequences: 1
Number of sequences containing more than 1 SSR: 1
Number of SSRs present in compound formation: 20
Distribution to different repeat type classes
---------------------------------------------
Unit size	Number of SSRs
1	36
2	23
3	8
4	16
5	5
6	1
Frequency of identified SSR motifs
----------------------------------
Repeats	3	4	5	6	7	8	9	10	11	12	13	14	15	16	total
A	-	-	-	-	-	-	-	7	5		2			1	15
T	-	-	-	-	-	-	-	10	4	4	1	1	1		21
AT	-	-	8	2				1							11
GA	-	-	1												1
TA	-	-	7	1	1				1						10
TC	-	-	1												1
ATA	-	3													3
ATT	-	1													1
TAA	-	2													2
TAG	-	1													1
TAT	-		1												1
AAAT	1	1													2
AATA	3	1													4
ATTA	1														1
ATTT	1														1
CAAA	1														1
CATT	1														1
CTAA	1														1
GAAA	1														1
TATT	1														1
TTAT	1														1
TTTA	1	1													2
AATAA	1														1
TATAA	1														1
TTATG	2														2
TTTAT	1														1
TTAAGT	1														1
Frequency of classified repeat types (considering sequence complementary)
-------------------------------------------------------------------------
Repeats	3	4	5	6	7	8	9	10	11	12	13	14	15	16	total
A/T	-	-	-	-	-	-	-	17	9	4	3	1	1	1	36
AG/CT	-	-	2												2
AT/AT	-	-	15	3	1			1	1						21
AAT/ATT	-	6	1												7
ACT/AGT	-	1													1
AAAC/GTTT	1														1
AAAG/CTTT	1														1
AAAT/ATTT	8	3													11
AACT/AGTT	1														1
AATG/ATTC	1														1
AATT/AATT	1														1
AAAAT/ATTTT	2														2
AACAT/ATGTT	2														2
AATAT/ATATT	1														1
AAACTT/AAGTTT	1														1
region	all-SSR	1nuc	2nuc	3nuc	4nuc	5nuc	6nuc
Genome	89	36	23	8	16	5	1
IRa	4	3	1	0	0	0	0
IRb	4	3	1	0	0	0	0
LSC	63	25	15	8	10	4	1
SSC	18	5	6	0	6	1	0
Length	type	num	num(>=20bp)
1	A/T	36	0
2	AG/CT	2	0
2	AT/AT	21	2
3	AAT/ATT	7	0
3	ACT/AGT	1	0
4	Tetranuc	16	0
5	Pentanuc	5	0
6	Hexanucl	1	0

## Sheet: CO-5
ID	SSR nr.	SSR type	SSR	size	start	end	FORWARD PRIMER1 (5'-3')	Tm	REVERSE PRIMER1 (5'-3')	Tm	PRODUCT1 size (bp)	start (bp)	end (bp)	LSC/SSC/IRs	intergenic regions/protein coding genes/intron regions	PCs	14
CO-5	1	p2	(TA)5	10	46	55	No primer							LSC	Start_psbA	Intron	9
CO-5	2	p1	(A)12	12	3870	3881	TATACCCCGGAAAGAGGGAG	60.271	GGGAAAGGGTGTGTTCTCCT	60.349	268	785	1052	LSC	matK_trnK-UUU-exon1	Intergenic regions	40
CO-5	3	p1	(T)11	11	5525	5535	TTTTCTCCTCATACGGCTCG	60.344	GGATTTTCCTCCGTACTCTGTC	59.104	246	845	1090	LSC	rps16-exon2_rps16-exon1
CO-5	4	p4	(CTAA)3	12	7880	7891	TTAGACCTTGCGTTGTGTGG	59.758	TCAGAATATGCCCGTACCGT	60.352	165	889	1053	LSC	rps16-exon1_trnQ-UUG
CO-5	6	c	(TTTA)3cttatttacaat(TTTA)3	36	9772	9807	No primer							LSC	trnS-GCU_trnG-UCC-exon1
CO-5	7	p2	(AT)5	10	9961	9970	AAATGTTTACTTACAATAAAATGCACA	57.555	GAGCTGAAGGGGTCATTGAA	60.195	161	966	1126	LSC	trnS-GCU_trnG-UCC-exon1
CO-5	8	p4	(TTAT)3	12	13600	13611	TTCCCGAACCAAACATGAAT	60.17	CCGAATCGACGACCTAAAAA	60.067	279	950	1228	LSC	atpF-exon2_atpF-exon1
CO-5	9	p1	(T)10	10	14461	14470	TATCACTTCGCTTGCCCTTT	59.845	GAAGCGTTTCAACAAACGAA	58.942	223	966	1188	LSC	atpF-exon1_atpH
CO-5	10	p3	(TAT)5	15	15734	15748	No primer							LSC	atpH_atpI
CO-5	11	c*	(AATA)4(AT)6*(AATA)3tataataaatatatat(AATA)3ataaggattatgattataggattagctgtgattaggagaagttattattatagaatattattctagaaatagtaataatatagtaatg(TAA)4tag(TAA)4tatataatttattaataataatttattaataatatataatt(TA)6ttgatattata(TTATG)3	259	16264	16522	No primer							LSC	atpH_atpI
CO-5	12	c	(T)10ctgtttccggtggtattaaaatgccgctgtgcctagatatcttatctgcctctccaggaaaataaatatctccggaaaagattttgagttccata(T)12	117	20584	20700	GGACATGGATCCAATTTTTCC	60.372	CGGATCCTCGTTGATAATGG	60.288	278	943	1220	LSC	rpoC2
CO-5	13	p2	(AT)5	10	22051	22060	GCAAGGCATCGTAAACCAAT	59.967	AACATCGGATGCTGGATACC	59.78	195	981	1175	LSC	rpoC2
CO-5	14	p3	(ATT)4	12	23328	23339	CGGAGCCACAAAGGACTATC	59.694	CCAGCTATCGGGGATCCTAT	60.265	257	898	1154	LSC	rpoC1-exon2
CO-5	15	c	(A)13ggggattctttttttcaaagtttgttcgaaaaaccctacactacaaacaaagaactactccttactcaagttctcgctaaggaccaatgattcatttctc(T)10	123	24701	24823	TGAAGGTTTCCTTTCATCCG	60.044	GGGGATTCATCATTTAACAGG	58.239	259	962	1220	LSC	rpoC1-exon2_rpoC1-exon1
CO-5	16	p3	(TAG)4	12	27275	27286	TTTTAATGCATTTACCCCGC	59.804	CAGTTCCGCTTTCTCAGTCC	59.989	255	909	1163	LSC	rpoB
CO-5	17	p2	(TA)5	10	32513	32522	TCCGCGGAGTTCTATTCTGT	59.836	CCAAAATAATCGAAGGCCAA	59.901	269	789	1057	LSC	petN_psbM
CO-5	18	c	(T)11atttttatatagtttt(TTTA)4	43	36373	36415	CGCCAATGCAATAGAGAACC	60.606	CCATGAGCTCGATTCGATTA	58.82	279	833	1111	LSC	trnT-GGU_psbD
CO-5	19	p1	(T)11	11	40807	40817	TATAGGTGCGCTATTGCGTG	59.886	ATTCGATGGAGAGGGAGGAT	59.858	263	919	1181	LSC	rps14
CO-5	20	p1	(A)12	12	48518	48529	CCAAGGACTTTATTTTACTGCGA	59.687	GGAATCGTCCCATGGATTTT	60.891	216	894	1109	LSC	ycf3-exon1_trnS-GGA
CO-5	21	p4	(ATTT)3	12	49107	49118	AACCATCATCCCAACAGGAG	59.779	TTCCCGTCAGACTTGAACCT	59.697	251	838	1088	LSC	trnS-GGA_rps4
CO-5	22	p1	(A)10	10	49835	49844	AGTCCTGGTAAAACCCCCAG	60.218	TTTCAGTAGATTTAGCTTTGCTTTG	58.473	168	889	1056	LSC	rps4_trnT-UGU
CO-5	23	c	(TA)5ttgtatatttatatatattt(TA)5ttg(TA)7	57	49958	50014	CAAAGCAAAGCTAAATCTACTGAAA	58.473	ATAAAACGGAGCCGCAACTT	60.976	217	909	1125	LSC	rps4_trnT-UGU
CO-5	24	p1	(T)11	11	50797	50807	CAAATTGGAAATTATGATTAGAAAA	55.924	TTATCTTAGGACCGATCCGC	59.138	181	937	1117	LSC	trnT-UGU_trnL-UAA-exon1
CO-5	25	p4	(CAAA)3	12	51295	51306	CTAACGAATTCAACGGGTCC	59.429	GGGTTTCCCCACTAAAGCTC	59.94	134	980	1113	LSC	trnT-UGU_trnL-UAA-exon1
CO-5	26	p2	(AT)5	10	51684	51693	TTAATCATGACCGGAATCCA	58.768	CGGTATTGACATGTAGAATGGG	59.225	270	980	1249	LSC	trnL-UAA-exon1_trnL-UAA-exon2
CO-5	27	p1	(A)10	10	52685	52694	TGCTCCATCTCTTTTTGCTTT	59.101	CGGATTTGTACTGTGCCTGA	59.716	195	911	1105	LSC	trnF-GAA_ndhJ
CO-5	28	p1	(T)10	10	52816	52825	CAGGCACAGTACAAATCCGA	59.716	TTGTACCGCGCACATAACTT	59.254	129	956	1084	LSC	trnF-GAA_ndhJ
CO-5	29	p1	(A)16	16	55484	55499	No primer							LSC	ndhC_trnV-UAC-exon2
CO-5	30	p3	(ATA)4	12	55604	55615	No primer							LSC	ndhC_trnV-UAC-exon2
CO-5	31	p1	(A)11	11	60126	60136	TAGTTGGTACCACCCAACCG	60.659	ATAAATGGAGTTCGGGTTCG	58.903	199	918	1116	LSC	atpB_rbcL
CO-5	32	c	(AT)5tatttattag(AT)5tattag(AT)5tatttattagatatttattagatatatattag(AT)5catatatatttag(AT)6tatattattag(AT)5	134	64780	64913	No primer							LSC	accD_psaI
CO-5	33	p1	(A)10	10	67083	67092	CAGATGGAGTCGACGAATGA	59.787	ATGGATGCGAGATATGGGAG	59.877	111	934	1044	LSC	cemA
CO-5	34	p4	(GAAA)3	12	69175	69186	GGGATGCCTGGAATTCATTA	59.722	GACGACACAAGAAAAAGGGG	59.569	186	907	1092	LSC	petA_psbJ
CO-5	35	p1	(A)14	14	72253	72266	CAGCGGATGAATCCATTTTT	59.901	AGCAGCCAGTAGAAAACCGA	60.015	273	839	1111	LSC	psbE_petL
CO-5	36	c	(T)11ggttcattttcatataat(ATA)4	41	73242	73282	ACAGGATTTGAACCCGTGAC	59.827	CCCTTGTTCCTGAACATTACTGA	60.391	279	832	1110	LSC	trnP-UGG_psaJ
CO-5	37	p1	(T)10	10	74184	74193	TGAAATAATAATTGCAACGAAATC	57.418	TTGGCCATGAACCTAACCTC	59.933	128	956	1083	LSC	psaJ_rpl33
CO-5	38	p1	(T)10	10	78282	78291	GGGCAAATGCTCTCAGTACC	59.7	TGATTTCAAACGTCCAACCA	59.941	138	958	1095	LSC	clpP1-exon2_clpP1-exon1
CO-5	39	p2	(TA)5	10	79119	79128	TGCATTTGTTTCCCGAAAGT	60.481	ACCCATGGAAATACCCCTTT	59.397	268	825	1092	LSC	clpP1-exon1_psbB
CO-5	40	c	(TTTA)3tt(TTTA)3atttattata(TTAT)3(TTTA)4	64	89730	89793	No primer							LSC	rpl16-exon2_rpl16-exon1
CO-5	41	p2	(TA)8	16	89923	89938	No primer							LSC	rpl16-exon2_rpl16-exon1
CO-5	42	p1	(T)10	10	90140	90149	AAGTTCAAGTAGGGCAAGCG	59.517	TTCCGTTAAATCAACCCAAAA	59.328	183	967	1149	LSC	rpl16-exon2_rpl16-exon1
CO-5	43	p1	(T)10	10	91940	91949	AGTTTTTCCATTTTTGCCGA	59.564	AATCCACTGCCTTGATCCAC	59.934	250	916	1165	IRb	rps19_trnH-GUG
CO-5	44	p2	(GA)5	10	97537	97546	TCTTTGTGCGTCGGTAAAAA	59.344	GCTCTACGAACGAATGGCTC	59.985	179	963	1141	IRb	ycf2
CO-5	45	p1	(T)10	10	105140	105149	CAATCTCCGAAAAAGTCCCA	60.044	ATCAACTAAGCCCTCTCGGG	60.59	155	967	1121	IRb	ndhB-exon1_rps7
CO-5	46	c	(TTTTG)3aatatctactttttgaatatctactta(T)10	52	107132	107183	TTTCTCGATCAATCCCCTTG	60.006	GCTCGATGAGAAAATGGGTC	59.635	279	895	1173	IRb	rps12-exon2_trnV-GAC
CO-5	47	p2	(AT)6	12	121599	121610	AAAAATTCTTTCCTTTCTCCTACTTG	58.933	TTTCGTTTCCGTGTTCGTTT	60.514	275	898	1172	SSC	ndhF_rpl32
CO-5	48	p2	(AT)5	10	122396	122405	TGCCTAACCAAAAATCAAAAA	57.393	TTTATCCCATTTGAATCCATGA	59.124	259	931	1189	SSC	rpl32_trnL-UAG
CO-5	49	c	(TA)5ataatatataataatataataactatatataaaatagaaactatatatag(AATAA)3	75	124218	124292	No primer							SSC	ccsA_ndhD
CO-5	50	p2	(TA)6	12	124415	124426	No primer							SSC	ccsA_ndhD
CO-5	51	p4	(AATA)3	12	124835	124846	GTTCTCGTGGTCCAGAATCC	59.511	GAGTGGTTTTGTTGCGGAAT	59.978	212	916	1127	SSC	ndhD
CO-5	52	p2	(TA)5	10	127249	127258	No primer							SSC	psaC_ndhE
CO-5	54	p4	(AAAT)4	16	128709	128724	CCCAATGAAAAAGCGGAATA	59.901	CCTTTTTCCTTTCCTGGACC	59.912	184	872	1055	SSC	ndhG_ndhI
CO-5	55	p4	(AAAT)3	12	130771	130782	CCAAATGGACGGATATGAATG	60.024	CTTCCCTACGATTCCGATCT	58.214	208	881	1088	SSC	ndhA-exon2_ndhA-exon1
CO-5	56	p1	(T)11	11	133465	133475	TCGACGTTTTCCCAGAATTT	59.546	TTTCCTGATCGGTAAAATCCA	59.397	241	802	1042	SSC	rps15_ycf1
CO-5	57	p1	(T)12	12	135220	135231	GGTATGATCCACGGTTTCGT	59.676	CGATTCAGCAAGAAATCAATCT	58.468	163	878	1040	SSC	ycf1
CO-5	58	p4	(CATT)3	12	135861	135872	CGAGACCATTTGCTCTGAGAT	59.444	TCAATATCGCGGTACCTATCC	58.935	177	942	1118	SSC	ycf1
CO-5	59	p1	(T)10	10	136741	136750	GCCCATCTTGTGTTTTCTTTT	58.226	AAGTCCCCTTTGGTTCTTCC	59.415	136	935	1070	SSC	ycf1
CO-5	60	p1	(T)10	10	136862	136871	TGTTTTCGGGAAGAACCAAA	60.452	TTTCCGTTTAAAACCTTGGC	59.098	153	922	1074	SSC	ycf1
CO-5	61	p1	(A)10	10	137371	137380	CCGGTTTTCTCCTCACTGAA	60.224	CGTTACTCGCAACAACCAGA	59.904	211	936	1146	SSC	ycf1
CO-5	62	c	(A)10taagtagatattcaaaaagtagatatt(CAAAA)3	52	149980	150031	GCTCGATGAGAAAATGGGTC	59.635	TTTCTCGATCAATCCCCTTG	60.006	279	876	1154	IRa	trnV-GAC_rps12-exon2
CO-5	63	p1	(A)10	10	152014	152023	ATCAACTAAGCCCTCTCGGG	60.59	CAATCTCCGAAAAAGTCCCA	60.044	155	886	1040	IRa	rps7_ndhB-exon1
CO-5	64	p2	(TC)5	10	159617	159626	CCTGTGACTCGATTGGTGAA	59.676	TGAATCCCGTGAAACCATTT	60.17	276	975	1250	IRa	ycf2
CO-5	65	p1	(A)10	10	165214	165223	AATCCACTGCCTTGATCCAC	59.934	AGTTTTTCCATTTTTGCCGA	59.564	250	842	1091	IRa	trnH-GUG_rps19
Specifications
==============
Sequence source file: "CO-5.tmp"
Definement of microsatellites (unit size / minimum number of repeats):
(1/10) (2/5) (3/4) (4/3) (5/3) (6/3)
Maximal number of bases interrupting 2 SSRs in a compound microsatellite: 100
RESULTS OF MICROSATELLITE SEARCH
================================
Total number of sequences examined: 1
Total size of examined sequences (bp): 166360
Total number of identified SSRs: 90
Number of SSR containing sequences: 1
Number of sequences containing more than 1 SSR: 1
Number of SSRs present in compound formation: 25
Distribution to different repeat type classes
---------------------------------------------
Unit size	Number of SSRs
1	34
2	25
3	7
4	20
5	4
Frequency of identified SSR motifs
----------------------------------
Repeats	3	4	5	6	7	8	9	10	11	12	13	14	15	16	total
A	-	-	-	-	-	-	-	7	1	3	1	1		1	14
T	-	-	-	-	-	-	-	12	6	2					20
AT	-	-	9	3											12
GA	-	-	1												1
TA	-	-	7	2	1	1									11
TC	-	-	1												1
ATA	-	2													2
ATT	-	1													1
TAA	-	2													2
TAG	-	1													1
TAT	-		1												1
AAAT	1	1													2
AATA	3	1													4
ATTT	1														1
CAAA	1														1
CATT	1														1
CTAA	1														1
GAAA	1														1
TATT	1														1
TTAT	2														2
TTTA	4	2													6
AATAA	1														1
CAAAA	1														1
TTATG	1														1
TTTTG	1														1
Frequency of classified repeat types (considering sequence complementary)
-------------------------------------------------------------------------
Repeats	3	4	5	6	7	8	9	10	11	12	13	14	15	16	total
A/T	-	-	-	-	-	-	-	19	7	5	1	1		1	34
AG/CT	-	-	2												2
AT/AT	-	-	16	5	1	1									23
AAT/ATT	-	5	1												6
ACT/AGT	-	1													1
AAAC/GTTT	1														1
AAAG/CTTT	1														1
AAAT/ATTT	12	4													16
AACT/AGTT	1														1
AATG/ATTC	1														1
AAAAC/GTTTT	2														2
AAAAT/ATTTT	1														1
AACAT/ATGTT	1														1
Length	type	num	num(>=20bp)
1	A/T	34	0
2	AG/CT	2	0
2	AT/AT	23	0
3	AAT/ATT	6	0
3	ACT/AGT	1	0
4	Tetranuc	20	0
5	Pentanuc	4	0
region	all-SSR	1nuc	2nuc	3nuc	4nuc	5nuc	6nuc
Genome	90	34	25	7	20	4	0
IRa	5	3	1	0	0	1	0
IRb	5	3	1	0	0	1	0
LSC	64	23	18	7	15	1	0
SSC	16	5	5	0	5	1	0

## Sheet: CO-6
ID	SSR nr.	SSR type	SSR	size	start	end	FORWARD PRIMER1 (5'-3')	Tm	REVERSE PRIMER1 (5'-3')	Tm	PRODUCT1 size (bp)	start (bp)	end (bp)	LSC/SSC/IRs	intergenic regions/protein coding genes/intron regions	PCs	13
CO-6	1	p1	(A)15	15	102	116	TTTTTATGTATGCTGCGCTGT	58.533	ATCAACCGTGCTAACCTTGG	59.993	261	76	336	LSC	Start_psbA	Intron	13
CO-6	2	p3	(CAG)4	12	829	840	GGCATGCCATCAGAGAAACT	60.226	GGGTCGTGAGTGGGAACTTA	59.966	138	779	916	LSC	psbA	Intergenic regions	41
CO-6	3	p1	(A)12	12	3823	3834	TATACCCCGGAAAGAGGGAG	60.271	AAGGGTGCGTTCTCCTGTAA	59.734	271	785	1055	LSC	matK_trnK-UUU-exon1
CO-6	4	p4	(CTAA)3	12	7697	7708	TTAGACCTTGCGTTGTGTGG	59.758	TCAGAATATGCCCGTACCGT	60.352	165	889	1053	LSC	rps16-exon1_trnQ-UUG
CO-6	5	p1	(C)13	13	8100	8112	CCCCATTTTTCCTGTTTAGC	58.556	TCCCAAATCAAAAATTCTTCC	58.024	265	940	1204	LSC	trnQ-UUG_psbK
CO-6	6	c	(A)11gattttttgacttgcctttttcatttttcccttataaaaataactcaatc(AAAAT)3	76	8312	8387	GGAAGAATTTTTGATTTGGGA	58.024	ACGATTGGATTGAAAATGGC	59.768	243	972	1214	LSC	trnQ-UUG_psbK
CO-6	8	p1	(T)16	16	9555	9570	AGCCATCTCTCCCAATTGAA	59.629	GCGCATTTTATTGTAAACATTTTATT	58.97	277	828	1104	LSC	trnS-GCU_trnG-UCC-exon1
CO-6	9	c	(AT)6ctaa(AT)6aaatataatctaa(AT)5actaa(AT)5aaatgaaataatctaaatctaataatctaa(AT)7ctaaataatctaa(AT)5aaatataatctaa(AT)5aaataa(AT)5aaatataatctaa(AT)5aaatgaaataaaatgaa(AT)7tctaaaataataaaataaaatgaaatgaaattgaa(AT)6	273	9857	10129	No primer							LSC	trnS-GCU_trnG-UCC-exon1
CO-6	10	p2	(TA)5	10	10632	10641	No primer							LSC	trnS-GCU_trnG-UCC-exon1
CO-6	11	c	(TA)5atatataaaaaataaaaaattcataagaaattaataataaataatacaat(AATA)3	72	10849	10920	No primer							LSC	trnS-GCU_trnG-UCC-exon1
CO-6	12	p4	(TTAT)3	12	14562	14573	TTCCCGAACCAAACATGAAT	60.17	CCGAATCGACGACCTAAAAA	60.067	279	950	1228	LSC	atpF-exon2_atpF-exon1
CO-6	13	c	(T)10ctgtttccggtggtattaaaatgccgctgtgcctagatatcttatctgcctctccaggaaaataaatatctccggaaaagattttgagttcaata(T)12	117	21285	21401	GTGATCCGTTGGACATGGA	60.332	CGGATCCTCGTTGATAATGG	60.288	279	942	1220	LSC	rpoC2
CO-6	14	p2	(AT)5	10	22746	22755	GCAAGGCATCGTAAACCAAT	59.967	GGGGTATTTCGGTGAATCCT	60.017	109	981	1089	LSC	rpoC2
CO-6	15	p3	(ATT)4	12	24058	24069	CGGAGCCACAAAGGACTATC	59.694	CCAGCTATCGGGGATCCTAT	60.265	257	898	1154	LSC	rpoC1-exon2
CO-6	16	p1	(T)10	10	25539	25548	CCTTTCATCCGGCTCAAGTA	60.206	AAATCCCTTACGAGTCCCAAA	59.822	278	863	1140	LSC	rpoC1-exon2_rpoC1-exon1
CO-6	17	p1	(C)11	11	25921	25931	CATGATGCCCCTTAAAGCAT	59.923	CCAAATGAAAGGGGAATTGA	59.733	276	819	1094	LSC	rpoC1-exon2_rpoC1-exon1
CO-6	18	p3	(TAG)4	12	28028	28039	TTTTAATGCATTTACCCCGC	59.804	CAGTTCCGCTTTCTCAGTCC	59.989	255	909	1163	LSC	rpoB
CO-6	19	c	(T)12atttttatatagtttagtttatatagttttttttatttat(TTTA)5tatagtatttatattttattatttatattttatttttattatttatattttatataga(TATAT)3	145	37100	37244	No primer							LSC	trnT-GGU_psbD
CO-6	20	p3	(TCT)4	12	41457	41468	GGATACGCCCCTTTACCATT	60.041	GCGCACCTATACGTCTCCAT	60.125	271	934	1204	LSC	trnM-CAU_rps14
CO-6	21	p1	(T)11	11	41732	41742	TATAGGTGCGCTATTGCGTG	59.886	GTTTCGATTCGATGGAGAGG	59.629	275	919	1193	LSC	rps14
CO-6	22	p1	(A)12	12	50748	50759	AGTCCTGGTAAAACCCCCAG	60.218	TTTCAGTAGATTTAGCTTTGCTTTG	58.473	170	889	1058	LSC	rps4_trnT-UGU
CO-6	23	p2	(TA)5	10	50902	50911	CAAAGCAAAGCTAAATCTACTGAAA	58.473	ATAAAACGGAGCCGCAACTT	60.976	255	880	1134	LSC	rps4_trnT-UGU
CO-6	24	p1	(A)11	11	51994	52004	GCTATAGCGGATCGGTCCTA	59.301	ATGGAATAGTGGAACGGTCG	59.813	176	867	1042	LSC	trnT-UGU_trnL-UAA-exon1
CO-6	25	p4	(CAAA)3	12	52259	52270	CTAACGAATTCAACGGGTCC	59.429	GGGTTTCCCCACTAAAGCTC	59.94	134	980	1113	LSC	trnT-UGU_trnL-UAA-exon1
CO-6	26	p2	(AT)5	10	52645	52654	CGATTAATGACCGGAATCCA	60.66	AAAGTCGACGGATTTTCCTC	58.24	274	980	1253	LSC	trnL-UAA-exon1_trnL-UAA-exon2
CO-6	27	c	(ATA)4aaatataaaataataaaatataaaatat(TAA)4aatatgaaaaaaatatgaaataataaaaaaaataagaaatagt(A)11gaaatagtaaagaaaagtaaatatcctataattaaatactatgaatactatattcattagaatactatcttcatagtat(ATA)4	197	56158	56354	No primer							LSC	ndhC_trnV-UAC-exon2
CO-6	28	p1	(T)11	11	58515	58525	AATTCCACACGATGGGTCTC	59.786	ATTTGAACCAATGACTCCCG	59.79	212	968	1179	LSC	trnV-UAC-exon1_trnM-CAU
CO-6	29	p1	(A)10	10	60998	61007	TTGGTACCACCCAACCAAAT	59.948	ATAAATGGAGTTCGGGTTCG	58.903	195	921	1115	LSC	atpB_rbcL
CO-6	30	p1	(T)10	10	61532	61541	AAAACAAACATTGGGTTGCG	60.762	TGGTGACATAAGTCCCTCCC	59.779	270	846	1115	LSC	atpB_rbcL
CO-6	31	p1	(A)11	11	63188	63198	AAAAGATTGGGCCGATTACC	60.15	AAAAAGTCCACCAATCCCAA	59.264	258	967	1224	LSC	rbcL_accD
CO-6	32	p1	(T)15	15	65474	65488	No primer							LSC	accD_psaI
CO-6	33	c	(AT)6taatagtaatg(AT)5tg(AT)6	47	65630	65676	No primer							LSC	accD_psaI
CO-6	34	p4	(GAAA)3	12	69977	69988	TTTTCTTTTTCGTTTTGCGG	60.211	AAAAAGGGGGAAAATCCCTT	59.997	193	889	1081	LSC	petA_psbJ
CO-6	35	p1	(A)10	10	73127	73136	CAGCGGATGAATCCATTTTT	59.901	AGCAGCCAGTAGAAAACCGA	60.015	264	846	1109	LSC	psbE_petL
CO-6	36	p1	(T)10	10	74118	74127	AAAACAAACGCGCTACCAAG	60.298	CCCTTGTTCCTGAACATTACTGA	60.391	265	863	1127	LSC	trnP-UGG_psaJ
CO-6	37	p1	(T)10	10	75959	75968	CGATTCGATCCCCAGAACTA	60.029	TGAAACAGAATTTCCCGGAG	60.044	266	787	1052	LSC	rps18_rpl20
CO-6	38	p1	(T)10	10	78018	78027	TCCGTGATTTAGCAATTCCA	59.112	ACCATTTTTCTTCCACACCG	59.83	127	940	1066	LSC	clpP1-exon3_clpP1-exon2
CO-6	39	p1	(T)10	10	78289	78298	CTTCCGGTGTGGAAGAAAAA	60.081	TTTAGCATTCCCTCACGCTT	59.845	279	772	1050	LSC	clpP1-exon3_clpP1-exon2
CO-6	40	p2	(TA)5	10	79942	79951	GAGTAATCCTCCCATTGCGT	59.009	ACACGATACCAAGGCAAACC	59.859	263	847	1109	LSC	clpP1-exon1_psbB
CO-6	41	p1	(A)11	11	82979	82989	TTTAACTCGAGGCTTTGCTTT	58.335	TGCCCCAAAATATCAAGTCA	58.965	252	873	1124	LSC	petB-exon1_petB-exon2
CO-6	42	p1	(T)10	10	87517	87526	CTATAATTCGTCCGCGCCTA	60.205	CGTTATGATTCAACCAGGGG	60.184	250	866	1115	LSC	rpl36_infA
CO-6	43	p2	(AT)5	10	89781	89790	No primer							LSC	rpl16-exon2_rpl16-exon1
CO-6	44	p1	(T)11	11	90368	90378	GCAATGGAGCTCCCAATAAA	60.038	AGGGCAATGTGACAAAGCAT	60.526	162	901	1062	LSC	rpl16-exon2_rpl16-exon1
CO-6	45	p2	(TA)5	10	90721	90730	No primer							LSC	rpl16-exon2_rpl16-exon1
CO-6	46	c	(TA)7atttgtttatatatttatatataatt(TA)7tttag(TA)5tttagttatatatgtttag(TTATAT)3acaatt(TA)7tttagtcatatatgtttag(TTATAT)3ataatt(TA)8tttagttatatatgttatgtggtttagttattt(TA)5tgtagcttagttatatatgtagcttagttattttataactagttattttatagttatttag(TAT)4	301	90853	91153	No primer							LSC	rpl16-exon2_rpl16-exon1
CO-6	47	p1	(T)10	10	92659	92668	CTATCCCCCACCAATGAATG	60.006	TTGCGAGACATGCAAGAAAC	59.995	204	957	1160	IRb	rpl22_rps19
CO-6	48	p1	(T)10	10	93077	93086	AGTTTTTCCATTTTTGCCGA	59.564	AATCCACTGCCTTGATCCAC	59.934	250	916	1165	IRb	rps19_trnH-GUG
CO-6	49	p2	(GA)5	10	98674	98683	TCTTTGTGCGTCGGTAAAAA	59.344	GCTCTACGAACGAATGGCTC	59.985	179	963	1141	IRb	ycf2
CO-6	50	p1	(T)10	10	108309	108318	TTTCTCGATCAATCCCCTTG	60.006	GCTCGATGAGAAAATGGGTC	59.635	269	863	1131	IRb	rps12-exon2_trnV-GAC
CO-6	51	p1	(T)10	10	120895	120904	TCTATGCGTGCTCAAAGACG	60.157	CCGGTTTTCTCCTCACTGAA	60.224	166	906	1071	IRb	ycf1
CO-6	52	p2	(AT)6	12	124769	124780	TGTGAAAGCTAGAGTATGATTGGG	59.687	AAGAATTTCATCGCTAAATCAA	55.857	247	885	1131	SSC	rpl32_trnL-UAG
CO-6	53	p2	(AT)5	10	126532	126541	No primer							SSC	ccsA_ndhD
CO-6	54	p2	(TA)5	10	126787	126796	No primer							SSC	ccsA_ndhD
CO-6	55	p4	(AATA)3	12	127209	127220	GTTCTCGTGGTCCAGAATCC	59.511	TTTTCGATGGCTTCTCTTGC	60.469	244	916	1159	SSC	ndhD
CO-6	56	c	(TATAA)3(TAATA)3atataatagaaataatataatagaaaatattataaat(ATA)5ttaattctaacaatattaattctataattctataatataatagataatataataaatagataatataatagaaaatagtatagaaaatattataaat(ATA)5	194	129223	129416	No primer							SSC	psaC_ndhE
CO-6	57	p1	(A)12	12	129690	129701	No primer							SSC	psaC_ndhE
CO-6	59	p4	(AAAT)4	16	130961	130976	CCCAATGAAAAAGCGGAATA	59.901	CCTTTTTCCTTTCCTGGACC	59.912	184	872	1055	SSC	ndhG_ndhI
CO-6	60	p1	(A)16	16	132714	132729	CCCCTTTTGGGGAGAATAAA	60.116	CCATTCATATCCGTCCATTTG	60.024	272	939	1210	SSC	ndhA-exon2_ndhA-exon1
CO-6	61	p4	(AAAT)3	12	133022	133033	CCAAATGGACGGATATGAATG	60.024	CTTCCCTACGATTCCGATCT	58.214	208	881	1088	SSC	ndhA-exon2_ndhA-exon1
CO-6	62	c	(TA)7gtttatataatagaattgttataaatagtttgttataaatagttatatataatattatatataatat(ATATA)3	96	136145	136240	No primer							SSC	rps15_ycf1
CO-6	63	c	(T)12gattggatagattgatttcttgctgaatcgtaagaaaaaaaagatctttttttttccattttttaatattcataa(T)10	97	137505	137601	TGGTATGATCCACGGTTTCA	59.774	TCGGTACCAAAATTGATAAAAA	56.407	251	877	1127	SSC	ycf1
CO-6	64	c	(T)10gaattctttatatatgggtaaaaaaaaagaaggttgttttcgggaagaaccaaaggggacttccgtttccattccaaaaattgttaaaaaacaaaa(T)14c(T)13	134	138978	139111	GCCCATCTTGTGTTTTCTTTT	58.226	TTTCCGTTTAAAACCTTGGC	59.098	261	935	1195	SSC	ycf1
CO-6	65	p1	(A)10	10	139608	139617	CCGGTTTTCTCCTCACTGAA	60.224	TCTATGCGTGCTCAAAGACG	60.157	166	936	1101	IRa	ycf1
CO-6	66	p1	(A)10	10	152194	152203	GCTCGATGAGAAAATGGGTC	59.635	TTTCTCGATCAATCCCCTTG	60.006	269	876	1144	IRa	trnV-GAC_rps12-exon2
CO-6	67	p2	(TC)5	10	161829	161838	CCTGTGACTCGATTGGTGAA	59.676	TGAATCCCGTGAAACCATTT	60.17	276	975	1250	IRa	ycf2
CO-6	68	p1	(A)10	10	167426	167435	AATCCACTGCCTTGATCCAC	59.934	AGTTTTTCCATTTTTGCCGA	59.564	250	842	1091	IRa	trnH-GUG_rps19
CO-6	69	p1	(A)10	10	167844	167853	TTGCGAGACATGCAAGAAAC	59.995	CTATCCCCCACCAATGAATG	60.006	204	847	1050	IRa	rps19_rpl22
Specifications
==============
Sequence source file: "CO-6.tmp"
Definement of microsatellites (unit size / minimum number of repeats):
(1/10) (2/5) (3/4) (4/3) (5/3) (6/3)
Maximal number of bases interrupting 2 SSRs in a compound microsatellite: 100
RESULTS OF MICROSATELLITE SEARCH
================================
Total number of sequences examined: 1
Total size of examined sequences (bp): 168573
Total number of identified SSRs: 104
Number of SSR containing sequences: 1
Number of sequences containing more than 1 SSR: 1
Number of SSRs present in compound formation: 35
Distribution to different repeat type classes
---------------------------------------------
Unit size	Number of SSRs
1	43
2	34
3	10
4	10
5	5
6	2
Frequency of identified SSR motifs
----------------------------------
Repeats	3	4	5	6	7	8	9	10	11	12	13	14	15	16	total
A	-	-	-	-	-	-	-	7	5	3			1	1	17
C	-	-	-	-	-	-	-		1		1				2
T	-	-	-	-	-	-	-	14	3	3	1	1	1	1	24
AT	-	-	11	6	2										19
GA	-	-	1												1
TA	-	-	8		4	1									13
TC	-	-	1												1
ATA	-	2	2												4
ATT	-	1													1
CAG	-	1													1
TAA	-	1													1
TAG	-	1													1
TAT	-	1													1
TCT	-	1													1
AAAT	1	1													2
AATA	2														2
CAAA	1														1
CTAA	1														1
GAAA	1														1
TATT	1														1
TTAT	1														1
TTTA			1												1
AAAAT	1														1
ATATA	1														1
TAATA	1														1
TATAA	1														1
TATAT	1														1
TTATAT	2														2
Frequency of classified repeat types (considering sequence complementary)
-------------------------------------------------------------------------
Repeats	3	4	5	6	7	8	9	10	11	12	13	14	15	16	total
A/T	-	-	-	-	-	-	-	21	8	6	1	1	2	2	41
C/G	-	-	-	-	-	-	-		1		1				2
AG/CT	-	-	2												2
AT/AT	-	-	19	6	6	1									32
AAG/CTT	-	1													1
AAT/ATT	-	5	2												7
ACT/AGT	-	1													1
AGC/CTG	-	1													1
AAAC/GTTT	1														1
AAAG/CTTT	1														1
AAAT/ATTT	5	1	1												7
AACT/AGTT	1														1
AAAAT/ATTTT	1														1
AATAT/ATATT	4														4
AAATAT/ATATTT	2														2
Length	type	num	num(>=20bp)
1	A/T	41	0
1	C/G	2	0
2	AG/CT	2	0
2	AT/AT	32	0
3	AAG/CTT	1	0
3	AAT/ATT	7	0
3	ACT/AGT	1	0
3	AGC/CTG	1	0
4	Tetranuc	10	1
5	Pentanuc	5	0
6	Hexanucl	2	0
region	all-SSR	1nuc	2nuc	3nuc	4nuc	5nuc	6nuc
Genome	104	43	34	10	10	5	2
IRa	5	4	1	0	0	0	0
IRb	5	4	1	0	0	0	0
LSC	74	28	28	8	6	2	2
SSC	20	7	4	2	4	3	0

## Sheet: CO-7
ID	SSR nr.	SSR type	SSR	size	start	end	FORWARD PRIMER1 (5'-3')	Tm	REVERSE PRIMER1 (5'-3')	Tm	PRODUCT1 size (bp)	start (bp)	end (bp)	LSC/SSC/IRs	intergenic regions/protein coding genes/intron regions	PCs	13
CO-7	1	p1	(A)13	13	3900	3912	CCGATCGCTCTTTTGACTTT	59.452	GGGAAAGGGTGTGTTCTCCT	60.349	165	898	1062	LSC	matK_trnK-UUU-exon1	Intron	9
CO-7	2	c	(T)10caaacttgtttcgaatttgaacctttcga(TTTAT)3	54	6023	6076	CGAAGAATTAATTTCCCTGTGA	58.25	GATGGAGCTCGAGCAGAAAG	60.24	237	926	1162	LSC	rps16-exon2_rps16-exon1	Intergenic regions	41
CO-7	3	p4	(CTAA)3	12	7931	7942	TTAGACCTTGCGTTGTGTGG	59.758	TCAGAATATGCCCGTACCGT	60.352	165	889	1053	LSC	rps16-exon1_trnQ-UUG
CO-7	4	p1	(A)12	12	8526	8537	GGAAGAATTTTTGATTTGGGA	58.024	ACGATTGGATTGAAAATGGC	59.768	238	973	1210	LSC	trnQ-UUG_psbK
CO-7	5	p1	(A)11	11	9181	9191	TTGGGGAGTGTCATGTCAAA	59.935	TTTTTATTCCTCACGCCCAG	60.067	237	960	1196	LSC	psbK_psbI
CO-7	7	p4	(TTTA)3	12	9833	9844	No primer							LSC	trnS-GCU_trnG-UCC-exon1
CO-7	8	p2	(AT)5	10	10001	10010	No primer							LSC	trnS-GCU_trnG-UCC-exon1
CO-7	9	p4	(TTAT)3	12	13932	13943	TTCCCGAACCAAACATGAAT	60.17	CCGAATCGACGACCTAAAAA	60.067	279	950	1228	LSC	atpF-exon2_atpF-exon1
CO-7	10	p3	(TAT)5	15	16084	16098	No primer							LSC	atpH_atpI
CO-7	11	c*	(AATA)4(AT)6*(AATA)3tataataaatatatat(AATA)3ataaggattatgattataggattagctgtgattaggagaagttattattatagaatattattctagaaatag(TAA)4tagtaataaatagtaataatag(TAA)4tatataatttattaatttattaattattaataataatttattaattattaataatatataatttataattatatattgatattata(TTATG)3a(TTATG)3	300	16603	16902	No primer							LSC	atpH_atpI
CO-7	12	c	(T)10ctgtttccggtggtattaaaatgccgctgtgcctagatatcttatctgcctctccaggaaaataaatatctccggaaaagattttgagttccata(T)12	117	20955	21071	GTGATCCGTTGGACATGGA	60.332	CGGATCCTCGTTGATAATGG	60.288	279	942	1220	LSC	rpoC2
CO-7	13	p2	(AT)5	10	22422	22431	GCAAGGCATCGTAAACCAAT	59.967	AACATCGGATGCTGGATACC	59.78	195	981	1175	LSC	rpoC2
CO-7	14	p3	(ATT)4	12	23740	23751	CGGAGCCACAAAGGACTATC	59.694	CCAGCTATCGGGGATCCTAT	60.265	257	898	1154	LSC	rpoC1-exon2
CO-7	15	p1	(T)10	10	25219	25228	TCAAGTTCTCGCTAAGGACCA	60.001	GGGGTATCATGGCATAACCA	60.414	254	964	1217	LSC	rpoC1-exon2_rpoC1-exon1
CO-7	16	p3	(TAG)4	12	27689	27700	TTTTAATGCATTTACCCCGC	59.804	CAGTTCCGCTTTCTCAGTCC	59.989	255	909	1163	LSC	rpoB
CO-7	17	p2	(TA)5	10	32956	32965	TCCGCGGAGTTCTATTCTGT	59.836	CCAAAATAATCGAAGGCCAA	59.901	258	800	1057	LSC	petN_psbM
CO-7	18	p1	(T)15	15	34851	34865	TGGATAATCAACCTTTCAGCAA	59.586	GGCGATATGTCTACGCTGGT	60.125	277	848	1124	LSC	trnD-GUC_trnY-GUA
CO-7	19	p4	(TTTA)4	16	36866	36881	TCATAGGACAATTCAGGGTTCA	59.429	CGATTTCTCGTTCTATGCCC	59.668	242	932	1173	LSC	trnT-GGU_psbD
CO-7	20	p1	(T)11	11	41257	41267	TATAGGTGCGCTATTGCGTG	59.886	ATTCGATGGAGAGGGAGGAT	59.858	263	919	1181	LSC	rps14
CO-7	21	p1	(A)11	11	48957	48967	CCAAGGACTTTATTTTACTGCGA	59.687	GGAATCGTCCCATGGATTTT	60.891	215	894	1108	LSC	ycf3-exon1_trnS-GGA
CO-7	22	p4	(ATTT)3	12	49550	49561	AACCATCATCCCAACAGGAG	59.779	TTCCCGTCAGACTTGAACCT	59.697	251	838	1088	LSC	trnS-GGA_rps4
CO-7	23	p1	(A)10	10	50278	50287	TTGCGATCTTTTCCCAGAAT	59.645	TTTCAGTAGATTTAGCTTTGCTTTG	58.473	235	822	1056	LSC	rps4_trnT-UGU
CO-7	24	c	(TA)5ttgtattgtatt(TA)6	34	50401	50434	CAAAGCAAAGCTAAATCTACTGAAA	58.473	ATAAAACGGAGCCGCAACTT	60.976	213	909	1121	LSC	rps4_trnT-UGU
CO-7	25	p6	(ATGAAA)3	18	50862	50879	No primer							LSC	trnT-UGU_trnL-UAA-exon1
CO-7	26	p1	(T)12	12	51239	51250	CAAATTGGAAATTATGATTAGAAAA	55.924	TTATCTTAGGACCGATCCGC	59.138	187	932	1118	LSC	trnT-UGU_trnL-UAA-exon1
CO-7	27	p4	(CAAA)3	12	51732	51743	CTAACGAATTCAACGGGTCC	59.429	GGGTTTCCCCACTAAAGCTC	59.94	134	980	1113	LSC	trnT-UGU_trnL-UAA-exon1
CO-7	28	p2	(AT)5	10	52121	52130	TTAATCATGACCGGAATCCA	58.768	CGGTATTGACATGTAGAATGGG	59.225	242	980	1221	LSC	trnL-UAA-exon1_trnL-UAA-exon2
CO-7	29	p1	(A)11	11	53126	53136	TCCTTTTGGTTTTGGAAGGA	59.518	CGGATTTGTACTGTGCCTGA	59.716	257	843	1099	LSC	trnF-GAA_ndhJ
CO-7	30	p1	(A)16	16	55937	55952	No primer							LSC	ndhC_trnV-UAC-exon2
CO-7	31	p3	(ATA)4	12	56057	56068	No primer							LSC	ndhC_trnV-UAC-exon2
CO-7	32	c	(TA)7tttag(AT)5tattag(AT)5tatttattagatatttattagatatatattag(AT)5catatatatttag(AT)6tatattattag(AT)5	133	65229	65361	No primer							LSC	accD_psaI
CO-7	33	p1	(A)10	10	67558	67567	CAGATGGAGTCGACGAATGA	59.787	ATGGATGCGAGATATGGGAG	59.877	111	934	1044	LSC	cemA
CO-7	34	p4	(GAAA)3	12	69650	69661	TTTTCTTTTTCGTTTTGCGG	60.211	CACAAGAAAAAGGGGGAAAA	59.037	199	889	1087	LSC	petA_psbJ
CO-7	35	p1	(A)13	13	72723	72735	CAGCGGATGAATCCATTTTT	59.901	AGCAGCCAGTAGAAAACCGA	60.015	272	839	1110	LSC	psbE_petL
CO-7	36	c	(T)12gttcattttcatataat(ATA)4	41	73711	73751	ACAGGATTTGAACCCGTGAC	59.827	CCCTTGTTCCTGAACATTACTGA	60.391	279	832	1110	LSC	trnP-UGG_psaJ
CO-7	37	p1	(T)11	11	74684	74694	TGAAATAATAATTGCAACGAAATC	57.418	TTGGCCATGAACCTAACCTC	59.933	129	956	1084	LSC	psaJ_rpl33
CO-7	38	p2	(TA)5	10	79576	79585	TGCATTTGTTTCCCGAAAGT	60.481	ACCCATGGAAATACCCCTTT	59.397	268	825	1092	LSC	clpP1-exon1_psbB
CO-7	39	p1	(T)12	12	87112	87123	ATAATTCGTCCACGCCTACG	59.982	CGTTATGATTCAACCAGGGG	60.184	250	868	1117	LSC	rpl36_infA
CO-7	40	p1	(T)14	14	89505	89518	TGCTTTTTATAACGATTCTTGATCC	59.898	CGAATAATTCATTGGGTGGG	60.009	209	971	1179	LSC	rpl16-exon2_rpl16-exon1
CO-7	41	c	(TA)11tg(TA)5	34	90325	90358	TGGGATCTCGACAATACGAA	59.075	AACTAAACCACAACCACATAACA	56.248	251	846	1096	LSC	rpl16-exon2_rpl16-exon1
CO-7	42	p1	(T)11	11	90568	90578	AAGTTCAAGTAGGGCAAGCG	59.517	ATGCTTAGCGTGTGACTCGT	58.553	100	967	1066	LSC	rpl16-exon2_rpl16-exon1
CO-7	43	p1	(T)10	10	92374	92383	AGTTTTTCCATTTTTGCCGA	59.564	AATCCACTGCCTTGATCCAC	59.934	250	916	1165	IRb	rps19_trnH-GUG
CO-7	44	p2	(GA)5	10	97971	97980	TCTTTGTGCGTCGGTAAAAA	59.344	GCTCTACGAACGAATGGCTC	59.985	185	963	1147	IRb	ycf2
CO-7	45	p1	(T)10	10	105584	105593	CAATCTCCGAAAAAGTCCCA	60.044	ATCAACTAAGCCCTCTCGGG	60.59	155	967	1121	IRb	ndhB-exon1_rps7
CO-7	46	c	(TTTTG)3aatatctactttttgaatatctactta(T)10	52	107582	107633	TTTCTCGATCAATCCCCTTG	60.006	GCTCGATGAGAAAATGGGTC	59.635	279	895	1173	IRb	rps12-exon2_trnV-GAC
CO-7	47	p2	(AT)15	30	122033	122062	TCCTTTCTCCTACTTGTATTCTTATCC	58.814	GACATCCTAAAAATACATTAAAACCC	57.67	275	898	1172	SSC	ndhF_rpl32
CO-7	48	p2	(AT)5	10	122921	122930	TTATATGCCTAACCAAAAATAAAAA	55.743	TATCCCATTTGAATCCATGA	56.211	280	926	1205	SSC	rpl32_trnL-UAG
CO-7	49	c	(AT)6aaaatagaaactatatatagaaactatatatag(AATAA)3ctatatctatatataaactatatatagttaatatataaaataaaataactatactatataaaataaaataactataac(TA)5aaataactatatatagtatattaactatatatagttaatatac(TA)5	201	124772	124972	No primer							SSC	ccsA_ndhD
CO-7	50	p2	(TA)5	10	125129	125138	No primer							SSC	ccsA_ndhD
CO-7	51	p4	(AATA)3	12	125541	125552	GCAAAATTGGAGTTTGGAACA	59.967	GAGTGGTTTTGTTGCGGAAT	59.978	192	936	1127	SSC	ndhD
CO-7	52	p2	(TA)5	10	128007	128016	No primer							SSC	psaC_ndhE
CO-7	54	p4	(AAAT)4	16	129489	129504	CCCAATGAAAAAGCGGAATA	59.901	CCTTTTTCCTTTCCTGGACC	59.912	184	872	1055	SSC	ndhG_ndhI
CO-7	55	p4	(AAAT)3	12	131581	131592	CCAAATGGACGGATATGAATG	60.024	CTTCCCTACGATTCCGATCT	58.214	232	857	1088	SSC	ndhA-exon2_ndhA-exon1
CO-7	56	p1	(T)10	10	131734	131743	AGATCGGAATCGTAGGGAAG	58.214	TCTTGAAGCGGGTGTAAAAGA	59.869	246	916	1161	SSC	ndhA-exon2_ndhA-exon1
CO-7	57	p1	(T)11	11	134276	134286	TCGACGTTTTCCCAGAATTT	59.546	TTTCCTGATCGGTAAAATCCA	59.397	241	802	1042	SSC	rps15_ycf1
CO-7	58	p1	(T)12	12	136008	136019	TGGTATGATCCATGGTTTCG	59.2	TTAAGGAATGGACCAATATGC	56.636	269	877	1145	SSC	ycf1
CO-7	59	p4	(CATT)3	12	136649	136660	CGAGACCATTTGCTCTGAGAT	59.444	ATCTTTCTTGTCCCAAGCCT	57.853	258	942	1199	SSC	ycf1
CO-7	60	p1	(T)13	13	137650	137662	TGTTTTCGGGAAGAACCAAA	60.452	TTTCCGTTTAAAACCTTGGC	59.098	153	922	1074	SSC	ycf1
CO-7	61	p1	(A)10	10	138159	138168	GGAATTCCGGTTTTCTCCTC	59.881	TACGTTACTCGCAACAACCG	59.792	219	930	1148	SSC	ycf1
CO-7	62	c	(A)10taagtagatattcaaaaagtagatatt(CAAAA)3	52	150789	150840	GCTCGATGAGAAAATGGGTC	59.635	TTTCTCGATCAATCCCCTTG	60.006	279	876	1154	IRa	trnV-GAC_rps12-exon2
CO-7	63	p1	(A)10	10	152829	152838	ATCAACTAAGCCCTCTCGGG	60.59	CAATCTCCGAAAAAGTCCCA	60.044	155	886	1040	IRa	rps7_ndhB-exon1
CO-7	64	p2	(TC)5	10	160442	160451	CCTGTGACTCGATTGGTGAA	59.676	TGAATCCCGTGAAACCATTT	60.17	276	975	1250	IRa	ycf2
CO-7	65	p1	(A)10	10	166039	166048	AATCCACTGCCTTGATCCAC	59.934	AGTTTTTCCATTTTTGCCGA	59.564	250	842	1091	IRa	trnH-GUG_rps19
Specifications
==============
Sequence source file: "CO-7.tmp"
Definement of microsatellites (unit size / minimum number of repeats):
(1/10) (2/5) (3/4) (4/3) (5/3) (6/3)
Maximal number of bases interrupting 2 SSRs in a compound microsatellite: 100
RESULTS OF MICROSATELLITE SEARCH
================================
Total number of sequences examined: 1
Total size of examined sequences (bp): 167185
Total number of identified SSRs: 87
Number of SSR containing sequences: 1
Number of sequences containing more than 1 SSR: 1
Number of SSRs present in compound formation: 22
Distribution to different repeat type classes
---------------------------------------------
Unit size	Number of SSRs
1	33
2	25
3	7
4	15
5	6
6	1
Frequency of identified SSR motifs
----------------------------------
Repeats	3	4	5	6	7	8	9	10	11	12	13	14	15	16	total
A	-	-	-	-	-	-	-	7	3	1	2			1	14
T	-	-	-	-	-	-	-	7	4	5	1	1	1		19
AT	-	-	8	3									1		12
GA	-	-	1												1
TA	-	-	8	1	1				1						11
TC	-	-	1												1
ATA	-	2													2
ATT	-	1													1
TAA	-	2													2
TAG	-	1													1
TAT	-		1												1
AAAT	1	1													2
AATA	3	1													4
ATTT	1														1
CAAA	1														1
CATT	1														1
CTAA	1														1
GAAA	1														1
TATT	1														1
TTAT	1														1
TTTA	1	1													2
AATAA	1														1
CAAAA	1														1
TTATG	2														2
TTTAT	1														1
TTTTG	1														1
ATGAAA	1														1
Frequency of classified repeat types (considering sequence complementary)
-------------------------------------------------------------------------
Repeats	3	4	5	6	7	8	9	10	11	12	13	14	15	16	total
A/T	-	-	-	-	-	-	-	14	7	6	3	1	1	1	33
AG/CT	-	-	2												2
AT/AT	-	-	16	4	1				1				1		23
AAT/ATT	-	5	1												6
ACT/AGT	-	1													1
AAAC/GTTT	1														1
AAAG/CTTT	1														1
AAAT/ATTT	8	3													11
AACT/AGTT	1														1
AATG/ATTC	1														1
AAAAC/GTTTT	2														2
AAAAT/ATTTT	2														2
AACAT/ATGTT	2														2
AAAATG/ATTTTC	1														1
Length	type	num	num(>=20bp)
1	A/T	33	0
2	AG/CT	2	0
2	AT/AT	23	2
3	AAT/ATT	6	0
3	ACT/AGT	1	0
4	Tetranuc	15	0
5	Pentanuc	6	0
6	Hexanucl	1	0
region	all-SSR	1nuc	2nuc	3nuc	4nuc	5nuc	6nuc
Genome	87	33	25	7	15	6	1
IRa	5	3	1	0	0	1	0
IRb	5	3	1	0	0	1	0
LSC	59	22	16	7	10	3	1
SSC	18	5	7	0	5	1	0

## Sheet: CO-8
ID	SSR nr.	SSR type	SSR	size	start	end	FORWARD PRIMER1 (5'-3')	Tm	REVERSE PRIMER1 (5'-3')	Tm	PRODUCT1 size (bp)	start (bp)	end (bp)	LSC/SSC/IRs	intergenic regions/protein coding genes/intron regions	PCs	14
CO-8	1	p1	(A)14	14	102	115	GGTCTTTTTATGTATGCTGTGCTG	60.082	ATCAACCGTGCTAACCTTGG	59.993	264	72	335	LSC	Start_psbA	Intron	13
CO-8	2	p3	(CAG)4	12	828	839	GGCATGCCATCAGAGAAACT	60.226	GGGTCGTGAGTGGGAACTTA	59.966	138	778	915	LSC	psbA	Intergenic regions	41
CO-8	3	p1	(A)13	13	3792	3804	TATACCCCGGAAAGAGGGAG	60.271	AAGGGTGCGTTCTCCTGTAA	59.734	272	785	1056	LSC	matK_trnK-UUU-exon1
CO-8	4	p1	(T)12	12	5971	5982	CGAAGAATTAATTTCCCTGTGA	58.25	GATGGAGCTCGAGCAGAAAG	60.24	236	929	1164	LSC	rps16-exon2_rps16-exon1
CO-8	5	p4	(CTAA)3	12	7687	7698	TTAGACCTTGCGTTGTGTGG	59.758	TCAGAATATGCCCGTACCGT	60.352	165	889	1053	LSC	rps16-exon1_trnQ-UUG
CO-8	6	c	(C)10(A)10	20	8091	8110	GAATAACGGGACCAAAACCC	60.411	TTCCATGTAATGATCAATGAATTTTT	59.873	250	898	1147	LSC	trnQ-UUG_psbK
CO-8	7	c	(A)11gattttttgacttgcctttttcatttttcccttataaaaataactcaatc(AAAAT)3	76	8324	8399	GGAAGAATTTTTGATTTGGGA	58.024	ACGATTGGATTGAAAATGGC	59.768	243	972	1214	LSC	trnQ-UUG_psbK
CO-8	9	c	(AT)6ctaaataatctaa(AT)7ctaaataatctaa(AT)6ctaaataatctaa(AT)5aaatataatctaa(AT)5aaataa(AT)5aaatataatctaa(AT)5aaatgaaataaaatgaa(AT)7tctaaaataataaaataaaatgaaatgaaattgaa(AT)6	227	9987	10213	No primer							LSC	trnS-GCU_trnG-UCC-exon1
CO-8	10	p2	(TA)5	10	10716	10725	No primer							LSC	trnS-GCU_trnG-UCC-exon1
CO-8	11	p2	(TA)6	12	10940	10951	No primer							LSC	trnS-GCU_trnG-UCC-exon1
CO-8	12	p4	(TTAT)3	12	14639	14650	TTCCCGAACCAAACATGAAT	60.17	CCGAATCGACGACCTAAAAA	60.067	279	950	1228	LSC	atpF-exon2_atpF-exon1
CO-8	13	c	(T)10ctgtttccggtggtattaaaatgccgctgtgcctagatatcttatctgcctctccaggaaaataaatatctccggaaaagattttgagttcaata(T)12	117	21311	21427	GTGATCCGTTGGACATGGA	60.332	CGGATCCTCGTTGATAATGG	60.288	279	942	1220	LSC	rpoC2
CO-8	14	p2	(AT)5	10	22772	22781	GCAAGGCATCGTAAACCAAT	59.967	AACATCGGATGCTGGATACC	59.78	195	981	1175	LSC	rpoC2
CO-8	15	p3	(ATT)4	12	24084	24095	CGGAGCCACAAAGGACTATC	59.694	CCAGCTATCGGGGATCCTAT	60.265	257	898	1154	LSC	rpoC1-exon2
CO-8	16	p1	(T)11	11	25570	25580	TCAAGTTCTCGCTAAGGACCA	60.001	AGGGGCCTAAAAGATCGAAT	59.049	218	964	1181	LSC	rpoC1-exon2_rpoC1-exon1
CO-8	17	p1	(C)10	10	25960	25969	CATGATGCCCCTTAAAGCAT	59.923	TGAAAGGGGAATTGATCTATGG	60.143	277	812	1088	LSC	rpoC1-exon2_rpoC1-exon1
CO-8	18	p3	(TAG)4	12	28066	28077	TTTTAATGCATTTACCCCGC	59.804	CAGTTCCGCTTTCTCAGTCC	59.989	255	909	1163	LSC	rpoB
CO-8	19	p1	(A)10	10	35048	35057	CCATTTTCTTCGTCGTCTTG	58.352	TTCTCTTTTACGGATCAGGCA	59.831	276	848	1123	LSC	trnD-GUC_trnY-GUA
CO-8	20	c	(TTATTT)3tatatagttttt(TTTA)3tatagtatttatatagtatttatttatatagtatttatattttatataga(TATAT)3agatttatataga(TATAT)3	135	37143	37277	GGACAATTCAGGGTTCAAAT	56.405	GAGCTCGATTCGATTAGTCCTT	59.007	280	977	1256	LSC	trnT-GGU_psbD
CO-8	21	p3	(TCT)4	12	41471	41482	GGATACGCCCCTTTACCATT	60.041	GCGCACCTATACGTCTCCAT	60.125	271	934	1204	LSC	trnM-CAU_rps14
CO-8	22	p1	(T)11	11	41746	41756	TATAGGTGCGCTATTGCGTG	59.886	GTTTCGATTCGATGGAGAGG	59.629	275	919	1193	LSC	rps14
CO-8	23	p1	(A)12	12	50761	50772	AGTCCTGGTAAAACCCCCAG	60.218	TTTCAGTAGATTTAGCTTTGCTTTG	58.473	170	889	1058	LSC	rps4_trnT-UGU
CO-8	24	c	(TA)5ttgtatatttattgtatatttattgtatatttatattatt(TA)5	60	50901	50960	CAAAGCAAAGCTAAATCTACTGAAA	58.473	ATAAAACGGAGCCGCAACTT	60.976	249	894	1142	LSC	rps4_trnT-UGU
CO-8	25	p1	(T)10	10	51764	51773	CAAATTGGAAATTATGATTAGAAAA	55.924	CCTTTTCCGAATCAAACCAG	59.541	238	951	1188	LSC	trnT-UGU_trnL-UAA-exon1
CO-8	26	p1	(A)13	13	51967	51979	GCTATAGCGGATCGGTCCTA	59.301	ATGGAATAGTGGAACGGTCG	59.813	178	867	1044	LSC	trnT-UGU_trnL-UAA-exon1
CO-8	27	p4	(CAAA)3	12	52234	52245	CTAACGAATTCAACGGGTCC	59.429	GCTCAGGATTGCCCATTTTA	60.038	194	980	1173	LSC	trnT-UGU_trnL-UAA-exon1
CO-8	28	c	(AT)5aattagttataatatgaataatatgaatgt(TATAA)3	55	52620	52674	CGATTAATGACCGGAATCCA	60.66	AAAGTCGACGGATTTTCCTC	58.24	279	980	1258	LSC	trnL-UAA-exon1_trnL-UAA-exon2
CO-8	29	c	(ATA)4aaatatgtaattg(TAA)4	37	56144	56180	No primer							LSC	ndhC_trnV-UAC-exon2
CO-8	30	p3	(ATA)4	12	56316	56327	No primer							LSC	ndhC_trnV-UAC-exon2
CO-8	31	p1	(A)10	10	60992	61001	TTGGTACCACCCAACCAAAT	59.948	ATAAATGGAGTTCGGGTTCG	58.903	217	921	1137	LSC	atpB_rbcL
CO-8	32	p1	(T)10	10	61553	61562	AAAACAAACATTGGGTTGCG	60.762	TGGTGACATAAGTCCCTCCC	59.779	270	846	1115	LSC	atpB_rbcL
CO-8	33	p1	(A)11	11	63209	63219	AAAAGATTGGGCCGATTACC	60.15	AAAAAGTCCACCAATCCCAA	59.264	258	967	1224	LSC	rbcL_accD
CO-8	34	p1	(T)12	12	65489	65500	No primer							LSC	accD_psaI
CO-8	35	c	(AT)6taatagtaatg(AT)5tg(AT)6	47	65633	65679	No primer							LSC	accD_psaI
CO-8	36	p4	(GAAA)3	12	69985	69996	TTTTTCGTTTTGCAGGATGC	61.113	GACGACACAAGAAAAAGGGG	59.569	199	894	1092	LSC	petA_psbJ
CO-8	37	p1	(A)10	10	73130	73139	CAGCGGATGAATCCATTTTT	59.901	AGCAGCCAGTAGAAAACCGA	60.015	264	846	1109	LSC	psbE_petL
CO-8	38	p1	(T)10	10	76033	76042	TCAATTGACCCAAAACTCCA	58.947	TGAAACAGAATTTCCCGGAG	60.044	236	817	1052	LSC	rps18_rpl20
CO-8	39	p1	(T)10	10	78116	78125	TCCGTGATTTAGCAATTCCA	59.112	TGTGTCGGGGATACATTTCA	59.774	156	940	1095	LSC	clpP1-exon3_clpP1-exon2
CO-8	40	p1	(T)10	10	78387	78396	GTTCAATATGGCGAAGGCAT	59.929	TTTCATTCTGGTCGGAGGAG	60.187	113	971	1083	LSC	clpP1-exon3_clpP1-exon2
CO-8	41	p1	(A)10	10	78771	78780	CTCGCTATCAACCTCTTGGC	59.978	GAAAAATGGAAGAAAAACCCC	58.831	271	885	1155	LSC	clpP1-exon2_clpP1-exon1
CO-8	42	p2	(TA)5	10	80041	80050	GAGTAATCCTCCCATTGCGT	59.009	ACACGATACCAAGGCAAACC	59.859	263	847	1109	LSC	clpP1-exon1_psbB
CO-8	43	p1	(T)12	12	87628	87639	CTATAATTCGTCCGCGCCTA	60.205	CGTTATGATTCAACCAGGGG	60.184	252	866	1117	LSC	rpl36_infA
CO-8	44	p5	(ATTAA)3	15	89897	89911	No primer							LSC	rpl16-exon2_rpl16-exon1
CO-8	45	p1	(T)11	11	90468	90478	GCAATGGAGCTCCCAATAAA	60.038	AGGGCAATGTGACAAAGCAT	60.526	162	901	1062	LSC	rpl16-exon2_rpl16-exon1
CO-8	46	c	(TA)5ttttatattattttatatttatattaatttatattattttttttattttttttatattatttattatattatttatattattttatttatatatttatt(TA)7atttgtttatatatttatatataatt(TA)7tttag(TA)5tttagttatatatgtttag(TTATAT)3acaatt(TA)7tttagttatatatgtttagttatatttatatataatttatatatt(TA)7tttagttatatatgttatgtggtttagttattt(TA)5	337	90821	91157	No primer							LSC	rpl16-exon2_rpl16-exon1
CO-8	47	p1	(T)10	10	92704	92713	CTATCCCCCACCAATGAATG	60.006	TTGCGAGACATGCAAGAAAC	59.995	204	957	1160	IRb	rpl22_rps19
CO-8	48	p1	(T)10	10	93122	93131	AGTTTTTCCATTTTTGCCGA	59.564	AATCCACTGCCTTGATCCAC	59.934	250	916	1165	IRb	rps19_trnH-GUG
CO-8	49	p2	(GA)5	10	98719	98728	TCTTTGTGCGTCGGTAAAAA	59.344	GCTCTACGAACGAATGGCTC	59.985	179	963	1141	IRb	ycf2
CO-8	50	p1	(T)10	10	108372	108381	TTTCTCGATCAATCCCCTTG	60.006	GCTCGATGAGAAAATGGGTC	59.635	269	863	1131	IRb	rps12-exon2_trnV-GAC
CO-8	51	p1	(T)10	10	120958	120967	TCTATGCGTGCTCAAAGACG	60.157	CCGGTTTTCTCCTCACTGAA	60.224	166	906	1071	IRb	ycf1
CO-8	52	p2	(AT)6	12	124887	124898	TGCATGAAAATTTGTTATATGCC	58.924	TTTGAATTTTCTAATGATTTGGATACC	59.893	196	912	1107	SSC	rpl32_trnL-UAG
CO-8	53	p2	(AT)6	12	126637	126648	No primer							SSC	ccsA_ndhD
CO-8	54	p2	(TA)6	12	126900	126911	No primer							SSC	ccsA_ndhD
CO-8	55	p4	(AATA)3	12	127324	127335	GTTCTCGTGGTCCAGAATCC	59.511	TTTTCGATGGCTTCTCTTGC	60.469	244	916	1159	SSC	ndhD
CO-8	56	c*	(ATAAT)3(ATA)4*(ATAAT)3*agaaaatattataaat(ATA)5ttaattctataattctataatataatagataat(ATA)4aatagataatataatagaaaatattatagaagaaaatattatagaaaatattataaat(ATA)5	180	129370	129549	No primer							SSC	psaC_ndhE
CO-8	57	p1	(A)11	11	129851	129861	No primer							SSC	psaC_ndhE
CO-8	59	p4	(AAAT)4	16	131121	131136	CCCAATGAAAAAGCGGAATA	59.901	CCTTTTTCCTTTCCTGGACC	59.912	184	872	1055	SSC	ndhG_ndhI
CO-8	60	p1	(A)11	11	132888	132898	CCCCTTTTGGGGAGAATAAA	60.116	CCATTCATATCCGTCCATTTG	60.024	271	934	1204	SSC	ndhA-exon2_ndhA-exon1
CO-8	61	p4	(AAAT)3	12	133190	133201	CCAAATGGACGGATATGAATG	60.024	CTTCCCTACGATTCCGATCT	58.214	208	881	1088	SSC	ndhA-exon2_ndhA-exon1
CO-8	62	p2	(TA)7	14	136320	136333	CTACCGAAAATGGCATGTGA	59.542	GGTAGTCGTTTCAGTATGTCAAGG	59.132	277	974	1250	SSC	rps15_ycf1
CO-8	63	c	(T)12gattggatagattgatttcttgctgaatcgtaagaaaaaaaagatctttttttttccattttttaatattcataa(T)10	97	137636	137732	TGGTATGATCCACGGTTTCA	59.774	TCGGTACCAAAATTGATAAAAA	56.407	251	877	1127	SSC	ycf1
CO-8	64	p1	(T)10	10	139106	139115	CCTTTTGCATTTTCATTTGG	58.135	TTGGAATGGAAACGGAAGTC	59.91	268	818	1085	SSC	ycf1
CO-8	65	p1	(T)13	13	139227	139239	GACTTCCGTTTCCATTCCAA	59.91	TATTCCAATTTCCCGAGTGG	59.756	278	945	1222	SSC	ycf1
CO-8	66	p1	(A)10	10	139736	139745	CCGGTTTTCTCCTCACTGAA	60.224	TCTATGCGTGCTCAAAGACG	60.157	166	936	1101	IRa	ycf1
CO-8	67	p1	(A)10	10	152322	152331	GCTCGATGAGAAAATGGGTC	59.635	TTTCTCGATCAATCCCCTTG	60.006	269	876	1144	IRa	trnV-GAC_rps12-exon2
CO-8	68	p2	(TC)5	10	161975	161984	CCTGTGACTCGATTGGTGAA	59.676	TGAATCCCGTGAAACCATTT	60.17	276	975	1250	IRa	ycf2
CO-8	69	p1	(A)10	10	167572	167581	AATCCACTGCCTTGATCCAC	59.934	AGTTTTTCCATTTTTGCCGA	59.564	250	842	1091	IRa	trnH-GUG_rps19
CO-8	70	p1	(A)10	10	167990	167999	TTGCGAGACATGCAAGAAAC	59.995	CTATCCCCCACCAATGAATG	60.006	204	847	1050	IRa	rps19_rpl22
Specifications
==============
Sequence source file: "CO-8.tmp"
Definement of microsatellites (unit size / minimum number of repeats):
(1/10) (2/5) (3/4) (4/3) (5/3) (6/3)
Maximal number of bases interrupting 2 SSRs in a compound microsatellite: 100
RESULTS OF MICROSATELLITE SEARCH
================================
Total number of sequences examined: 1
Total size of examined sequences (bp): 168719
Total number of identified SSRs: 102
Number of SSR containing sequences: 1
Number of sequences containing more than 1 SSR: 1
Number of SSRs present in compound formation: 32
Distribution to different repeat type classes
---------------------------------------------
Unit size	Number of SSRs
1	41
2	32
3	11
4	9
5	7
6	2
Frequency of identified SSR motifs
----------------------------------
Repeats	3	4	5	6	7	8	9	10	11	12	13	14	total
A	-	-	-	-	-	-	-	9	4	1	2	2	18
C	-	-	-	-	-	-	-	2					2
T	-	-	-	-	-	-	-	12	3	5	1		21
AT	-	-	7	7	2								16
GA	-	-	1										1
TA	-	-	7	2	5								14
TC	-	-	1										1
ATA	-	4	2										6
ATT	-	1											1
CAG	-	1											1
TAA	-	1											1
TAG	-	1											1
TCT	-	1											1
AAAT	1	1											2
AATA	1												1
CAAA	1												1
CTAA	1												1
GAAA	1												1
TATT	1												1
TTAT	1												1
TTTA	1												1
AAAAT	1												1
ATAAT	2												2
ATTAA	1												1
TATAA	1												1
TATAT	2												2
TTATAT	1												1
TTATTT	1												1
Frequency of classified repeat types (considering sequence complementary)
-------------------------------------------------------------------------
Repeats	3	4	5	6	7	8	9	10	11	12	13	14	total
A/T	-	-	-	-	-	-	-	21	7	6	3	2	39
C/G	-	-	-	-	-	-	-	2					2
AG/CT	-	-	2										2
AT/AT	-	-	14	9	7								30
AAG/CTT	-	1											1
AAT/ATT	-	6	2										8
ACT/AGT	-	1											1
AGC/CTG	-	1											1
AAAC/GTTT	1												1
AAAG/CTTT	1												1
AAAT/ATTT	5	1											6
AACT/AGTT	1												1
AAAAT/ATTTT	1												1
AAATT/AATTT	1												1
AATAT/ATATT	5												5
AAAAAT/ATTTTT	1												1
AAATAT/ATATTT	1												1
region	all-SSR	1nuc	2nuc	3nuc	4nuc	5nuc	6nuc
Genome	102	41	32	11	9	7	2
IRa	5	4	1	0	0	0	0
IRb	5	4	1	0	0	0	0
LSC	72	27	26	7	5	5	2
SSC	20	6	4	4	4	2	0
Length	type	num	num(>=20bp)
1	A/T	39	0
1	C/G	2	0
2	AG/CT	2	0
2	AT/AT	30	0
3	AAG/CTT	1	0
3	AAT/ATT	8	0
3	ACT/AGT	1	0
3	AGC/CTG	1	0
4	Tetranuc	9	0
5	Pentanuc	7	0
6	Hexanucl	2	0

## Sheet: CO-10
ID	SSR nr.	SSR type	SSR	size	start	end	FORWARD PRIMER1 (5'-3')	Tm	REVERSE PRIMER1 (5'-3')	Tm	PRODUCT1 size (bp)	start (bp)	end (bp)	LSC/SSC/IRs	intergenic regions/protein coding genes/intron regions	PCs	13
CO-10	1	p1	(A)15	15	103	117	TTTTTATGTATGCTGCGCTGT	58.533	ATCAACCGTGCTAACCTTGG	59.993	261	77	337	LSC	Start_psbA	Intron	12
CO-10	2	p3	(CAG)4	12	830	841	GGCATGCCATCAGAGAAACT	60.226	GGGTCGTGAGTGGGAACTTA	59.966	138	780	917	LSC	psbA	Intergenic regions	42
CO-10	3	p1	(A)12	12	3824	3835	TATACCCCGGAAAGAGGGAG	60.271	AAGGGTGCGTTCTCCTGTAA	59.734	271	785	1055	LSC	matK_trnK-UUU-exon1
CO-10	4	p4	(CTAA)3	12	7698	7709	TTAGACCTTGCGTTGTGTGG	59.758	TCAGAATATGCCCGTACCGT	60.352	165	889	1053	LSC	rps16-exon1_trnQ-UUG
CO-10	5	p1	(C)13	13	8101	8113	CCCCATTTTTCCTGTTTAGC	58.556	TCCCAAATCAAAAATTCTTCC	58.024	265	940	1204	LSC	trnQ-UUG_psbK
CO-10	6	c	(A)11gattttttgacttgcctttttcatttttcccttataaaaataactcaatc(AAAAT)3	76	8313	8388	GGAAGAATTTTTGATTTGGGA	58.024	ACGATTGGATTGAAAATGGC	59.768	243	972	1214	LSC	trnQ-UUG_psbK
CO-10	8	p1	(T)16	16	9556	9571	AGCCATCTCTCCCAATTGAA	59.629	GCGCATTTTATTGTAAACATTTTATT	58.97	277	828	1104	LSC	trnS-GCU_trnG-UCC-exon1
CO-10	9	c	(AT)6ctaa(AT)6aa(AT)7ctaaataatctaa(AT)7ctaataatctaaatctaataatctaa(AT)7ctaaataatctaa(AT)5aaatataatctaa(AT)5aaataa(AT)5aaatataatctaa(AT)5aaatgaaataaaatgaa(AT)7tctaaaataataaaataaaatgaaatgaaattgaa(AT)6	274	9858	10131	No primer							LSC	trnS-GCU_trnG-UCC-exon1
CO-10	10	p2	(TA)5	10	10636	10645	No primer							LSC	trnS-GCU_trnG-UCC-exon1
CO-10	11	c	(TA)5atatataaaaaataaaaaattcataagaaattaataataaataatacaat(AATA)3	72	10853	10924	No primer							LSC	trnS-GCU_trnG-UCC-exon1
CO-10	12	p4	(TTAT)3	12	14566	14577	TTCCCGAACCAAACATGAAT	60.17	CCGAATCGACGACCTAAAAA	60.067	279	950	1228	LSC	atpF-exon2_atpF-exon1
CO-10	13	c	(T)10ctgtttccggtggtattaaaatgccgctgtgcctagatatcttatctgcctctccaggaaaataaatatctccggaaaagattttgagttcaata(T)12	117	21289	21405	GTGATCCGTTGGACATGGA	60.332	CGGATCCTCGTTGATAATGG	60.288	279	942	1220	LSC	rpoC2
CO-10	14	p2	(AT)5	10	22750	22759	GCAAGGCATCGTAAACCAAT	59.967	GGGGTATTTCGGTGAATCCT	60.017	109	981	1089	LSC	rpoC2
CO-10	15	p3	(ATT)4	12	24062	24073	CGGAGCCACAAAGGACTATC	59.694	CCAGCTATCGGGGATCCTAT	60.265	257	898	1154	LSC	rpoC1-exon2
CO-10	16	p1	(T)10	10	25543	25552	CCTTTCATCCGGCTCAAGTA	60.206	AAATCCCTTACGAGTCCCAAA	59.822	278	863	1140	LSC	rpoC1-exon2_rpoC1-exon1
CO-10	17	p1	(C)11	11	25925	25935	CATGATGCCCCTTAAAGCAT	59.923	CCAAATGAAAGGGGAATTGA	59.733	276	819	1094	LSC	rpoC1-exon2_rpoC1-exon1
CO-10	18	p3	(TAG)4	12	28032	28043	TTTTAATGCATTTACCCCGC	59.804	CAGTTCCGCTTTCTCAGTCC	59.989	255	909	1163	LSC	rpoB
CO-10	19	c	(T)12atttttatatagtttagtttatatagttttttttatttat(TTTA)5tatagtatttatattttattatttatattttatttttattatttatattttatataga(TATAT)3	145	37104	37248	No primer							LSC	trnT-GGU_psbD
CO-10	20	p3	(TCT)4	12	41461	41472	GGATACGCCCCTTTACCATT	60.041	GCGCACCTATACGTCTCCAT	60.125	271	934	1204	LSC	trnM-CAU_rps14
CO-10	21	p1	(T)11	11	41736	41746	TATAGGTGCGCTATTGCGTG	59.886	GTTTCGATTCGATGGAGAGG	59.629	275	919	1193	LSC	rps14
CO-10	22	p1	(A)12	12	50752	50763	AGTCCTGGTAAAACCCCCAG	60.218	TTTCAGTAGATTTAGCTTTGCTTTG	58.473	170	889	1058	LSC	rps4_trnT-UGU
CO-10	23	p2	(TA)5	10	50906	50915	CAAAGCAAAGCTAAATCTACTGAAA	58.473	ATAAAACGGAGCCGCAACTT	60.976	255	880	1134	LSC	rps4_trnT-UGU
CO-10	24	p1	(A)11	11	51998	52008	GCTATAGCGGATCGGTCCTA	59.301	ATGGAATAGTGGAACGGTCG	59.813	176	867	1042	LSC	trnT-UGU_trnL-UAA-exon1
CO-10	25	p4	(CAAA)3	12	52263	52274	CTAACGAATTCAACGGGTCC	59.429	GGGTTTCCCCACTAAAGCTC	59.94	134	980	1113	LSC	trnT-UGU_trnL-UAA-exon1
CO-10	26	p2	(AT)5	10	52649	52658	CGATTAATGACCGGAATCCA	60.66	AAAGTCGACGGATTTTCCTC	58.24	274	980	1253	LSC	trnL-UAA-exon1_trnL-UAA-exon2
CO-10	27	c	(ATA)4aaatataaaataataaaatataaaatat(TAA)4aatatgaaaaaaatatgaaataataaaaaaaataagaaatagt(A)11gaaatagtaaagaaaagtaaatatcctataattaaatactatgaatactatattcattagaatactatcttcatagtat(ATA)4	197	56162	56358	No primer							LSC	ndhC_trnV-UAC-exon2
CO-10	28	p1	(T)11	11	58519	58529	AATTCCACACGATGGGTCTC	59.786	ATTTGAACCAATGACTCCCG	59.79	212	968	1179	LSC	trnV-UAC-exon1_trnM-CAU
CO-10	29	p1	(A)10	10	61002	61011	TTGGTACCACCCAACCAAAT	59.948	ATAAATGGAGTTCGGGTTCG	58.903	195	921	1115	LSC	atpB_rbcL
CO-10	30	p1	(T)10	10	61536	61545	AAAACAAACATTGGGTTGCG	60.762	TGGTGACATAAGTCCCTCCC	59.779	270	846	1115	LSC	atpB_rbcL
CO-10	31	p1	(A)11	11	63192	63202	AAAAGATTGGGCCGATTACC	60.15	AAAAAGTCCACCAATCCCAA	59.264	258	967	1224	LSC	rbcL_accD
CO-10	32	p1	(T)15	15	65478	65492	No primer							LSC	accD_psaI
CO-10	33	c	(AT)6taatagtaatg(AT)5tg(AT)6	47	65602	65648	No primer							LSC	accD_psaI
CO-10	34	p4	(GAAA)3	12	69968	69979	TTTTCTTTTTCGTTTTGCGG	60.211	AAAAAGGGGGAAAATCCCTT	59.997	193	889	1081	LSC	petA_psbJ
CO-10	35	p1	(A)10	10	73118	73127	CAGCGGATGAATCCATTTTT	59.901	AGCAGCCAGTAGAAAACCGA	60.015	264	846	1109	LSC	psbE_petL
CO-10	36	p1	(T)10	10	74109	74118	AAAACAAACGCGCTACCAAG	60.298	CCCTTGTTCCTGAACATTACTGA	60.391	265	863	1127	LSC	trnP-UGG_psaJ
CO-10	37	p1	(T)10	10	75950	75959	CGATTCGATCCCCAGAACTA	60.029	TGAAACAGAATTTCCCGGAG	60.044	266	787	1052	LSC	rps18_rpl20
CO-10	38	p1	(T)10	10	78009	78018	TCCGTGATTTAGCAATTCCA	59.112	ACCATTTTTCTTCCACACCG	59.83	127	940	1066	LSC	clpP1-exon3_clpP1-exon2
CO-10	39	p1	(T)10	10	78280	78289	CTTCCGGTGTGGAAGAAAAA	60.081	TTTAGCATTCCCTCACGCTT	59.845	279	772	1050	LSC	clpP1-exon3_clpP1-exon2
CO-10	40	p2	(TA)5	10	79933	79942	GAGTAATCCTCCCATTGCGT	59.009	ACACGATACCAAGGCAAACC	59.859	263	847	1109	LSC	clpP1-exon1_psbB
CO-10	41	p1	(A)11	11	82970	82980	TTTAACTCGAGGCTTTGCTTT	58.335	TGCCCCAAAATATCAAGTCA	58.965	252	873	1124	LSC	petB-exon1_petB-exon2
CO-10	42	p1	(T)10	10	87508	87517	CTATAATTCGTCCGCGCCTA	60.205	CGTTATGATTCAACCAGGGG	60.184	250	866	1115	LSC	rpl36_infA
CO-10	43	p2	(AT)5	10	89772	89781	No primer							LSC	rpl16-exon2_rpl16-exon1
CO-10	44	p1	(T)11	11	90359	90369	GCAATGGAGCTCCCAATAAA	60.038	AGGGCAATGTGACAAAGCAT	60.526	162	901	1062	LSC	rpl16-exon2_rpl16-exon1
CO-10	45	p2	(TA)5	10	90712	90721	No primer							LSC	rpl16-exon2_rpl16-exon1
CO-10	46	c	(TA)7atttgtttatatattta(AT)7ttagtcatatatgtttag(TTATAT)3ataatt(TA)8tttagttatatatgttatgtggtttagttattt(TA)5tgtagcttagttatatatgtagcttagttattttataactagttattttatagttatttag(TAT)4	219	90857	91075	No primer							LSC	rpl16-exon2_rpl16-exon1
CO-10	47	p1	(T)10	10	92581	92590	CTATCCCCCACCAATGAATG	60.006	TTGCGAGACATGCAAGAAAC	59.995	204	957	1160	IRb	rpl22_rps19
CO-10	48	p1	(T)10	10	92999	93008	AGTTTTTCCATTTTTGCCGA	59.564	AATCCACTGCCTTGATCCAC	59.934	250	916	1165	IRb	rps19_trnH-GUG
CO-10	49	p2	(GA)5	10	98596	98605	TCTTTGTGCGTCGGTAAAAA	59.344	GCTCTACGAACGAATGGCTC	59.985	179	963	1141	IRb	ycf2
CO-10	50	p1	(T)10	10	108231	108240	TTTCTCGATCAATCCCCTTG	60.006	GCTCGATGAGAAAATGGGTC	59.635	269	863	1131	IRb	rps12-exon2_trnV-GAC
CO-10	51	p1	(T)10	10	120817	120826	TCTATGCGTGCTCAAAGACG	60.157	CCGGTTTTCTCCTCACTGAA	60.224	166	906	1071	IRb	ycf1
CO-10	52	p2	(AT)6	12	124691	124702	TGTGAAAGCTAGAGTATGATTGGG	59.687	AAGAATTTCATCGCTAAATCAA	55.857	247	885	1131	SSC	rpl32_trnL-UAG
CO-10	53	p2	(AT)5	10	126454	126463	No primer							SSC	ccsA_ndhD
CO-10	54	c	(A)10tatatcaaaaatatatcaaaatatataaaataaagataaaataaaatgaagataaaaagataataagataatgataatataatatagataaag(TA)5	113	126663	126775	No primer							SSC	ccsA_ndhD
CO-10	55	p4	(AATA)3	12	127188	127199	GTTCTCGTGGTCCAGAATCC	59.511	TTTTCGATGGCTTCTCTTGC	60.469	244	916	1159	SSC	ndhD
CO-10	56	c	(TATAA)3(TAATA)3atataatagaaataatataatagaaaatattataaat(ATA)5ttaattctaacaatattaattctataattctataatataatagataatataataaatagataatataatagaaaatagtatagaaaatattataaat(ATA)5	194	129202	129395	No primer							SSC	psaC_ndhE
CO-10	57	p1	(A)12	12	129669	129680	No primer							SSC	psaC_ndhE
CO-10	59	p4	(AAAT)4	16	130940	130955	CCCAATGAAAAAGCGGAATA	59.901	CCTTTTTCCTTTCCTGGACC	59.912	184	872	1055	SSC	ndhG_ndhI
CO-10	60	p1	(A)16	16	132693	132708	CCCCTTTTGGGGAGAATAAA	60.116	CCATTCATATCCGTCCATTTG	60.024	272	939	1210	SSC	ndhA-exon2_ndhA-exon1
CO-10	61	p4	(AAAT)3	12	133001	133012	CCAAATGGACGGATATGAATG	60.024	CTTCCCTACGATTCCGATCT	58.214	208	881	1088	SSC	ndhA-exon2_ndhA-exon1
CO-10	62	c	(TA)7gtttatataatagaattgttataaatagtttgttataaatagttatatataatattatatataatat(ATATA)3	96	136124	136219	No primer							SSC	rps15_ycf1
CO-10	63	c	(T)12gattggatagattgatttcttgctgaatcgtaagaaaaaaaagatctttttttttccattttttaatattcataa(T)10	97	137484	137580	TGGTATGATCCACGGTTTCA	59.774	TCGGTACCAAAATTGATAAAAA	56.407	251	877	1127	SSC	ycf1
CO-10	64	c	(T)10gaattctttatatatgggtaaaaaaaaagaaggttgttttcgggaagaaccaaaggggacttccgtttccattccaaaaattgttaaaaaacaaaa(T)14c(T)13	134	138957	139090	GCCCATCTTGTGTTTTCTTTT	58.226	TTTCCGTTTAAAACCTTGGC	59.098	261	935	1195	SSC	ycf1
CO-10	65	p1	(A)10	10	139587	139596	CCGGTTTTCTCCTCACTGAA	60.224	TCTATGCGTGCTCAAAGACG	60.157	166	936	1101	IRa	ycf1
CO-10	66	p1	(A)10	10	152173	152182	GCTCGATGAGAAAATGGGTC	59.635	TTTCTCGATCAATCCCCTTG	60.006	269	876	1144	IRa	trnV-GAC_rps12-exon2
CO-10	67	p2	(TC)5	10	161808	161817	CCTGTGACTCGATTGGTGAA	59.676	TGAATCCCGTGAAACCATTT	60.17	276	975	1250	IRa	ycf2
CO-10	68	p1	(A)10	10	167405	167414	AATCCACTGCCTTGATCCAC	59.934	AGTTTTTCCATTTTTGCCGA	59.564	250	842	1091	IRa	trnH-GUG_rps19
CO-10	69	p1	(A)10	10	167823	167832	TTGCGAGACATGCAAGAAAC	59.995	CTATCCCCCACCAATGAATG	60.006	204	847	1050	IRa	rps19_rpl22
Specifications
==============
Sequence source file: "CO-10.tmp"
Definement of microsatellites (unit size / minimum number of repeats):
(1/10) (2/5) (3/4) (4/3) (5/3) (6/3)
Maximal number of bases interrupting 2 SSRs in a compound microsatellite: 100
RESULTS OF MICROSATELLITE SEARCH
================================
Total number of sequences examined: 1
Total size of examined sequences (bp): 168551
Total number of identified SSRs: 102
Number of SSR containing sequences: 1
Number of sequences containing more than 1 SSR: 1
Number of SSRs present in compound formation: 33
Distribution to different repeat type classes
---------------------------------------------
Unit size	Number of SSRs
1	44
2	32
3	10
4	10
5	5
6	1
Frequency of identified SSR motifs
----------------------------------
Repeats	3	4	5	6	7	8	9	10	11	12	13	14	15	16	total
A	-	-	-	-	-	-	-	8	5	3			1	1	18
C	-	-	-	-	-	-	-		1		1				2
T	-	-	-	-	-	-	-	14	3	3	1	1	1	1	24
AT	-	-	9	6	5										20
GA	-	-	1												1
TA	-	-	7		2	1									10
TC	-	-	1												1
ATA	-	2	2												4
ATT	-	1													1
CAG	-	1													1
TAA	-	1													1
TAG	-	1													1
TAT	-	1													1
TCT	-	1													1
AAAT	1	1													2
AATA	2														2
CAAA	1														1
CTAA	1														1
GAAA	1														1
TATT	1														1
TTAT	1														1
TTTA			1												1
AAAAT	1														1
ATATA	1														1
TAATA	1														1
TATAA	1														1
TATAT	1														1
TTATAT	1														1
Frequency of classified repeat types (considering sequence complementary)
-------------------------------------------------------------------------
Repeats	3	4	5	6	7	8	9	10	11	12	13	14	15	16	total
A/T	-	-	-	-	-	-	-	22	8	6	1	1	2	2	42
C/G	-	-	-	-	-	-	-		1		1				2
AG/CT	-	-	2												2
AT/AT	-	-	16	6	7	1									30
AAG/CTT	-	1													1
AAT/ATT	-	5	2												7
ACT/AGT	-	1													1
AGC/CTG	-	1													1
AAAC/GTTT	1														1
AAAG/CTTT	1														1
AAAT/ATTT	5	1	1												7
AACT/AGTT	1														1
AAAAT/ATTTT	1														1
AATAT/ATATT	4														4
AAATAT/ATATTT	1														1
Length	type	num	num(>=20bp)
1	A/T	42	0
1	C/G	2	0
2	AG/CT	2	0
2	AT/AT	30	0
3	AAG/CTT	1	0
3	AAT/ATT	7	0
3	ACT/AGT	1	0
3	AGC/CTG	1	0
4	Tetranuc	10	1
5	Pentanuc	5	0
6	Hexanucl	1	0
region	all-SSR	1nuc	2nuc	3nuc	4nuc	5nuc	6nuc
Genome	102	44	32	10	10	5	1
IRa	5	4	1	0	0	0	0
IRb	5	4	1	0	0	0	0
LSC	71	28	26	8	6	2	1
SSC	21	8	4	2	4	3	0

## Sheet: CO-11
ID	SSR nr.	SSR type	SSR	size	start	end	FORWARD PRIMER1 (5'-3')	Tm	REVERSE PRIMER1 (5'-3')	Tm	PRODUCT1 size (bp)	start (bp)	end (bp)	LSC/SSC/IRs	intergenic regions/protein coding genes/intron regions	PCs	12
CO-11	1	p1	(A)12	12	24	35	No primer							LSC	Start_psbA	Intron	8
CO-11	2	p1	(A)12	12	3830	3841	TATACCCCGGAAAAAGGGAG	60.136	GGGAAAGGGTGTGTTCTCCT	60.349	267	785	1051	LSC	matK_trnK-UUU-exon1	Intergenic regions	48
CO-11	3	p1	(T)12	12	4339	4350	GCACGACCCTACCAAAACAT	59.859	TGGGTTTGAACTTCATGGGT	60.21	188	958	1145	LSC	trnK-UUU-exon1_rps16-exon2
CO-11	4	c	(A)10gaaaaatgta(T)13	33	5723	5755	GGGCAGCAACATACCTTTTG	60.502	TCTAGGGTTAGTGCCAATCAA	57.383	280	867	1146	LSC	rps16-exon2_rps16-exon1
CO-11	5	p1	(T)12	12	6610	6621	TATCCAATCCCGGAACAAAA	60.124	TGCGTTGACTGGGTAATTGA	60.111	241	851	1091	LSC	rps16-exon1_trnQ-UUG
CO-11	6	p1	(A)10	10	7286	7295	TCCTTCCACAGATCCTTTTCA	59.656	AATGGAATGTAGCGATTGGC	59.929	275	787	1061	LSC	rps16-exon1_trnQ-UUG
CO-11	7	p4	(AACT)3	12	7671	7682	TTAGACCTTGCGTTGTGTGG	59.758	TTCAGAATATGCCCGTACCC	59.784	166	887	1052	LSC	rps16-exon1_trnQ-UUG
CO-11	8	p1	(C)17	17	8058	8074	TTCCTGTTTGGCACTAGTCAAG	59.42	TGAAAAAGGCAAGTCAAAAA	56.159	280	949	1228	LSC	trnQ-UUG_psbK
CO-11	9	p1	(T)11	11	8864	8874	CCCTCGATTCAAAAATGGAA	59.872	ATGACACTCCCCCAAAATCA	60.173	260	778	1037	LSC	psbK_psbI
CO-11	10	p2	(TA)7	14	9716	9729	No primer							LSC	trnS-GCU_trnG-UCC-exon1
CO-11	11	c	(AT)6ctaa(AT)7ctaaataatctaa(AT)7ctaataatctaaatctaataatctaa(AT)7ctaaataatctaa(AT)5aaatataatctaa(AT)5aaataa(AT)5aaatataatctaa(AT)5aaatgaaataaaatgaa(AT)7tctaaaataataaaataaaatgaaatgaaattgaa(AT)6	260	9872	10131	No primer							LSC	trnS-GCU_trnG-UCC-exon1
CO-11	12	p2	(TA)5	10	10634	10643	No primer							LSC	trnS-GCU_trnG-UCC-exon1
CO-11	13	p4	(TTAT)3	12	14475	14486	TTCCCGAACCAAACATGAAT	60.17	GCCGAATTGACGACCTAAAA	60.074	279	950	1228	LSC	atpF-exon2_atpF-exon1
CO-11	14	p1	(A)13	13	16025	16037	CTGCAGCAGTACCTTGACCA	60.049	TTTGACCGCTGGATCTTAATG	60.081	195	885	1079	LSC	atpH_atpI
CO-11	15	c	(TAA)6tagaataatagaaataattaatagatataattaatagataattaataga(AAT)4	79	17009	17087	GGATTAGCTGTGATTAGGAGAAGTT	58.503	TGTCTATAAGCCATAACATACATAACA	56.352	275	918	1192	LSC	atpH_atpI
CO-11	16	p1	(T)13	13	17237	17249	TAACCTCCCCAACCCTTCTT	59.799	ACCAATTCATGCATGGTTCA	59.781	135	981	1115	LSC	atpH_atpI
CO-11	17	c	(T)10ctgtttccggtggtattaaaatgccgctgtacctagatatcttatctgcctctccaggaaaataaatatctccggaaaagatttggagttcaata(T)12	117	21254	21370	GTGATCCGTTGGACATGGA	60.332	CGGATCCTCGTTGATAATGG	60.288	279	942	1220	LSC	rpoC2
CO-11	18	p2	(AT)5	10	22715	22724	GCAAGGCATCGTAAACCAAT	59.967	AACATCGGATGCTGGATACC	59.78	195	981	1175	LSC	rpoC2
CO-11	19	p3	(ATT)4	12	23968	23979	CGGAGCCACAAAGGACTATC	59.694	CCAGCTATCGGGGATCCTAT	60.265	257	898	1154	LSC	rpoC1-exon2
CO-11	20	p1	(T)10	10	25453	25462	TGAAGGTTTCCTTTCATCCG	60.044	TCATATTTGCATTTTGCCCA	59.898	212	850	1061	LSC	rpoC1-exon2_rpoC1-exon1
CO-11	21	p1	(C)15	15	25812	25826	CATGATGCCCCTTAAAGCAT	59.923	CCAAATGAAAGGGGAATTGA	59.733	249	849	1097	LSC	rpoC1-exon2_rpoC1-exon1
CO-11	22	p3	(TAG)4	12	27922	27933	TACATTTACCCCGCGTAACC	59.72	CAGTTCCGCTTTCTCAGTCC	59.989	249	915	1163	LSC	rpoB
CO-11	23	p1	(A)10	10	30628	30637	ACTCGCTCCGGTATTTGTGT	59.621	TTGTTGTGTTTCCTTAATGGC	57.677	200	904	1103	LSC	rpoB_trnC-GCA
CO-11	24	p2	(TA)6	12	33148	33159	TGAGAACTTCTTGGGATGGG	60.042	CCAAAATAATCGAAGGCCAA	59.901	218	842	1059	LSC	petN_psbM
CO-11	25	p2	(TA)7	14	33446	33459	TTGATCTAGATATGGGCTTTCTCC	59.962	GATCTGGCTGGAATCAAATCA	60.029	241	865	1105	LSC	petN_psbM
CO-11	26	p5	(TATAA)3	15	37207	37221	TCAGGGTTCAAATACTTATTTTATTTT	57.205	CCATGAGCTCGATTCGATTA	58.82	278	767	1044	LSC	trnT-GGU_psbD
CO-11	27	p1	(T)11	11	41593	41603	TATAGGTGCGCTATTGCGTG	59.886	ATTCGATGGAGAGGGAGGAT	59.858	270	919	1188	LSC	rps14
CO-11	28	c	(TA)11ttg(AT)6	37	50503	50539	GGTCCTCGGTAACGAGACATA	59.066	GGAGCCGCAACTTCCTATCT	60.733	268	802	1069	LSC	rps4_trnT-UGU
CO-11	29	p1	(A)13	13	51447	51459	AGCGCATCGGTCCTAAGATA	59.829	ATGGAATAGTGGAACGGTCG	59.813	158	887	1044	LSC	trnT-UGU_trnL-UAA-exon1
CO-11	30	p4	(CAAA)3	12	51710	51721	CTAACGAATTCAACGGGTCC	59.429	GCTCAGGATTGCCCATTTTA	60.038	194	980	1173	LSC	trnT-UGU_trnL-UAA-exon1
CO-11	31	p2	(AT)6	12	52109	52120	TTAATCATGACCGGAATCCA	58.768	AAAGTCGACGGATTTTCCTC	58.24	272	980	1251	LSC	trnL-UAA-exon1_trnL-UAA-exon2
CO-11	32	p1	(A)11	11	53056	53066	TGCTCCATCTCTTTTTGCTTT	59.101	GACCCGGAAAGTAACGTAAGC	60.014	256	916	1171	LSC	trnF-GAA_ndhJ
CO-11	33	p3	(ATA)4	12	55956	55967	No primer							LSC	ndhC_trnV-UAC-exon2
CO-11	34	p1	(A)13	13	60559	60571	TAGTTGGTACCACCCAACCG	60.659	ATAAATGGAGTTCGGGTTCG	58.903	211	918	1128	LSC	atpB_rbcL
CO-11	35	p1	(T)11	11	61097	61107	AAAACAAACATTGGGTTGCG	60.762	TGGTGACATAAGTCCCTCCC	59.779	269	848	1116	LSC	atpB_rbcL
CO-11	36	c	(T)13gatttc(T)11atatatttattcttttc(TATT)3tctaattgattttttattgttttctatttatttctatatttatttagatattatttagatattagatatattattag(AT)6taatagtaattatatatttatttag(AT)5	183	65074	65256	No primer							LSC	accD_psaI
CO-11	37	p4	(GAAA)3	12	69646	69657	TTTTCTTTTTCGTTTTGCGG	60.211	CGGAAAGGAAGGAATGGTAA	59.016	263	889	1151	LSC	petA_psbJ
CO-11	38	p1	(T)11	11	72550	72560	AGTCAATGTCACAGCGGATG	59.707	AGCAGCCAGTAGAAAACCGA	60.015	278	973	1250	LSC	psbE_petL
CO-11	39	p1	(A)10	10	72691	72700	CAGCGGATGAATCCATTTTT	59.901	AGCAGCCAGTAGAAAACCGA	60.015	267	843	1109	LSC	psbE_petL
CO-11	40	c	(T)11ggttcattttcat(ATA)4	36	73677	73712	ACAGGATTTGAACCCGTGAC	59.827	CCCTTGTTCCTGAACATTACTGA	60.391	274	832	1105	LSC	trnP-UGG_psaJ
CO-11	41	p1	(T)10	10	74608	74617	TCTTTAGAAATTCCATTTCCATT	56.138	TCTGACATCTTTCCCCTTGG	60.042	122	978	1099	LSC	psaJ_rpl33
CO-11	42	p5	(AATAA)3	15	75042	75056	TTGGTCGGATCTGATGTGAA	60.048	GCCTACGAAAAGATCGCTTG	59.982	122	976	1097	LSC	rpl33_rps18
CO-11	43	p4	(ATAA)3	12	78072	78083	ATTCCTGGGATTACCCATCC	59.843	AAAGGTGCACGTACGGTTTC	60.037	206	966	1171	LSC	clpP1-exon2
CO-11	44	p1	(T)10	10	78668	78677	TTTCTTGTTCCTGAATGGGC	60.051	TGATTTCAAACGTCCAACCA	59.941	239	857	1095	LSC	clpP1-exon2_clpP1-exon1
CO-11	45	p2	(TA)5	10	79540	79549	GAGTAATCCTCCCATTGCGT	59.009	ACACGATACCAAGGCAAACC	59.859	276	834	1109	LSC	clpP1-exon1_psbB
CO-11	46	c	(TTA)4tataatatagtttattata(AT)9aa(AT)5	61	89232	89292	TTCCTCTCATCCAGCTCCTC	59.486	TCCTCTATATGCATCTTCCTACTTC	57.303	280	813	1092	LSC	rpl16-exon2_rpl16-exon1
CO-11	47	p2	(AT)5	10	90380	90389	No primer							LSC	rpl16-exon2_rpl16-exon1
CO-11	48	p1	(T)10	10	90769	90778	AAGTTCAAGTAGGGCAAGCG	59.517	TTCCGTTAAATCAACCCAAAA	59.328	186	880	1065	LSC	rpl16-exon1_rps3
CO-11	49	p1	(T)11	11	92482	92492	AGTTTTTCCATTTTTGCCGA	59.564	AATCCACTGCCTTGATCCAC	59.934	251	916	1166	IRb	rps19_trnH-GUG
CO-11	50	p2	(GA)5	10	98080	98089	TCTTTGTGCGTCGGTAAAAA	59.344	GCTCTACGAACGAATGGCTC	59.985	179	963	1141	IRb	ycf2
CO-11	51	p1	(T)10	10	105674	105683	CAATCTCCGAAAAAGTCCCA	60.044	ATCAACTAAGCCCTCTCGGG	60.59	155	967	1121	IRb	ndhB-exon1_rps7
CO-11	52	p2	(AT)6	12	124227	124238	TGCCTAACTAAAAACCCCAAAA	59.879	TCATGGATTCAAACAAAATGAAA	59.332	276	931	1206	SSC	rpl32_trnL-UAG
CO-11	53	p4	(ATAA)3	12	126058	126069	No primer							SSC	ccsA_ndhD
CO-11	54	p2	(TA)5	10	126214	126223	No primer							SSC	ccsA_ndhD
CO-11	55	p4	(AATA)3	12	126649	126660	GTTCTCGTGGTCCAGAATCC	59.511	TTTTCGATGGCTTCTCTTGC	60.469	244	916	1159	SSC	ndhD
CO-11	56	c*	(TA)7tttgactagaatatgaatttcttatattattatgaatttaaattatatttatattctattatttattactatattaattatttattat(TATAA)3(ATA)4*taata(ATAAT)3agaaaatattataaat(ATA)5ttaattctataattctataatataatagataat(ATA)4aatagataatataatagaaaatattatagaagaaaatattatagaaaatattataaat(ATA)5	294	128593	128886	No primer							SSC	psaC_ndhE
CO-11	57	p1	(A)10	10	129217	129226	No primer							SSC	psaC_ndhE
CO-11	59	p4	(AAAT)3	12	130460	130471	CCAATCCCAATGAAAAAGCA	60.807	CCTTTTTCCTTTCCTGGACC	59.912	189	863	1051	SSC	ndhG_ndhI
CO-11	60	p3	(ATA)4	12	130632	130643	GTCCAGGAAAGGAAAAAGGG	59.912	GCCCAATTAAGTAGGATTGGC	59.821	269	861	1129	SSC	ndhG_ndhI
CO-11	61	p1	(T)11	11	135364	135374	TCGACGTTTTCCCAGAATTT	59.546	TTTCCTGATCGGTAAAATCCA	59.397	237	802	1038	SSC	rps15_ycf1
CO-11	62	c	(TA)5gtttaatagt(TA)5gttaatagtttaatagttgtttaatagt(TA)5gttaatggatagaatggaatagttataaaggaatagttataaattaatggaatagttataaattcaaattataaatgttatat(AATTTG)3	169	135742	135910	No primer							SSC	rps15_ycf1
CO-11	63	c	(ATTAT)3aata(ATTAT)3	34	136051	136084	No primer							SSC	rps15_ycf1
CO-11	64	p1	(T)12	12	137301	137312	TGGTATGATCCACGGTTTCA	59.774	CGATTCAGCAAGAAATCAATCT	58.468	164	877	1040	SSC	ycf1
CO-11	65	p4	(CATT)3	12	137942	137953	TTTGCCATTTTTGGGGTACT	59.315	TCAATATCGCGGTACCTATCC	58.935	200	919	1118	SSC	ycf1
CO-11	66	p1	(T)13	13	138955	138967	TGTTTTCGGGAAGAACCAAA	60.452	GTTTAAAACCCTGGCGAAGA	59.202	148	922	1069	SSC	ycf1
CO-11	67	p1	(A)10	10	154073	154082	ATCAACTAAGCCCTCTCGGG	60.59	CAATCTCCGAAAAAGTCCCA	60.044	155	886	1040	IRa	rps7_ndhB-exon1
CO-11	68	p2	(TC)5	10	161667	161676	CCTGTGACTCGATTGGTGAA	59.676	TGAATCCCGTGAAACCATTT	60.17	276	975	1250	IRa	ycf2
CO-11	69	p1	(A)11	11	167264	167274	AATCCACTGCCTTGATCCAC	59.934	AGTTTTTCCATTTTTGCCGA	59.564	251	842	1092	IRa	trnH-GUG_rps19
Specifications
==============
Sequence source file: "CO-11.tmp"
Definement of microsatellites (unit size / minimum number of repeats):
(1/10) (2/5) (3/4) (4/3) (5/3) (6/3)
Maximal number of bases interrupting 2 SSRs in a compound microsatellite: 100
RESULTS OF MICROSATELLITE SEARCH
================================
Total number of sequences examined: 1
Total size of examined sequences (bp): 168484
Total number of identified SSRs: 100
Number of SSR containing sequences: 1
Number of sequences containing more than 1 SSR: 1
Number of SSRs present in compound formation: 31
Distribution to different repeat type classes
---------------------------------------------
Unit size	Number of SSRs
1	38
2	32
3	12
4	11
5	6
6	1
Frequency of identified SSR motifs
----------------------------------
Repeats	3	4	5	6	7	8	9	10	11	12	13	14	15	16	17	total
A	-	-	-	-	-	-	-	6	2	2	3					13
C	-	-	-	-	-	-	-						1		1	2
T	-	-	-	-	-	-	-	7	8	4	4					23
AT	-	-	8	6	4		1									19
GA	-	-	1													1
TA	-	-	6	1	3				1							11
TC	-	-	1													1
AAT	-	1														1
ATA	-	5	2													7
ATT	-	1														1
TAA	-			1												1
TAG	-	1														1
TTA	-	1														1
AAAT	1															1
AACT	1															1
AATA	1															1
ATAA	2															2
CAAA	1															1
CATT	1															1
GAAA	1															1
TATT	2															2
TTAT	1															1
AATAA	1															1
ATAAT	1															1
ATTAT	2															2
TATAA	2															2
AATTTG	1															1
Frequency of classified repeat types (considering sequence complementary)
-------------------------------------------------------------------------
Repeats	3	4	5	6	7	8	9	10	11	12	13	14	15	16	17	total
A/T	-	-	-	-	-	-	-	13	10	6	7					36
C/G	-	-	-	-	-	-	-						1		1	2
AG/CT	-	-	2													2
AT/AT	-	-	14	7	7		1		1							30
AAT/ATT	-	8	2	1												11
ACT/AGT	-	1														1
AAAC/GTTT	1															1
AAAG/CTTT	1															1
AAAT/ATTT	7															7
AACT/AGTT	1															1
AATG/ATTC	1															1
AAAAT/ATTTT	1															1
AATAT/ATATT	5															5
AAATTC/AATTTG	1															1
Length	type	num	num(>=20bp)
1	A/T	36	0
1	C/G	2	0
2	AG/CT	2	0
2	AT/AT	30	1
3	AAT/ATT	11	0
3	ACT/AGT	1	0
4	Tetranuc	11	0
5	Pentanuc	6	0
6	Hexanucl	1	0
region	all-SSR	1nuc	2nuc	3nuc	4nuc	5nuc	6nuc
Genome	100	38	32	12	11	6	1
IRa	3	2	1	0	0	0	0
IRb	3	2	1	0	0	0	0
LSC	68	29	24	7	6	2	0
SSC	26	5	6	5	5	4	1

## Sheet: MK262733.SSR
ID	SSR nr.	SSR type	SSR	size	start	end	FORWARD PRIMER1 (5'-3')	Tm	REVERSE PRIMER1 (5'-3')	Tm	PRODUCT1 size (bp)	start (bp)	end (bp)	LSC/SSC/IRs	intergenic regions/protein coding genes/intron regions
MK262733.1	1	p1	(A)14	14	100	113	GGTCTTTTTATGTATGCTGTGCTG	60.082	ATCAACCGTGCTAACCTTGG	59.993	262	72	333	LSC	Start_psbA	protein coding genes	13
MK262733.1	2	p3	(CAG)4	12	826	837	GGCATGCCATCAGAGAAACT	60.226	GGGTCGTGAGTGGGAACTTA	59.966	138	776	913	LSC	psbA	intron regions	14
MK262733.1	3	p1	(A)13	13	3851	3863	TATACCCCGGAAAGAGGGAG	60.271	AAGGGTGCGTTCTCCTGTAA	59.734	272	785	1056	LSC	matK_trnK-UUU-exon1	intergenic regions	41
MK262733.1	4	p1	(A)10	10	5430	5439	TTTTCTCCTCATACGGCTCG	60.344	GGATTTTCCTTCGTACTCTGTCA	59.645	256	971	1226	LSC	rps16-exon2_rps16-exon1
MK262733.1	5	p1	(T)10	10	6023	6032	CGAAGAATTAATTTCCCTGTGA	58.25	GATGGAGCTCGAGCAGAAAG	60.24	233	930	1162	LSC	rps16-exon2_rps16-exon1
MK262733.1	6	p4	(CTAA)3	12	7737	7748	TTAGACCTTGCGTTGTGTGG	59.758	TCAGAATATGCCCGTACCGT	60.352	165	889	1053	LSC	rps16-exon1_trnQ-UUG
MK262733.1	7	c	(C)11(A)10	21	8141	8161	GAATAACGGGACCAAAACCC	60.411	TTCCATGTAATGATCAATGAATTTTT	59.873	251	898	1148	LSC	trnQ-UUG_psbK
MK262733.1	8	c	(A)10gattttttgacttgcctttttcatttttcccttataaaaataactcaatc(AAAAT)3	75	8375	8449	GGAAGAATTTTTGATTTGGGA	58.024	ACGATTGGATTGAAAATGGC	59.768	242	972	1213	LSC	trnQ-UUG_psbK
MK262733.1	10	c	(AT)6ctaa(AT)7ctaaataatctaa(AT)7ctaataatctaaatctaataatctaa(AT)7ctaaataatctaa(AT)5aaatataatctaa(AT)5aaataa(AT)5aaatataatctaa(AT)5aaatgaaataaaatgaa(AT)7tctaaaataataaaataaaatgaaatgaaattgaa(AT)6	260	10037	10296	No primer							LSC	trnS-GCU_trnG-GCC-exon1
MK262733.1	11	p2	(TA)5	10	10799	10808	No primer							LSC	trnS-GCU_trnG-GCC-exon1
MK262733.1	12	p2	(TA)6	12	11023	11034	No primer							LSC	trnS-GCU_trnG-GCC-exon1
MK262733.1	13	p4	(TTAT)3	12	14717	14728	TTCCCGAACCAAACATGAAT	60.17	CCGAATCGACGACCTAAAAA	60.067	279	950	1228	LSC	atpF-exon2_atpF-exon1
MK262733.1	14	c	(T)10ctgtttccggtggtattaaaatgccgctgtgcctagatatcttatctgcctctccaggaaaataaatatctccggaaaagattttgagttcaata(T)12	117	21436	21552	GTGATCCGTTGGACATGGA	60.332	CGGATCCTCGTTGATAATGG	60.288	279	942	1220	LSC	rpoC2
MK262733.1	15	p2	(AT)5	10	22897	22906	GCAAGGCATCGTAAACCAAT	59.967	AACATCGGATGCTGGATACC	59.78	195	981	1175	LSC	rpoC2
MK262733.1	16	p3	(ATT)4	12	24209	24220	CGGAGCCACAAAGGACTATC	59.694	CCAGCTATCGGGGATCCTAT	60.265	257	898	1154	LSC	rpoC1-exon2
MK262733.1	17	p1	(T)11	11	25695	25705	TCAAGTTCTCGCTAAGGACCA	60.001	AGGGGCCTAAAAGATCGAAT	59.049	218	964	1181	LSC	rpoC1-exon2_rpoC1-exon1
MK262733.1	18	p1	(C)10	10	26078	26087	CATGATGCCCCTTAAAGCAT	59.923	CCAAATGAAAGGGGAATTGA	59.733	274	819	1092	LSC	rpoC1-exon2_rpoC1-exon1
MK262733.1	19	p3	(TAG)4	12	28183	28194	TTTTAATGCATTTACCCCGC	59.804	CAGTTCCGCTTTCTCAGTCC	59.989	255	909	1163	LSC	rpoB
MK262733.1	20	p1	(A)10	10	35203	35212	CCATTTTCTTCGTCGTCTTG	58.352	TTCTCTTTTACGGATCAGGCA	59.831	276	848	1123	LSC	trnD-GUC_trnY-GUA
MK262733.1	21	c	(T)11atttttattttatatagttttt(TTTA)3tatagtatttatttatatagtatttatattttatataga(TATAT)3	99	37301	37399	TCATAGGACAATTCAGGGTTCA	59.429	TTGGCCACAAACCGATCTA	60.057	277	969	1245	LSC	trnT-UGU_psbD
MK262733.1	22	p3	(TCT)4	12	41584	41595	GGATACGCCCCTTTACCATT	60.041	GCGCACCTATACGTCTCCAT	60.125	271	934	1204	LSC	trnfM-CAU_rps14
MK262733.1	23	p1	(T)11	11	41859	41869	TATAGGTGCGCTATTGCGTG	59.886	GTTTCGATTCGATGGAGAGG	59.629	275	919	1193	LSC	rps14
MK262733.1	24	p1	(A)12	12	50874	50885	AGTCCTGGTAAAACCCCCAG	60.218	TTTCAGTAGATTTAGCTTTGCTTTG	58.473	170	889	1058	LSC	rps4_trnT-UGU
MK262733.1	25	c	(TA)5tttatatatattgtatt(TA)5ttgtatatttattgtatatttattgtatatttatattatt(TA)5	87	51014	51100	No primer							LSC	rps4_trnT-UGU
MK262733.1	26	p1	(T)10	10	51980	51989	CAAATTGGAAATTATGATTAGAAAA	55.924	CCTTTTCCGAATCAAACCAG	59.541	238	951	1188	LSC	trnT-UGU_trnL-UAA-exon1
MK262733.1	27	p1	(A)12	12	52183	52194	GCTATAGCGGATCGGTCCTA	59.301	ATGGAATAGTGGAACGGTCG	59.813	177	867	1043	LSC	trnT-UGU_trnL-UAA-exon1
MK262733.1	28	p4	(CAAA)3	12	52449	52460	CTAACGAATTCAACGGGTCC	59.429	GGGTTTCCCCACTAAAGCTC	59.94	134	980	1113	LSC	trnT-UGU_trnL-UAA-exon1
MK262733.1	29	c	(AT)5aattagttataatatgaataatatgaatgt(TATAA)3	55	52835	52889	CGATTAATGACCGGAATCCA	60.66	AAAGTCGACGGATTTTCCTC	58.24	279	980	1258	LSC	trnL-UAA-exon1_trnL-UAA-exon2
MK262733.1	30	c	(ATA)4aaatatg(TAA)4	31	56353	56383	No primer							LSC	ndhC_trnV-UAC-exon2
MK262733.1	31	p3	(ATA)4	12	56519	56530	No primer							LSC	ndhC_trnV-UAC-exon2
MK262733.1	32	p1	(A)10	10	61195	61204	TTGGTACCACCCAACCAAAT	59.948	ATAAATGGAGTTCGGGTTCG	58.903	217	921	1137	LSC	atpB_rbcL
MK262733.1	33	p1	(T)10	10	61756	61765	AAAACAAACATTGGGTTGCG	60.762	TGGTGACATAAGTCCCTCCC	59.779	270	846	1115	LSC	atpB_rbcL
MK262733.1	34	p1	(A)11	11	63412	63422	AAAAGATTGGGCCGATTACC	60.15	AAAAAGTCCACCAATCCCAA	59.264	258	967	1224	LSC	rbcL_accD
MK262733.1	35	p1	(T)12	12	65692	65703	No primer							LSC	accD_psaI
MK262733.1	36	c	(AT)6taatagtaatg(AT)5tg(AT)6	47	65836	65882	No primer							LSC	accD_psaI
MK262733.1	37	p4	(GAAA)3	12	70169	70180	TTTTTCGTTTTGCAGGATGC	61.113	GACGACACAAGAAAAAGGGG	59.569	199	894	1092	LSC	petA_psbJ
MK262733.1	38	p1	(A)10	10	73291	73300	CAGCGGATGAATCCATTTTT	59.901	AGCAGCCAGTAGAAAACCGA	60.015	264	846	1109	LSC	psbE_petL
MK262733.1	39	p1	(T)10	10	76194	76203	TCAATTGACCCAAAACTCCA	58.947	TGAAACAGAATTTCCCGGAG	60.044	236	817	1052	LSC	rps18_rpl20
MK262733.1	40	p1	(T)10	10	78277	78286	TCCGTGATTTAGCAATTCCA	59.112	TGTGTCGGGGATACATTTCA	59.774	156	940	1095	LSC	clpP-exon3_clpP-exon2
MK262733.1	41	p1	(T)11	11	78547	78557	GTTCAATATGGCGAAGGCAT	59.929	TTTCATTCTGGTCGGAGGAG	60.187	114	971	1084	LSC	clpP-exon3_clpP-exon2
MK262733.1	42	p1	(A)10	10	78932	78941	CTCGCTATCAACCTCTTGGC	59.978	GAAAAATGGAAGAAAAACCCC	58.831	271	885	1155	LSC	clpP-exon2_clpP-exon1
MK262733.1	43	p2	(TA)5	10	80202	80211	GAGTAATCCTCCCATTGCGT	59.009	ACACGATACCAAGGCAAACC	59.859	263	847	1109	LSC	clpP-exon1_psbB
MK262733.1	44	p1	(T)11	11	87769	87779	CTATAATTCGTCCGCGCCTA	60.205	CGTTATGATTCAACCAGGGG	60.184	251	866	1116	LSC	rpl36_infA
MK262733.1	45	p5	(ATTAA)3	15	90075	90089	No primer							LSC	rpl16-exon2_rpl16-exon1
MK262733.1	46	p1	(T)11	11	90646	90656	GCAATGGAGCTCCCAATAAA	60.038	AGGGCAATGTGACAAAGCAT	60.526	162	901	1062	LSC	rpl16-exon2_rpl16-exon1
MK262733.1	47	c	(TA)5tttaatttatttaatttataatttatat(TA)5ttttatattattttatatttatattattttatttattttttttatattatttattatattatttatattattttatttatatatttatt(TA)7atttgtttatatatttatatataatt(TA)7tttag(TA)5tttagttatatatgtttag(TTATAT)3acaatt(TA)7tttagttatatatgtttagttatatttatatataatttatatatt(TA)7tttagttatatatgttatgtggtttagttattt(TA)5	365	90999	91363	No primer							LSC	rpl16-exon2_rpl16-exon1
MK262733.1	48	p1	(T)10	10	92910	92919	CTATCCCCCACCAATGAATG	60.006	TTGCGAGACATGCAAGAAAC	59.995	204	957	1160	IRb	rpl22_rps19
MK262733.1	49	p1	(T)10	10	93328	93337	AGTTTTTCCATTTTTGCCGA	59.564	AATCCACTGCCTTGATCCAC	59.934	250	916	1165	IRb	rps19_trnH-GUG
MK262733.1	50	p2	(GA)5	10	98925	98934	TCTTTGTGCGTCGGTAAAAA	59.344	GCTCTACGAACGAATGGCTC	59.985	179	963	1141	IRb	ycf2
MK262733.1	51	p1	(T)10	10	108578	108587	TTTCTCGATCAATCCCCTTG	60.006	GCTCGATGAGAAAATGGGTC	59.635	269	863	1131	IRb	rps12-exon2_trnV-GAC
MK262733.1	52	p1	(T)10	10	121164	121173	TCTATGCGTGCTCAAAGACG	60.157	CCGGTTTTCTCCTCACTGAA	60.224	166	906	1071	IRb	trnN-GUU_ndhF
MK262733.1	53	p2	(AT)6	12	125118	125129	TGTGAAAGGTAGAGTATGATTGGG	59.433	TTTGAATTTTCTAATGATTTGGATACC	59.893	223	885	1107	SSC	rpl32_trnL-UAG
MK262733.1	54	c	(AT)6aatatataaaattatataatatataaaatatataaaatataaaatgtaaaaaatgt(A)10tgtaaaataataaaatataaaataaaaagaaaataaaaaaacattctatttatatttatataaaattatataatat(A)10tatatcaaaaatatatcaaaatatataaaataaagataaaataaaattaagataaaaagataataagataatgataatatagataaag(TA)5	262	126868	127129	No primer							SSC	ccsA_ndhD
MK262733.1	55	p4	(AATA)3	12	127542	127553	GTTCTCGTGGTCCAGAATCC	59.511	TTTTCGATGGCTTCTCTTGC	60.469	244	916	1159	SSC	ndhD
MK262733.1	56	c*	(ATAAT)3(ATA)4*taata(ATAAT)3agaaaatattataaat(ATA)5ttaattctataattctataatataatagataat(ATA)4aatagataatataatagaaaatattatagaagaaaatattatagaaaatattataaat(ATA)5	191	129588	129778	No primer							SSC	psaC_ndhE
MK262733.1	57	p1	(A)11	11	130099	130109	No primer							SSC	psaC_ndhE
MK262733.1	59	p4	(AAAT)4	16	131369	131384	CCCAATGAAAAAGCGGAATA	59.901	CCTTTTTCCTTTCCTGGACC	59.912	184	872	1055	SSC	ndhG_ndhI
MK262733.1	60	p1	(A)10	10	133136	133145	CCCCTTTTGGGGAGAATAAA	60.116	CCATTCATATCCGTCCATTTG	60.024	270	934	1203	SSC	ndhA-exon2_ndhA-exon1
MK262733.1	61	p4	(AAAT)3	12	133437	133448	CCAAATGGACGGATATGAATG	60.024	CTTCCCTACGATTCCGATCT	58.214	208	881	1088	SSC	ndhA-exon2_ndhA-exon1
MK262733.1	62	p2	(TA)7	14	136567	136580	CTACCGAAAATGGCATGTGA	59.542	GGTAGTCGTTTCAGTATGTCAAGG	59.132	277	974	1250	SSC	rps15_ycf1
MK262733.1	63	c	(T)12gattggatagattgatttcttgctgaatcgtaagaaaaaaaagatctttttttttccattttttaatattcataa(T)10	97	137883	137979	TGGTATGATCCACGGTTTCA	59.774	TCGGTACCAAAATTGATAAAAA	56.407	251	877	1127	SSC	ycf1
MK262733.1	64	p1	(T)10	10	139353	139362	CCTTTTGCATTTTCATTTGG	58.135	TTGGAATGGAAACGGAAGTC	59.91	268	818	1085	SSC	ycf1
MK262733.1	65	p1	(T)13	13	139474	139486	GACTTCCGTTTCCATTCCAA	59.91	TATTCCAATTTCCCGAGTGG	59.756	278	945	1222	SSC	ycf1
MK262733.1	66	p1	(A)10	10	139983	139992	CCGGTTTTCTCCTCACTGAA	60.224	TCTATGCGTGCTCAAAGACG	60.157	166	936	1101	IRa	ycf1
MK262733.1	67	p1	(A)10	10	152569	152578	GCTCGATGAGAAAATGGGTC	59.635	TTTCTCGATCAATCCCCTTG	60.006	269	876	1144	IRa	trnV-GAC_rps12-exon2
MK262733.1	68	p2	(TC)5	10	162222	162231	CCTGTGACTCGATTGGTGAA	59.676	TGAATCCCGTGAAACCATTT	60.17	276	975	1250	IRa	ycf2
MK262733.1	69	p1	(A)10	10	167819	167828	AATCCACTGCCTTGATCCAC	59.934	AGTTTTTCCATTTTTGCCGA	59.564	250	842	1091	IRa	trnH-GUG_rps19
MK262733.1	70	p1	(A)10	10	168237	168246	TTGCGAGACATGCAAGAAAC	59.995	CTATCCCCCACCAATGAATG	60.006	204	847	1050	IRa	rps19_rpl22
Specifications
==============
Sequence source file: "MK262733.tmp"
Definement of microsatellites (unit size / minimum number of repeats):
(1/10) (2/5) (3/4) (4/3) (5/3) (6/3)
Maximal number of bases interrupting 2 SSRs in a compound microsatellite: 100
RESULTS OF MICROSATELLITE SEARCH
================================
Total number of sequences examined: 1
Total size of examined sequences (bp): 168966
Total number of identified SSRs: 107
Number of SSR containing sequences: 1
Number of sequences containing more than 1 SSR: 1
Number of SSRs present in compound formation: 37
Distribution to different repeat type classes
---------------------------------------------
Unit size	Number of SSRs
1	45
2	35
3	11
4	9
5	6
6	1
Frequency of identified SSR motifs
----------------------------------
Repeats	3	4	5	6	7	8	9	10	11	12	13	14	total
A	-	-	-	-	-	-	-	14	2	2	2	1	21
C	-	-	-	-	-	-	-	1	1				2
T	-	-	-	-	-	-	-	12	6	3	1		22
AT	-	-	7	6	4								17
GA	-	-	1										1
TA	-	-	10	1	5								16
TC	-	-	1										1
ATA	-	4	2										6
ATT	-	1											1
CAG	-	1											1
TAA	-	1											1
TAG	-	1											1
TCT	-	1											1
AAAT	1	1											2
AATA	1												1
CAAA	1												1
CTAA	1												1
GAAA	1												1
TATT	1												1
TTAT	1												1
TTTA	1												1
AAAAT	1												1
ATAAT	2												2
ATTAA	1												1
TATAA	1												1
TATAT	1												1
TTATAT	1												1
Frequency of classified repeat types (considering sequence complementary)
-------------------------------------------------------------------------
Repeats	3	4	5	6	7	8	9	10	11	12	13	14	total
A/T	-	-	-	-	-	-	-	26	8	5	3	1	43
C/G	-	-	-	-	-	-	-	1	1				2
AG/CT	-	-	2										2
AT/AT	-	-	17	7	9								33
AAG/CTT	-	1											1
AAT/ATT	-	6	2										8
ACT/AGT	-	1											1
AGC/CTG	-	1											1
AAAC/GTTT	1												1
AAAG/CTTT	1												1
AAAT/ATTT	5	1											6
AACT/AGTT	1												1
AAAAT/ATTTT	1												1
AAATT/AATTT	1												1
AATAT/ATATT	4												4
AAATAT/ATATTT	1												1
region	all-SSR	1nuc	2nuc	3nuc	4nuc	5nuc	6nuc
Coding	17	9	3	3	2	0	0
Genome	107	45	35	11	9	6	1
MK262733.1	107	45	35	11	9	6	1
A/T	43		A/T	43
C/G	2		C/G	2
AG/CT	2		AG/CT	2
AT/AT	33		AT/AT	33
AAG/CTT	1		AAG/CTT	1
AAT/ATT	8		AAT/ATT	8
ACT/AGT	1		ACT/AGT	1
AGC/CTG	1		AGC/CTG	1
AAAC/GTTT	1		AAAC/GTTT	1
AAAG/CTTT	1		AAAG/CTTT	1
AAAT/ATTT	6		AAAT/ATTT	6
AACT/AGTT	1		AACT/AGTT	1
AATG/ATTC	0		AAAAT/ATTTT	1
AATT/AATT	0		AAATT/AATTT	1
AAAAC/GTTTT	0		AATAT/ATATT	4
AAAAT/ATTTT	1		AAATAT/ATATTT	1
AAATT/AATTT	1
AATAT/ATATT	4
AACAT/ATGTT	0
AAAAAT/ATTTTT	0
AAATAT/ATATTT	1
AAACTT/AAGTTT	0
AAAATG/ATTTTC	0
AAATTC/AATTTG	0
region	all-SSR	1nuc	2nuc	3nuc	4nuc	5nuc	6nuc
Coding	17	9	3	3	2	0	0
Genome	107	45	35	11	9	6	1
IRa	5	4	1	0	0	0	0
IRb	5	4	1	0	0	0	0
LSC	75	29	29	7	5	4	1
SSC	22	8	4	4	4	2	0

## Sheet: OK641589
ID	SSR nr.	SSR type	SSR	size	start	end	FORWARD PRIMER1 (5'-3')	Tm	REVERSE PRIMER1 (5'-3')	Tm	PRODUCT1 size (bp)	start (bp)	end (bp)	LSC/SSC/IRs	intergenic regions/protein coding genes/intron regions
OK641589.1	1	p1	(A)13	13	3882	3894	CCGATCGCTCTTTTGACTTT	59.452	GGGAAAGGGTGTGTTCTCCT	60.349	165	898	1062	LSC	matK_trnK-UUU-exon1	protein coding genes	13
OK641589.1	2	p6	(TTAAGT)3	18	4622	4639	TGCCAAAATTATGACAGACCA	59.027	CACTTCATGGGTTTGCATTG	59.964	161	936	1096	LSC	trnK-UUU-exon1_rps16-exon2	intron regions	6
OK641589.1	3	c	(T)10caaacttgtttcgaatttgaacctttcga(TTTAT)3	54	6005	6058	CGAAGAATTAATTTCCCTGTGA	58.25	GATGGAGCTCGAGCAGAAAG	60.24	237	926	1162	LSC	rps16-exon2_rps16-exon1	intergenic regions	48
OK641589.1	4	p4	(CTAA)3	12	7913	7924	TTAGACCTTGCGTTGTGTGG	59.758	TCAGAATATGCCCGTACCGT	60.352	165	889	1053	LSC	rps16-exon1_trnQ-UUG
OK641589.1	5	p1	(A)11	11	8509	8519	GGAAGAATTTTTGATTTGGGA	58.024	ACGATTGGATTGAAAATGGC	59.768	238	972	1209	LSC	trnQ-UUG_psbK
OK641589.1	6	p1	(A)11	11	9163	9173	TTGGGGAGTGTCATGTCAAA	59.935	TTTTTATTCCTCACGCCCAG	60.067	237	960	1196	LSC	psbK_psbI
OK641589.1	8	p4	(TTTA)3	12	9816	9827	No primer							LSC	trnS-GCU_trnG-UCC-exon1
OK641589.1	9	p2	(AT)5	10	9984	9993	No primer							LSC	trnS-GCU_trnG-UCC-exon1
OK641589.1	10	p4	(TTAT)3	12	13907	13918	TTCCCGAACCAAACATGAAT	60.17	CCGAATCGACGACCTAAAAA	60.067	279	950	1228	LSC	atpF-exon2_atpF-exon1
OK641589.1	11	p3	(TAT)5	15	16047	16061	No primer							LSC	atpH_atpI
OK641589.1	12	c*	(AATA)4(AT)6*(AATA)3tataataaatatatat(AATA)3ataaggattatgattataggattagctgtgattaggagaagttattattatagaatattattctagaaatag(TAA)4tagtaataaatagtaataatag(TAA)4tatataatttattaatttattaattattaataataatttattaattattaataatatataatttataattatatattgatattata(TTATG)3a(TTATG)3	300	16566	16865	No primer							LSC	atpH_atpI
OK641589.1	13	c	(T)10ctgtttccggtggtattaaaatgccgctgtgcctagatatcttatctgcctctccaggaaaataaatatctccggaaaagattttgagttccata(T)12	117	20918	21034	GTGATCCGTTGGACATGGA	60.332	CGGATCCTCGTTGATAATGG	60.288	279	942	1220	LSC	rpoC2
OK641589.1	14	p2	(AT)5	10	22385	22394	GCAAGGCATCGTAAACCAAT	59.967	AACATCGGATGCTGGATACC	59.78	195	981	1175	LSC	rpoC2
OK641589.1	15	p3	(ATT)4	12	23703	23714	CGGAGCCACAAAGGACTATC	59.694	CCAGCTATCGGGGATCCTAT	60.265	257	898	1154	LSC	rpoC1-exon2
OK641589.1	16	p1	(T)10	10	25182	25191	TCAAGTTCTCGCTAAGGACCA	60.001	GGGGTATCATGGCATAACCA	60.414	254	964	1217	LSC	rpoC1-exon2_rpoC1-exon1
OK641589.1	17	p3	(TAG)4	12	27652	27663	TTTTAATGCATTTACCCCGC	59.804	CAGTTCCGCTTTCTCAGTCC	59.989	255	909	1163	LSC	rpoB
OK641589.1	18	p2	(TA)5	10	32908	32917	TCCGCGGAGTTCTATTCTGT	59.836	CCAAAATAATCGAAGGCCAA	59.901	258	800	1057	LSC	petN_psbM
OK641589.1	19	p1	(T)15	15	34803	34817	TGGATAATCAACCTTTCAGCAA	59.586	GGCGATATGTCTACGCTGGT	60.125	277	848	1124	LSC	trnD-GUC_trnY-GUA
OK641589.1	20	c	(T)10atttttatatagttgtttatatagtttt(TTTA)4	54	36768	36821	TCATAGGACAATTCAGGGTTCA	59.429	CGATTTCTCGTTCTATGCCC	59.668	243	969	1211	LSC	trnT-GGU_psbD
OK641589.1	21	p1	(T)11	11	41208	41218	TATAGGTGCGCTATTGCGTG	59.886	ATTCGATGGAGAGGGAGGAT	59.858	263	919	1181	LSC	rps14
OK641589.1	22	p1	(A)11	11	48908	48918	CCAAGGACTTTATTTTACTGCGA	59.687	GGAATCGTCCCATGGATTTT	60.891	215	894	1108	LSC	ycf3-exon1_trnS-GGA
OK641589.1	23	p4	(ATTT)3	12	49501	49512	AACCATCATCCCAACAGGAG	59.779	TTCCCGTCAGACTTGAACCT	59.697	251	838	1088	LSC	trnS-GGA_rps4
OK641589.1	24	p1	(A)10	10	50229	50238	TTGCGATCTTTTCCCAGAAT	59.645	TTTCAGTAGATTTAGCTTTGCTTTG	58.473	235	822	1056	LSC	rps4_trnT-UGU
OK641589.1	25	c	(TA)5ttgtattgtatt(TA)6	34	50352	50385	CAAAGCAAAGCTAAATCTACTGAAA	58.473	ATAAAACGGAGCCGCAACTT	60.976	213	909	1121	LSC	rps4_trnT-UGU
OK641589.1	26	p1	(T)11	11	51178	51188	CAAATTGGAAATTATGATTAGAAAA	55.924	TTATCTTAGGACCGATCCGC	59.138	180	938	1117	LSC	trnT-UGU_trnL-UAA-exon1
OK641589.1	27	p4	(CAAA)3	12	51670	51681	CTAACGAATTCAACGGGTCC	59.429	GGGTTTCCCCACTAAAGCTC	59.94	134	980	1113	LSC	trnT-UGU_trnL-UAA-exon1
OK641589.1	28	p2	(AT)5	10	52059	52068	TTAATCATGACCGGAATCCA	58.768	AAAGTCGACGGATTTTCCTC	58.24	279	980	1258	LSC	trnL-UAA-exon1_trnL-UAA-exon2
OK641589.1	29	p1	(A)11	11	53053	53063	TGCTCCATCTCTTTTTGCTTT	59.101	CGGATTTGTACTGTGCCTGA	59.716	189	911	1099	LSC	trnF-GAA_ndhJ
OK641589.1	30	p5	(TATAA)3	15	55646	55660	No primer							LSC	ndhC_trnV-UAC-exon2
OK641589.1	31	p1	(A)16	16	55835	55850	No primer							LSC	ndhC_trnV-UAC-exon2
OK641589.1	32	p3	(ATA)4	12	55955	55966	No primer							LSC	ndhC_trnV-UAC-exon2
OK641589.1	33	p1	(T)11	11	58025	58035	TCATTGCATAAGAGGCTCCC	60.177	TTCCGGGATTATAGGTGGAA	59.227	252	838	1089	LSC	trnV-UAC-exon1_trnM-CAU
OK641589.1	34	p1	(A)10	10	60507	60516	TTCAGCCAATCCAATCCTTC	60.014	AAATGGGCATAATTCATCCG	59.621	257	972	1228	LSC	atpB_rbcL
OK641589.1	35	c	(TA)7tttag(AT)5tattag(AT)5tatttattagatatttattagatatatattag(AT)5catatatatttag(AT)6tatattattag(AT)5	133	65128	65260	No primer							LSC	accD_psaI
OK641589.1	36	p1	(A)10	10	67446	67455	CAGATGGAGTCGACGAATGA	59.787	ATGGATGCGAGATATGGGAG	59.877	111	934	1044	LSC	cemA
OK641589.1	37	c	(GAAA)3tccttttaggagggattactagtcttacgaatcttctattcgacacaagaaaaaggattttccccctttttcttgtgtcgtcttatatt(ATA)4	113	69538	69650	TTTTCTTTTTCGTTTTGCGG	60.211	CGGAAAGGAAGGAATGGTAA	59.016	267	889	1155	LSC	petA_psbJ
OK641589.1	38	p1	(A)13	13	72590	72602	CAGCGGATGAATCCATTTTT	59.901	AGCAGCCAGTAGAAAACCGA	60.015	272	839	1110	LSC	psbE_petL
OK641589.1	39	c	(T)12gttcattttcatataat(ATA)4	41	73578	73618	ACAGGATTTGAACCCGTGAC	59.827	CCCTTGTTCCTGAACATTACTGA	60.391	279	832	1110	LSC	trnP-UGG_psaJ
OK641589.1	40	p1	(T)10	10	74526	74535	TGAAATAATAATTGCAACGAAATC	57.418	TTGGCCATGAACCTAACCTC	59.933	128	956	1083	LSC	psaJ_rpl33
OK641589.1	41	p2	(TA)5	10	79436	79445	TGCATTTGTTTCCCGAAAGT	60.481	ACCCATGGAAATACCCCTTT	59.397	268	825	1092	LSC	clpP-exon1_psbB
OK641589.1	42	p1	(T)12	12	86972	86983	ATAATTCGTCCACGCCTACG	59.982	CGTTATGATTCAACCAGGGG	60.184	250	868	1117	LSC	rpl36_infA
OK641589.1	43	p1	(T)14	14	89368	89381	TGCTTTTTATAACGATTCTTGATCC	59.898	CGAATAATTCATTGGGTGGG	60.009	209	971	1179	LSC	rpl16_rps3
OK641589.1	44	p2	(TA)11	22	90320	90341	No primer							LSC	rpl16_rps3
OK641589.1	45	p1	(T)11	11	90571	90581	AAGTTCAAGTAGGGCAAGCG	59.517	ATGCTTAGCGTGTGACTCGT	58.553	100	967	1066	LSC	rpl16_rps3
OK641589.1	46	p1	(T)10	10	92377	92386	AGTTTTTCCATTTTTGCCGA	59.564	AATCCACTGCCTTGATCCAC	59.934	250	916	1165	IRb	rps19_trnH-GUG
OK641589.1	47	p2	(GA)5	10	97974	97983	TCTTTGTGCGTCGGTAAAAA	59.344	GCTCTACGAACGAATGGCTC	59.985	185	963	1147	IRb	ycf2
OK641589.1	48	p1	(T)10	10	105587	105596	CAATCTCCGAAAAAGTCCCA	60.044	ATCAACTAAGCCCTCTCGGG	60.59	155	967	1121	IRb	ndhB-exon1_rps7
OK641589.1	49	p1	(T)10	10	107611	107620	TTTCTCGATCAATCCCCTTG	60.006	GCTCGATGAGAAAATGGGTC	59.635	269	863	1131	IRb	rps12-exon2_trnV-GAC
OK641589.1	50	p2	(AT)10	20	122016	122035	AAAAATTCTTTCCTTTCTCCTACTTG	58.933	AAACATCCTAAAAATACATTAAAACCC	58.404	276	888	1163	SSC	ndhF_rpl32
OK641589.1	51	p2	(AT)5	10	122915	122924	TGCAAATTTGTTATATGCCTAACC	59.36	GAATTTCATCACTAAATCAAATTTTTC	57.868	222	916	1137	SSC	rpl32_trnL-UAG
OK641589.1	52	c	(AATAA)3ctatatctatatataaactatatatagttaatatataaaataaaataactatactatataaaataaaataactataac(TA)5aaataactatatatagtatattaactatatatagttaatatac(TA)5	156	124840	124995	No primer							SSC	ccsA_ndhD
OK641589.1	53	p2	(TA)5	10	125152	125161	No primer							SSC	ccsA_ndhD
OK641589.1	54	p4	(AATA)3	12	125564	125575	GCAAAATTGGAGTTTGGAACA	59.967	GAGTGGTTTTGTTGCGGAAT	59.978	192	936	1127	SSC	ndhD
OK641589.1	55	p2	(TA)5	10	128007	128016	No primer							SSC	psaC_ndhE
OK641589.1	57	p4	(AAAT)4	16	129489	129504	CCCAATGAAAAAGCGGAATA	59.901	CCTTTTTCCTTTCCTGGACC	59.912	184	872	1055	SSC	ndhG_ndhI
OK641589.1	58	p4	(ATTA)3	12	129621	129632	GTCCAGGAAAGGAAAAAGGG	59.912	AAAAAGTAAGTAGGATTGGCCC	57.816	194	905	1098	SSC	ndhG_ndhI
OK641589.1	59	p4	(AAAT)3	12	131560	131571	CCAAATGGACGGATATGAATG	60.024	CTTCCCTACGATTCCGATCT	58.214	207	882	1088	SSC	ndhA-exon2_ndhA-exon1
OK641589.1	60	p1	(T)10	10	131713	131722	AGATCGGAATCGTAGGGAAG	58.214	TCTTGAAGCGGGTGTAAAAGA	59.869	246	916	1161	SSC	ndhA-exon2_ndhA-exon1
OK641589.1	61	p1	(T)10	10	134255	134264	TCGACGTTTTCCCAGAATTT	59.546	TTTCCTGATCGGTAAAATCCA	59.397	240	802	1041	SSC	rps15_ycf1
OK641589.1	62	p1	(T)12	12	135997	136008	TGGTATGATCCATGGTTTCG	59.2	TTAAGGAATGGACCAATATGC	56.636	269	877	1145	SSC	ycf1
OK641589.1	63	p4	(CATT)3	12	136638	136649	CGAGACCATTTGCTCTGAGAT	59.444	TCAATATCGCGGTACCTATCC	58.935	177	942	1118	SSC	ycf1
OK641589.1	64	p1	(T)13	13	137639	137651	TGTTTTCGGGAAGAACCAAA	60.452	TTTCCGTTTAAAACCTTGGC	59.098	153	922	1074	SSC	ycf1
OK641589.1	65	p1	(A)10	10	138148	138157	CCGGTTTTCTCCTCACTGAA	60.224	TACGTTACTCGCAACAACCG	59.792	213	936	1148	SSC	ycf1
OK641589.1	66	p1	(A)10	10	150778	150787	GCTCGATGAGAAAATGGGTC	59.635	TTTCTCGATCAATCCCCTTG	60.006	269	876	1144	IRa	trnV-GAC_rps12-exon2
OK641589.1	67	p1	(A)10	10	152802	152811	ATCAACTAAGCCCTCTCGGG	60.59	CAATCTCCGAAAAAGTCCCA	60.044	155	886	1040	IRa	rps7_ndhB-exon1
OK641589.1	68	p2	(TC)5	10	160415	160424	CCTGTGACTCGATTGGTGAA	59.676	TGAATCCCGTGAAACCATTT	60.17	276	975	1250	IRa	ycf2
OK641589.1	69	p1	(A)10	10	166012	166021	AATCCACTGCCTTGATCCAC	59.934	AGTTTTTCCATTTTTGCCGA	59.564	250	842	1091	IRa	trnH-GUG_rps19
Specifications
==============
Sequence source file: "OK641589.tmp"
Definement of microsatellites (unit size / minimum number of repeats):
(1/10) (2/5) (3/4) (4/3) (5/3) (6/3)
Maximal number of bases interrupting 2 SSRs in a compound microsatellite: 100
RESULTS OF MICROSATELLITE SEARCH
================================
Total number of sequences examined: 1
Total size of examined sequences (bp): 167158
Total number of identified SSRs: 89
Number of SSR containing sequences: 1
Number of sequences containing more than 1 SSR: 1
Number of SSRs present in compound formation: 20
Distribution to different repeat type classes
---------------------------------------------
Unit size	Number of SSRs
1	36
2	23
3	8
4	16
5	5
6	1
Frequency of identified SSR motifs
----------------------------------
Repeats	3	4	5	6	7	8	9	10	11	12	13	14	15	16	total
A	-	-	-	-	-	-	-	7	5		2			1	15
T	-	-	-	-	-	-	-	10	4	4	1	1	1		21
AT	-	-	8	2				1							11
GA	-	-	1												1
TA	-	-	7	1	1				1						10
TC	-	-	1												1
ATA	-	3													3
ATT	-	1													1
TAA	-	2													2
TAG	-	1													1
TAT	-		1												1
AAAT	1	1													2
AATA	3	1													4
ATTA	1														1
ATTT	1														1
CAAA	1														1
CATT	1														1
CTAA	1														1
GAAA	1														1
TATT	1														1
TTAT	1														1
TTTA	1	1													2
AATAA	1														1
TATAA	1														1
TTATG	2														2
TTTAT	1														1
TTAAGT	1														1
Frequency of classified repeat types (considering sequence complementary)
-------------------------------------------------------------------------
Repeats	3	4	5	6	7	8	9	10	11	12	13	14	15	16	total
A/T	-	-	-	-	-	-	-	17	9	4	3	1	1	1	36
AG/CT	-	-	2												2
AT/AT	-	-	15	3	1			1	1						21
AAT/ATT	-	6	1												7
ACT/AGT	-	1													1
AAAC/GTTT	1														1
AAAG/CTTT	1														1
AAAT/ATTT	8	3													11
AACT/AGTT	1														1
AATG/ATTC	1														1
AATT/AATT	1														1
AAAAT/ATTTT	2														2
AACAT/ATGTT	2														2
AATAT/ATATT	1														1
AAACTT/AAGTTT	1														1
region	all-SSR	1nuc	2nuc	3nuc	4nuc	5nuc	6nuc
Coding	16	8	3	2	3	0	0
Genome	89	36	23	8	16	5	1
OK641589.1	89	36	23	8	16	5	1
A/T	36		A/T	36
C/G	0
AG/CT	2		AG/CT	2
AT/AT	21		AT/AT	21
AAG/CTT	0		AAT/ATT	7
AAT/ATT	7		ACT/AGT	1
ACT/AGT	1		AAAC/GTTT	1
AGC/CTG	0		AAAG/CTTT	1
AAAC/GTTT	1		AAAT/ATTT	11
AAAG/CTTT	1		AACT/AGTT	1
AAAT/ATTT	11		AATG/ATTC	1
AACT/AGTT	1		AATT/AATT	1
AATG/ATTC	1		AAAAT/ATTTT	2
AATT/AATT	1		AACAT/ATGTT	2
AAAAC/GTTTT	0		AATAT/ATATT	1
AAAAT/ATTTT	2		AAACTT/AAGTTT	1
AAATT/AATTT	0
AATAT/ATATT	1
AACAT/ATGTT	2
AAAAAT/ATTTTT	0
AAATAT/ATATTT	0
AAACTT/AAGTTT	1
AAAATG/ATTTTC	0
AAATTC/AATTTG	0
region	all-SSR	1nuc	2nuc	3nuc	4nuc	5nuc	6nuc
Coding	16	8	3	2	3	0	0
Genome	89	36	23	8	16	5	1
IRa	4	3	1	0	0	0	0
IRb	4	3	1	0	0	0	0
LSC	63	25	15	8	10	4	1
SSC	18	5	6	0	6	1	0

[truncated: 3 more sheets: ON598391, ON598392, ON598393]
