# Supplementary material for: Thirteen complete chloroplast genomes of the costaceae family: insights into genome structure, selective pressure and phylogenetic relationships
Source: BMC Genomics. 2024 Jan 17;25:68. doi: 10.1186/s12864-024-09996-4 (PMC10792896; doi:10.1186/s12864-024-09996-4)
Supplement: Supplementary file 5 — Supplementary Material 5: Table S5. Codon usages of all protein coding genes in 13 Costaceae complete chloroplast genomes [file 12864_2024_9996_MOESM5_ESM.xlsx]

## Sheet: CO-1
Codon	AA	Number	Frequency	RSCU
GCA	Ala	416	1.5161	1.1877
GCC	Ala	220	0.8018	0.6281
GCG	Ala	139	0.5066	0.3968
GCT	Ala	626	2.2815	1.7872	1401
AGA	Arg	527	1.9207	1.9071
AGG	Arg	167	0.6086	0.6043
CGA	Arg	368	1.3412	1.3317
CGC	Arg	95	0.3462	0.3437
CGG	Arg	126	0.4592	0.4559
CGT	Arg	375	1.3667	1.357	1658
AAC	Asn	316	1.1517	0.4702
AAT	Asn	1028	3.7466	1.5297	1344
GAC	Asp	204	0.7435	0.3588
GAT	Asp	933	3.4004	1.6411	1137
TGC	Cys	74	0.2697	0.4683
TGT	Cys	242	0.882	1.5316	316
CAA	Gln	738	2.6897	1.5092
CAG	Gln	240	0.8747	0.4907	978
GAA	Glu	1122	4.0892	1.489
GAG	Glu	385	1.4032	0.5109	1507
GGA	Gly	739	2.6933	1.6644
GGC	Gly	160	0.5831	0.3603
GGG	Gly	274	0.9986	0.6171
GGT	Gly	603	2.1977	1.3581	1776
CAC	His	151	0.5503	0.4389
CAT	His	537	1.9571	1.561	688
ATA	Ile	759	2.7662	0.9575
ATC	Ile	468	1.7057	0.5904
ATT	Ile	1151	4.1949	1.452	2378
CTA	Leu	392	1.4287	0.8409
CTC	Leu	198	0.7216	0.4247
CTG	Leu	173	0.6305	0.3711
CTT	Leu	589	2.1467	1.2634
TTA	Leu	854	3.1125	1.8319
TTG	Leu	591	2.1539	1.2677	2797
AAA	Lys	1083	3.9471	1.4645
AAG	Lys	396	1.4433	0.5354	1479
ATG	Met	647	2.358	1	647
TTC	Phe	593	2.1612	0.7641
TTT	Phe	959	3.4952	1.2358	1552
CCA	Pro	336	1.2246	1.1893
CCC	Pro	225	0.82	0.7964
CCG	Pro	139	0.5066	0.492
CCT	Pro	430	1.5672	1.5221	1130
AGC	Ser	119	0.4337	0.3275
AGT	Ser	434	1.5817	1.1944
TCA	Ser	462	1.6838	1.2715
TCC	Ser	356	1.2975	0.9798
TCG	Ser	190	0.6925	0.5229
TCT	Ser	619	2.256	1.7036	2180
ACA	Thr	439	1.6	1.2427
ACC	Thr	255	0.9294	0.7218
ACG	Thr	174	0.6342	0.4925
ACT	Thr	545	1.9863	1.5428	1413
TGG	Trp	461	1.6802	1	461
TAC	Tyr	202	0.7362	0.3929
TAT	Tyr	826	3.0104	1.607	1028
GTA	Val	562	2.0483	1.5189
GTC	Val	188	0.6852	0.5081
GTG	Val	211	0.769	0.5702
GTT	Val	519	1.8915	1.4027	1480
		27350			27350
					Proportion (%)
	Ala	1401	27350	0.0512249	5.12
	Arg	1658	27350	0.0606216	6.06
	Asn	1344	27350	0.0491408	4.91
	Asp	1137	27350	0.0415722	4.16
	Cys	316	27350	0.0115539	1.16
	Gln	978	27350	0.0357587	3.58
	Glu	1507	27350	0.0551005	5.51
	Gly	1776	27350	0.064936	6.49
	His	688	27350	0.0251554	2.52
	Ile	2378	27350	0.086947	8.69
	Leu	2797	27350	0.102267	10.23
	Lys	1479	27350	0.0540768	5.41
	Met	647	27350	0.0236563	2.37
	Phe	1552	27350	0.0567459	5.67
	Pro	1130	27350	0.0413163	4.13
	Ser	2180	27350	0.0797075	7.97
	Thr	1413	27350	0.0516636	5.17
	Trp	461	27350	0.0168556	1.69
	Tyr	1028	27350	0.0375868	3.76
	Val	1480	27350	0.0541133	5.41
		27350

## Sheet: CO-2
Codon	AA	Number	Frequency	RSCU
GCA	Ala	418	1.5427	1.2011
GCC	Ala	218	0.8046	0.6264
GCG	Ala	130	0.4798	0.3735
GCT	Ala	626	2.3104	1.7988	1392
AGA	Arg	522	1.9266	1.9004
AGG	Arg	163	0.6016	0.5934
CGA	Arg	373	1.3766	1.358
CGC	Arg	90	0.3322	0.3276
CGG	Arg	124	0.4576	0.4514
CGT	Arg	376	1.3877	1.3689	1648
AAC	Asn	309	1.1404	0.471
AAT	Asn	1003	3.7018	1.5289	1312
GAC	Asp	203	0.7492	0.367
GAT	Asp	903	3.3327	1.6329	1106
TGC	Cys	71	0.262	0.4479
TGT	Cys	246	0.9079	1.552	317
CAA	Gln	718	2.6499	1.502
CAG	Gln	238	0.8784	0.4979	956
GAA	Glu	1088	4.0155	1.4883
GAG	Glu	374	1.3803	0.5116	1462
GGA	Gly	743	2.7422	1.6781
GGC	Gly	162	0.5979	0.3658
GGG	Gly	266	0.9817	0.6007
GGT	Gly	600	2.2144	1.3551	1771
CAC	His	149	0.5499	0.4369
CAT	His	533	1.9672	1.563	682
ATA	Ile	748	2.7607	0.9565
ATC	Ile	465	1.7162	0.5946
ATT	Ile	1133	4.1816	1.4488	2346
CTA	Leu	397	1.4652	0.8571
CTC	Leu	192	0.7086	0.4145
CTG	Leu	174	0.6422	0.3756
CTT	Leu	587	2.1665	1.2673
TTA	Leu	844	3.115	1.8222
TTG	Leu	585	2.1591	1.263	2779
AAA	Lys	1065	3.9306	1.4609
AAG	Lys	393	1.4505	0.539	1458
ATG	Met	640	2.3621	1	640
TTC	Phe	591	2.1812	0.771
TTT	Phe	942	3.4767	1.2289	1533
CCA	Pro	324	1.1958	1.1675
CCC	Pro	226	0.8341	0.8144
CCG	Pro	130	0.4798	0.4684
CCT	Pro	430	1.587	1.5495	1110
AGC	Ser	118	0.4355	0.3294
AGT	Ser	432	1.5944	1.2061
TCA	Ser	448	1.6534	1.2508
TCC	Ser	340	1.2548	0.9492
TCG	Ser	188	0.6939	0.5248
TCT	Ser	623	2.2993	1.7394	2149
ACA	Thr	431	1.5907	1.2367
ACC	Thr	253	0.9338	0.7259
ACG	Thr	176	0.6496	0.505
ACT	Thr	534	1.9708	1.5322	1394
TGG	Trp	457	1.6867	1	457
TAC	Tyr	204	0.7529	0.4
TAT	Tyr	816	3.0116	1.6	1020
GTA	Val	565	2.0853	1.5322
GTC	Val	189	0.6975	0.5125
GTG	Val	205	0.7566	0.5559
GTT	Val	516	1.9044	1.3993	1475
		27007			27007
					Proportion (%)
	Ala	1392	27007	0.0515422	5.15
	Arg	1648	27007	0.0610212	6.1
	Asn	1312	27007	0.04858	4.86
	Asp	1106	27007	0.0409523	4.1
	Cys	317	27007	0.0117377	1.17
	Gln	956	27007	0.0353982	3.54
	Glu	1462	27007	0.0541341	5.41
	Gly	1771	27007	0.0655756	6.56
	His	682	27007	0.0252527	2.52
	Ile	2346	27007	0.0868664	8.69
	Leu	2779	27007	0.102899	10.29
	Lys	1458	27007	0.053986	5.4
	Met	640	27007	0.0236976	2.37
	Phe	1533	27007	0.0567631	5.68
	Pro	1110	27007	0.0411005	4.11
	Ser	2149	27007	0.079572	7.96
	Thr	1394	27007	0.0516162	5.16
	Trp	457	27007	0.0169215	1.69
	Tyr	1020	27007	0.037768	3.78
	Val	1475	27007	0.0546155	5.46
		27007

## Sheet: CO-5
Codon	AA	Number	Frequency	RSCU
GCA	Ala	414	1.5284	1.193
GCC	Ala	217	0.8011	0.6253
GCG	Ala	133	0.491	0.3832
GCT	Ala	624	2.3037	1.7982	1388
AGA	Arg	519	1.916	1.8918
AGG	Arg	167	0.6165	0.6087
CGA	Arg	370	1.366	1.3487
CGC	Arg	89	0.3286	0.3244
CGG	Arg	126	0.4652	0.4592
CGT	Arg	375	1.3844	1.3669	1646
AAC	Asn	309	1.1408	0.4721
AAT	Asn	1000	3.6918	1.5278	1309
GAC	Asp	203	0.7494	0.3677
GAT	Asp	901	3.3263	1.6322	1104
TGC	Cys	72	0.2658	0.4528
TGT	Cys	246	0.9082	1.5471	318
CAA	Gln	724	2.6729	1.5083
CAG	Gln	236	0.8713	0.4916	960
GAA	Glu	1083	3.9982	1.4805
GAG	Glu	380	1.4029	0.5194	1463
GGA	Gly	741	2.7356	1.6679
GGC	Gly	162	0.5981	0.3646
GGG	Gly	270	0.9968	0.6077
GGT	Gly	604	2.2299	1.3595	1777
CAC	His	150	0.5538	0.4379
CAT	His	535	1.9751	1.562	685
ATA	Ile	740	2.7319	0.9487
ATC	Ile	468	1.7278	0.6
ATT	Ile	1132	4.1791	1.4512	2340
CTA	Leu	397	1.4656	0.8571
CTC	Leu	192	0.7088	0.4145
CTG	Leu	178	0.6571	0.3843
CTT	Leu	584	2.156	1.2608
TTA	Leu	847	3.127	1.8287
TTG	Leu	581	2.1449	1.2544	2779
AAA	Lys	1055	3.8949	1.4612
AAG	Lys	389	1.4361	0.5387	1444
ATG	Met	644	2.3775	1	644
TTC	Phe	592	2.1856	0.7718
TTT	Phe	942	3.4777	1.2281	1534
CCA	Pro	324	1.1961	1.1675
CCC	Pro	225	0.8307	0.8108
CCG	Pro	129	0.4762	0.4648
CCT	Pro	432	1.5949	1.5567	1110
AGC	Ser	120	0.443	0.3353
AGT	Ser	427	1.5764	1.1932
TCA	Ser	447	1.6502	1.2491
TCC	Ser	341	1.2589	0.9529
TCG	Ser	190	0.7014	0.5309
TCT	Ser	622	2.2963	1.7382	2147
ACA	Thr	429	1.5838	1.2265
ACC	Thr	253	0.934	0.7233
ACG	Thr	178	0.6571	0.5089
ACT	Thr	539	1.9899	1.5411	1399
TGG	Trp	458	1.6908	1	458
TAC	Tyr	203	0.7494	0.3992
TAT	Tyr	814	3.0051	1.6007	1017
GTA	Val	561	2.0711	1.5192
GTC	Val	192	0.7088	0.5199
GTG	Val	206	0.7605	0.5578
GTT	Val	518	1.9124	1.4028	1477
		26999			26999
					Proportion (%)
	Ala	1388	26999	0.0514093	5.14
	Arg	1646	26999	0.0609652	6.1
	Asn	1309	26999	0.0484833	4.85
	Asp	1104	26999	0.0408904	4.09
	Cys	318	26999	0.0117782	1.18
	Gln	960	26999	0.0355569	3.56
	Glu	1463	26999	0.0541872	5.42
	Gly	1777	26999	0.0658173	6.58
	His	685	26999	0.0253713	2.54
	Ile	2340	26999	0.0866699	8.67
	Leu	2779	26999	0.10293	10.29
	Lys	1444	26999	0.0534835	5.35
	Met	644	26999	0.0238527	2.39
	Phe	1534	26999	0.0568169	5.68
	Pro	1110	26999	0.0411126	4.11
	Ser	2147	26999	0.0795215	7.95
	Thr	1399	26999	0.0518167	5.18
	Trp	458	26999	0.0169636	1.7
	Tyr	1017	26999	0.0376681	3.77
	Val	1477	26999	0.0547057	5.47

## Sheet: CO-6
Codon	AA	Number	Frequency	RSCU
GCA	Ala	413	1.504	1.1783
GCC	Ala	219	0.7975	0.6248
GCG	Ala	141	0.5135	0.4022
GCT	Ala	629	2.2906	1.7945	1402
AGA	Arg	528	1.9228	1.9038
AGG	Arg	168	0.6118	0.6057
CGA	Arg	369	1.3438	1.3305
CGC	Arg	95	0.346	0.3425
CGG	Arg	127	0.4625	0.4579
CGT	Arg	377	1.3729	1.3593	1664
AAC	Asn	317	1.1544	0.4713
AAT	Asn	1028	3.7436	1.5286	1345
GAC	Asp	202	0.7356	0.3578
GAT	Asp	927	3.3758	1.6421	1129
TGC	Cys	75	0.2731	0.4687
TGT	Cys	245	0.8922	1.5312	320
CAA	Gln	737	2.6839	1.5087
CAG	Gln	240	0.874	0.4912	977
GAA	Glu	1120	4.0787	1.4893
GAG	Glu	384	1.3984	0.5106	1504
GGA	Gly	736	2.6803	1.6548
GGC	Gly	160	0.5827	0.3597
GGG	Gly	280	1.0197	0.6295
GGT	Gly	603	2.1959	1.3558	1779
CAC	His	150	0.5462	0.4341
CAT	His	541	1.9701	1.5658	691
ATA	Ile	760	2.7677	0.9567
ATC	Ile	471	1.7152	0.5929
ATT	Ile	1152	4.1952	1.4502	2383
CTA	Leu	391	1.4239	0.8375
CTC	Leu	199	0.7247	0.4262
CTG	Leu	174	0.6336	0.3727
CTT	Leu	590	2.1486	1.2638
TTA	Leu	855	3.1136	1.8314
TTG	Leu	592	2.1559	1.2681	2801
AAA	Lys	1081	3.9366	1.4608
AAG	Lys	399	1.453	0.5391	1480
ATG	Met	649	2.3634	1	649
TTC	Phe	594	2.1631	0.762
TTT	Phe	965	3.5142	1.2379	1559
CCA	Pro	336	1.2236	1.1914
CCC	Pro	225	0.8194	0.7978
CCG	Pro	138	0.5025	0.4893
CCT	Pro	429	1.5623	1.5212	1128
AGC	Ser	120	0.437	0.3296
AGT	Ser	433	1.5768	1.1895
TCA	Ser	464	1.6897	1.2747
TCC	Ser	357	1.3001	0.9807
TCG	Ser	190	0.6919	0.5219
TCT	Ser	620	2.2578	1.7032	2184
ACA	Thr	435	1.5841	1.234
ACC	Thr	255	0.9286	0.7234
ACG	Thr	175	0.6373	0.4964
ACT	Thr	545	1.9847	1.546	1410
TGG	Trp	462	1.6824	1	462
TAC	Tyr	202	0.7356	0.3929
TAT	Tyr	826	3.008	1.607	1028
GTA	Val	562	2.0466	1.522
GTC	Val	187	0.681	0.5064
GTG	Val	211	0.7684	0.5714
GTT	Val	517	1.8827	1.4001	1477
		27372			27372
					Proportion (%)
	Ala	1402	27372	0.0512202	5.12
	Arg	1664	27372	0.0607921	6.08
	Asn	1345	27372	0.0491378	4.91
	Asp	1129	27372	0.0412465	4.12
	Cys	320	27372	0.0116908	1.17
	Gln	977	27372	0.0356934	3.57
	Glu	1504	27372	0.0549467	5.49
	Gly	1779	27372	0.0649934	6.5
	His	691	27372	0.0252448	2.52
	Ile	2383	27372	0.0870598	8.71
	Leu	2801	27372	0.102331	10.23
	Lys	1480	27372	0.0540699	5.41
	Met	649	27372	0.0237104	2.37
	Phe	1559	27372	0.056956	5.7
	Pro	1128	27372	0.04121	4.12
	Ser	2184	27372	0.0797896	7.98
	Thr	1410	27372	0.0515125	5.15
	Trp	462	27372	0.0168786	1.69
	Tyr	1028	27372	0.0375566	3.76
	Val	1477	27372	0.0539603	5.4
		27372

## Sheet: CO-7
Codon	AA	Number	Frequency	RSCU
GCA	Ala	416	1.5368	1.1971
GCC	Ala	218	0.8053	0.6273
GCG	Ala	130	0.4802	0.3741
GCT	Ala	626	2.3125	1.8014	1390
AGA	Arg	521	1.9246	1.8991
AGG	Arg	164	0.6058	0.5978
CGA	Arg	372	1.3742	1.356
CGC	Arg	90	0.3325	0.328
CGG	Arg	123	0.4544	0.4483
CGT	Arg	376	1.389	1.3705	1646
AAC	Asn	309	1.1415	0.4717
AAT	Asn	1001	3.6978	1.5282	1310
GAC	Asp	203	0.7499	0.3667
GAT	Asp	904	3.3395	1.6332	1107
TGC	Cys	71	0.2623	0.4479
TGT	Cys	246	0.9088	1.552	317
CAA	Gln	721	2.6635	1.5036
CAG	Gln	238	0.8792	0.4963	959
GAA	Glu	1086	4.0118	1.4866
GAG	Glu	375	1.3853	0.5133	1461
GGA	Gly	742	2.741	1.6758
GGC	Gly	162	0.5984	0.3658
GGG	Gly	267	0.9863	0.603
GGT	Gly	600	2.2165	1.3551	1771
CAC	His	149	0.5504	0.4363
CAT	His	534	1.9727	1.5636	683
ATA	Ile	745	2.7521	0.9555
ATC	Ile	464	1.7141	0.5951
ATT	Ile	1130	4.1744	1.4493	2339
CTA	Leu	397	1.4666	0.8577
CTC	Leu	193	0.713	0.4169
CTG	Leu	173	0.6391	0.3737
CTT	Leu	587	2.1685	1.2682
TTA	Leu	842	3.1105	1.8192
TTG	Leu	585	2.1611	1.2639	2777
AAA	Lys	1059	3.9121	1.4576
AAG	Lys	394	1.4555	0.5423	1453
ATG	Met	640	2.3642	1	640
TTC	Phe	590	2.1795	0.7712
TTT	Phe	940	3.4725	1.2287	1530
CCA	Pro	324	1.1969	1.1686
CCC	Pro	226	0.8349	0.8151
CCG	Pro	130	0.4802	0.4688
CCT	Pro	429	1.5848	1.5473	1109
AGC	Ser	118	0.4359	0.3296
AGT	Ser	431	1.5922	1.2039
TCA	Ser	448	1.655	1.2513
TCC	Ser	340	1.256	0.9497
TCG	Ser	188	0.6945	0.5251
TCT	Ser	623	2.3014	1.7402	2148
ACA	Thr	431	1.5922	1.234
ACC	Thr	253	0.9346	0.7244
ACG	Thr	176	0.6502	0.5039
ACT	Thr	537	1.9837	1.5375	1397
TGG	Trp	457	1.6882	1	457
TAC	Tyr	204	0.7536	0.4011
TAT	Tyr	813	3.0033	1.5988	1017
GTA	Val	563	2.0798	1.5309
GTC	Val	188	0.6945	0.5112
GTG	Val	205	0.7573	0.5574
GTT	Val	515	1.9025	1.4004	1471
		26982			26982
					Proportion (%)
	Ala	1390	26982	0.0515158	5.15
	Arg	1646	26982	0.0610036	6.1
	Asn	1310	26982	0.0485509	4.86
	Asp	1107	26982	0.0410274	4.1
	Cys	317	26982	0.0117486	1.17
	Gln	959	26982	0.0355422	3.55
	Glu	1461	26982	0.0541472	5.41
	Gly	1771	26982	0.0656364	6.56
	His	683	26982	0.0253132	2.53
	Ile	2339	26982	0.0866874	8.67
	Leu	2777	26982	0.10292	10.29
	Lys	1453	26982	0.0538507	5.38
	Met	640	26982	0.0237195	2.37
	Phe	1530	26982	0.0567045	5.67
	Pro	1109	26982	0.0411015	4.11
	Ser	2148	26982	0.0796086	7.96
	Thr	1397	26982	0.0517753	5.18
	Trp	457	26982	0.0169372	1.69
	Tyr	1017	26982	0.0376918	3.77
	Val	1471	26982	0.0545178	5.45
		26982

## Sheet: CO-8
Codon	AA	Number	Frequency	RSCU
GCA	Ala	416	1.514	1.186
GCC	Ala	220	0.8007	0.6272
GCG	Ala	140	0.5095	0.3991
GCT	Ala	627	2.2819	1.7875	1403
AGA	Arg	527	1.918	1.9013
AGG	Arg	168	0.6114	0.6061
CGA	Arg	370	1.3466	1.3349
CGC	Arg	95	0.3457	0.3427
CGG	Arg	126	0.4586	0.4545
CGT	Arg	377	1.3721	1.3601	1663
AAC	Asn	316	1.1501	0.4695
AAT	Asn	1030	3.7486	1.5304	1346
GAC	Asp	204	0.7424	0.3588
GAT	Asp	933	3.3956	1.6411	1137
TGC	Cys	75	0.273	0.4687
TGT	Cys	245	0.8917	1.5312	320
CAA	Gln	738	2.6859	1.5092
CAG	Gln	240	0.8735	0.4907	978
GAA	Glu	1122	4.0834	1.488
GAG	Glu	386	1.4048	0.5119	1508
GGA	Gly	740	2.6932	1.6638
GGC	Gly	161	0.5859	0.362
GGG	Gly	275	1.0008	0.6183
GGT	Gly	603	2.1946	1.3558	1779
CAC	His	151	0.5496	0.4383
CAT	His	538	1.958	1.5616	689
ATA	Ile	759	2.7623	0.9559
ATC	Ile	469	1.7069	0.5906
ATT	Ile	1154	4.1999	1.4534	2382
CTA	Leu	392	1.4266	0.8406
CTC	Leu	198	0.7206	0.4245
CTG	Leu	173	0.6296	0.3709
CTT	Leu	589	2.1436	1.263
TTA	Leu	855	3.1117	1.8334
TTG	Leu	591	2.1509	1.2673	2798
AAA	Lys	1084	3.9451	1.4648
AAG	Lys	396	1.4412	0.5351	1480
ATG	Met	649	2.362	1	649
TTC	Phe	594	2.1618	0.7634
TTT	Phe	962	3.5011	1.2365	1556
CCA	Pro	336	1.2228	1.1883
CCC	Pro	226	0.8225	0.7992
CCG	Pro	139	0.5059	0.4916
CCT	Pro	430	1.5649	1.5207	1131
AGC	Ser	121	0.4404	0.3325
AGT	Ser	435	1.5831	1.1956
TCA	Ser	462	1.6814	1.2698
TCC	Ser	356	1.2956	0.9784
TCG	Ser	190	0.6915	0.5222
TCT	Ser	619	2.2528	1.7013	2183
ACA	Thr	439	1.5977	1.2409
ACC	Thr	255	0.928	0.7208
ACG	Thr	174	0.6333	0.4918
ACT	Thr	547	1.9908	1.5462	1415
TGG	Trp	462	1.6814	1	462
TAC	Tyr	202	0.7352	0.3922
TAT	Tyr	828	3.0134	1.6077	1030
GTA	Val	562	2.0453	1.5189
GTC	Val	188	0.6842	0.5081
GTG	Val	211	0.7679	0.5702
GTT	Val	519	1.8889	1.4027	1480
		27389			27389
					Proportion (%)
	Ala	1403	27389	0.0512249	5.12
	Arg	1663	27389	0.0607178	6.07
	Asn	1346	27389	0.0491438	4.91
	Asp	1137	27389	0.041513	4.15
	Cys	320	27389	0.0116835	1.17
	Gln	978	27389	0.0357078	3.57
	Glu	1508	27389	0.0550586	5.51
	Gly	1779	27389	0.0649531	6.5
	His	689	27389	0.0251561	2.52
	Ile	2382	27389	0.0869692	8.7
	Leu	2798	27389	0.102158	10.22
	Lys	1480	27389	0.0540363	5.4
	Met	649	27389	0.0236956	2.37
	Phe	1556	27389	0.0568111	5.68
	Pro	1131	27389	0.041294	4.13
	Ser	2183	27389	0.0797035	7.97
	Thr	1415	27389	0.0516631	5.17
	Trp	462	27389	0.0168681	1.69
	Tyr	1030	27389	0.0376063	3.76
	Val	1480	27389	0.0540363	5.4
		27389

## Sheet: CO-10
Codon	AA	Number	Frequency	RSCU
GCA	Ala	413	1.504	1.1783
GCC	Ala	219	0.7975	0.6248
GCG	Ala	141	0.5135	0.4022
GCT	Ala	629	2.2906	1.7945	1402
AGA	Arg	528	1.9228	1.9038
AGG	Arg	168	0.6118	0.6057
CGA	Arg	369	1.3438	1.3305
CGC	Arg	95	0.346	0.3425
CGG	Arg	127	0.4625	0.4579
CGT	Arg	377	1.3729	1.3593	1664
AAC	Asn	317	1.1544	0.4713
AAT	Asn	1028	3.7436	1.5286	1345
GAC	Asp	202	0.7356	0.3578
GAT	Asp	927	3.3758	1.6421	1129
TGC	Cys	75	0.2731	0.4687
TGT	Cys	245	0.8922	1.5312	320
CAA	Gln	737	2.6839	1.5087
CAG	Gln	240	0.874	0.4912	977
GAA	Glu	1120	4.0787	1.4893
GAG	Glu	384	1.3984	0.5106	1504
GGA	Gly	736	2.6803	1.6548
GGC	Gly	160	0.5827	0.3597
GGG	Gly	280	1.0197	0.6295
GGT	Gly	603	2.1959	1.3558	1779
CAC	His	150	0.5462	0.4341
CAT	His	541	1.9701	1.5658	691
ATA	Ile	760	2.7677	0.9567
ATC	Ile	471	1.7152	0.5929
ATT	Ile	1152	4.1952	1.4502	2383
CTA	Leu	391	1.4239	0.8375
CTC	Leu	199	0.7247	0.4262
CTG	Leu	174	0.6336	0.3727
CTT	Leu	590	2.1486	1.2638
TTA	Leu	855	3.1136	1.8314
TTG	Leu	592	2.1559	1.2681	2801
AAA	Lys	1081	3.9366	1.4608
AAG	Lys	399	1.453	0.5391	1480
ATG	Met	649	2.3634	1	649
TTC	Phe	594	2.1631	0.762
TTT	Phe	965	3.5142	1.2379	1559
CCA	Pro	336	1.2236	1.1914
CCC	Pro	225	0.8194	0.7978
CCG	Pro	138	0.5025	0.4893
CCT	Pro	429	1.5623	1.5212	1128
AGC	Ser	120	0.437	0.3296
AGT	Ser	433	1.5768	1.1895
TCA	Ser	464	1.6897	1.2747
TCC	Ser	357	1.3001	0.9807
TCG	Ser	190	0.6919	0.5219
TCT	Ser	620	2.2578	1.7032	2184
ACA	Thr	435	1.5841	1.234
ACC	Thr	255	0.9286	0.7234
ACG	Thr	175	0.6373	0.4964
ACT	Thr	545	1.9847	1.546	1410
TGG	Trp	462	1.6824	1	462
TAC	Tyr	202	0.7356	0.3929
TAT	Tyr	826	3.008	1.607	1028
GTA	Val	562	2.0466	1.522
GTC	Val	187	0.681	0.5064
GTG	Val	211	0.7684	0.5714
GTT	Val	517	1.8827	1.4001	1477
		27372
					Proportion (%)
	Ala	1402	27372	0.0512202	5.12
	Arg	1664	27372	0.0607921	6.08
	Asn	1345	27372	0.0491378	4.91
	Asp	1129	27372	0.0412465	4.12
	Cys	320	27372	0.0116908	1.17
	Gln	977	27372	0.0356934	3.57
	Glu	1504	27372	0.0549467	5.49
	Gly	1779	27372	0.0649934	6.5
	His	691	27372	0.0252448	2.52
	Ile	2383	27372	0.0870598	8.71
	Leu	2801	27372	0.102331	10.23
	Lys	1480	27372	0.0540699	5.41
	Met	649	27372	0.0237104	2.37
	Phe	1559	27372	0.056956	5.7
	Pro	1128	27372	0.04121	4.12
	Ser	2184	27372	0.0797896	7.98
	Thr	1410	27372	0.0515125	5.15
	Trp	462	27372	0.0168786	1.69
	Tyr	1028	27372	0.0375566	3.76
	Val	1477	27372	0.0539603	5.4
		27372

## Sheet: CO-11
Codon	AA	Number	Frequency	RSCU
GCA	Ala	423	1.5404	1.2085
GCC	Ala	222	0.8084	0.6342
GCG	Ala	125	0.4552	0.3571
GCT	Ala	630	2.2942	1.8	1400
AGA	Arg	533	1.9409	1.9035
AGG	Arg	169	0.6154	0.6035
CGA	Arg	378	1.3765	1.35
CGC	Arg	93	0.3387	0.3321
CGG	Arg	130	0.4734	0.4642
CGT	Arg	377	1.3729	1.3464	1680
AAC	Asn	317	1.1544	0.4749
AAT	Asn	1018	3.7071	1.525	1335
GAC	Asp	210	0.7647	0.3753
GAT	Asp	909	3.3101	1.6246	1119
TGC	Cys	70	0.2549	0.443
TGT	Cys	246	0.8958	1.5569	316
CAA	Gln	740	2.6947	1.5148
CAG	Gln	237	0.863	0.4851	977
GAA	Glu	1130	4.1149	1.4907
GAG	Glu	386	1.4056	0.5092	1516
GGA	Gly	743	2.7057	1.6734
GGC	Gly	163	0.5936	0.3671
GGG	Gly	269	0.9796	0.6058
GGT	Gly	601	2.1886	1.3536	1776
CAC	His	151	0.5499	0.437
CAT	His	540	1.9664	1.5629	691
ATA	Ile	760	2.7676	0.9612
ATC	Ile	466	1.697	0.5893
ATT	Ile	1146	4.1732	1.4494	2372
CTA	Leu	398	1.4493	0.8477
CTC	Leu	200	0.7283	0.4259
CTG	Leu	181	0.6591	0.3855
CTT	Leu	585	2.1303	1.246
TTA	Leu	860	3.1317	1.8317
TTG	Leu	593	2.1594	1.263	2817
AAA	Lys	1084	3.9474	1.4658
AAG	Lys	395	1.4384	0.5341	1479
ATG	Met	651	2.3706	1	651
TTC	Phe	595	2.1667	0.7662
TTT	Phe	958	3.4886	1.2337	1553
CCA	Pro	328	1.1944	1.1724
CCC	Pro	228	0.8303	0.815
CCG	Pro	130	0.4734	0.4647
CCT	Pro	433	1.5768	1.5478	1119
AGC	Ser	121	0.4406	0.3316
AGT	Ser	434	1.5804	1.1895
TCA	Ser	450	1.6387	1.2334
TCC	Ser	362	1.3182	0.9922
TCG	Ser	198	0.721	0.5427
TCT	Ser	624	2.2723	1.7103	2189
ACA	Thr	428	1.5586	1.2159
ACC	Thr	250	0.9104	0.7102
ACG	Thr	178	0.6482	0.5056
ACT	Thr	552	2.0101	1.5681	1408
TGG	Trp	463	1.686	1	463
TAC	Tyr	206	0.7502	0.4003
TAT	Tyr	823	2.997	1.5996	1029
GTA	Val	554	2.0174	1.4942
GTC	Val	199	0.7247	0.5367
GTG	Val	208	0.7574	0.561
GTT	Val	522	1.9009	1.4079	1483
		27373
			Proportion (%)
	Ala	1400	5.11	27373	0.0511453
	Arg	1680	6.14	27373	0.0613743
	Asn	1335	4.88	27373	0.0487707
	Asp	1119	4.09	27373	0.0408797
	Cys	316	1.15	27373	0.0115442
	Gln	977	3.57	27373	0.0356921
	Glu	1516	5.54	27373	0.055383
	Gly	1776	6.49	27373	0.0648815
	His	691	2.52	27373	0.0252439
	Ile	2372	8.67	27373	0.0866547
	Leu	2817	10.29	27373	0.102912
	Lys	1479	5.4	27373	0.0540313
	Met	651	2.38	27373	0.0237826
	Phe	1553	5.67	27373	0.0567347
	Pro	1119	4.09	27373	0.0408797
	Ser	2189	8	27373	0.0799693
	Thr	1408	5.14	27373	0.0514375
	Trp	463	1.69	27373	0.0169145
	Tyr	1029	3.76	27373	0.0375918
	Val	1483	5.42	27373	0.0541775
		CO-1	CO-8	CO-6	CO-2	CO-7	CO-5		CO-10		CO-11
		Costus barbatus	Costus beckii	Costus dubius	Costus speciosus Guangdong	Costus speciosus var. marginatus	Costus tonkinensis Yunnan	Costus viridis	Costus woodsonii	Hellenia speciosa Guizhou	Monocostus uniflorus	Hellenia lacera	Hellenia speciosa Yunnan	Costus tonkinensis
	Ala	5.12	5.12	5.12	5.15	5.15	5.14	5.22	5.12	5.16	5.11	5.22	5.22	5.2
	Arg	6.06	6.07	6.08	6.1	6.1	6.1	6.09	6.08	6.1	6.14	6.11	6.11	6.11
	Asn	4.91	4.91	4.91	4.86	4.86	4.85	4.83	4.91	4.87	4.88	4.83	4.83	4.83
	Asp	4.16	4.15	4.12	4.1	4.1	4.09	4.14	4.12	4.08	4.09	4.11	4.11	4.09
	Cys	1.16	1.17	1.17	1.17	1.17	1.18	1.18	1.17	1.18	1.15	1.18	1.18	1.18
	Gln	3.58	3.57	3.57	3.54	3.55	3.56	3.59	3.57	3.54	3.57	3.58	3.58	3.59
	Glu	5.51	5.51	5.49	5.41	5.41	5.42	5.36	5.49	5.41	5.54	5.37	5.37	5.37
	Gly	6.49	6.5	6.5	6.56	6.56	6.58	6.62	6.5	6.56	6.49	6.61	6.61	6.63
	His	2.52	2.52	2.52	2.52	2.53	2.54	2.52	2.52	2.52	2.52	2.52	2.52	2.54
	Ile	8.69	8.7	8.71	8.69	8.67	8.67	8.68	8.71	8.69	8.67	8.68	8.69	8.68
	Leu	10.23	10.22	10.23	10.29	10.29	10.29	10.29	10.23	10.27	10.29	10.3	8.82	10.3
	Lys	5.41	5.4	5.41	5.4	5.38	5.35	5.32	5.41	5.4	5.4	5.35	5.35	5.32
	Met	2.37	2.37	2.37	2.37	2.37	2.39	2.38	2.37	2.38	2.38	2.37	2.37	2.38
	Phe	5.67	5.68	5.7	5.68	5.67	5.68	5.62	5.7	5.67	5.67	5.61	5.62	5.62
	Pro	4.13	4.13	4.12	4.11	4.11	4.11	4.16	4.12	4.1	4.09	4.12	4.12	4.12
	Ser	7.97	7.97	7.98	7.96	7.96	7.95	7.95	7.98	7.95	8	7.96	7.96	7.94
	Thr	5.17	5.17	5.15	5.16	5.18	5.18	5.15	5.15	5.16	5.14	5.15	5.15	5.16
	Trp	1.69	1.69	1.69	1.69	1.69	1.7	1.7	1.69	1.7	1.69	1.7	1.7	1.7
	Tyr	3.76	3.76	3.76	3.78	3.77	3.77	3.73	3.76	3.79	3.76	3.75	3.76	3.75
	Val	5.41	5.4	5.4	5.46	5.45	5.47	5.45	5.4	5.46	5.42	5.47	5.47	5.48

## Sheet: MK262733.RSCU
Codon	AA	Number	Frequency	RSCU
GCA	Ala	408	1.5328	1.1783
GCC	Ala	216	0.8115	0.6238
GCG	Ala	138	0.5184	0.3985
GCT	Ala	623	2.3405	1.7992	1385	1385
AGA	Arg	515	1.9348	1.9121
AGG	Arg	161	0.6049	0.5977
CGA	Arg	356	1.3374	1.3217
CGC	Arg	95	0.3569	0.3527
CGG	Arg	121	0.4546	0.4492
CGT	Arg	368	1.3825	1.3663	1616	1616
AAC	Asn	304	1.1421	0.4738
AAT	Asn	979	3.678	1.5261	1283	1283
GAC	Asp	200	0.7514	0.3636
GAT	Asp	900	3.3812	1.6363	1100	1100
TGC	Cys	71	0.2667	0.4536
TGT	Cys	242	0.9092	1.5463	313	313
CAA	Gln	718	2.6974	1.5068
CAG	Gln	235	0.8829	0.4931	953	953
GAA	Glu	1052	3.9522	1.4796
GAG	Glu	370	1.39	0.5203	1422	1422
GGA	Gly	726	2.7275	1.6528
GGC	Gly	159	0.5973	0.3619
GGG	Gly	272	1.0219	0.6192
GGT	Gly	600	2.2541	1.3659	1757	1757
CAC	His	144	0.541	0.4311
CAT	His	524	1.9686	1.5688	668	668
ATA	Ile	723	2.7162	0.9418
ATC	Ile	458	1.7206	0.5966
ATT	Ile	1122	4.2152	1.4615	2303	2303
CTA	Leu	385	1.4464	0.8464
CTC	Leu	191	0.7176	0.4199
CTG	Leu	169	0.6349	0.3715
CTT	Leu	578	2.1715	1.2707
TTA	Leu	834	3.1332	1.8336
TTG	Leu	572	2.1489	1.2576	2729	2729
AAA	Lys	1032	3.8771	1.4617
AAG	Lys	380	1.4276	0.5382	1412	1412
ATG	Met	631	2.3706	1	631	631
TTC	Phe	572	2.1489	0.7677
TTT	Phe	918	3.4488	1.2322	1490	1490
CCA	Pro	326	1.2247	1.1811
CCC	Pro	223	0.8378	0.8079
CCG	Pro	134	0.5034	0.4855
CCT	Pro	421	1.5816	1.5253	1104	1104
AGC	Ser	115	0.432	0.327
AGT	Ser	423	1.5892	1.2028
TCA	Ser	444	1.668	1.2625
TCC	Ser	345	1.2961	0.981
TCG	Ser	185	0.695	0.526
TCT	Ser	598	2.2466	1.7004	2110	2110
ACA	Thr	422	1.5854	1.2348
ACC	Thr	247	0.9279	0.7227
ACG	Thr	169	0.6349	0.4945
ACT	Thr	529	1.9874	1.5479	1367	1367
TGG	Trp	451	1.6943	1	451	451
TAC	Tyr	195	0.7326	0.3939
TAT	Tyr	795	2.9867	1.606	990	990
GTA	Val	553	2.0775	1.5286
GTC	Val	183	0.6875	0.5058
GTG	Val	204	0.7664	0.5639
GTT	Val	507	1.9047	1.4015	1447	1447
		26531
					Proportion (%)
	Ala	1385	26531	0.0522031	5.22
	Arg	1616	26531	0.0609099	6.09
	Asn	1283	26531	0.0483585	4.83
	Asp	1100	26531	0.0414609	4.14
	Cys	313	26531	0.0117975	1.18
	Gln	953	26531	0.0359202	3.59
	Glu	1422	26531	0.0535977	5.36
	Gly	1757	26531	0.0662244	6.62
	His	668	26531	0.0251781	2.52
	Ile	2303	26531	0.0868041	8.68
	Leu	2729	26531	0.102861	10.29
	Lys	1412	26531	0.0532208	5.32
	Met	631	26531	0.0237835	2.38
	Phe	1490	26531	0.0561607	5.62
	Pro	1104	26531	0.0416117	4.16
	Ser	2110	26531	0.0795296	7.95
	Thr	1367	26531	0.0515246	5.15
	Trp	451	26531	0.016999	1.7
	Tyr	990	26531	0.0373148	3.73
	Val	1447	26531	0.05454	5.45
		26531

## Sheet: OK641589.RSCU
Codon	AA	Number	Frequency	RSCU
GCA	Ala	419	1.5462	1.2031
GCC	Ala	218	0.8045	0.6259
GCG	Ala	130	0.4797	0.3732
GCT	Ala	626	2.3101	1.7975	1393	1393
AGA	Arg	522	1.9263	1.9016
AGG	Arg	166	0.6126	0.6047
CGA	Arg	373	1.3765	1.3588
CGC	Arg	90	0.3321	0.3278
CGG	Arg	122	0.4502	0.4444
CGT	Arg	374	1.3802	1.3624	1647	1647
AAC	Asn	312	1.1514	0.4745
AAT	Asn	1003	3.7014	1.5254	1315	1315
GAC	Asp	199	0.7344	0.3608
GAT	Asp	904	3.336	1.6391	1103	1103
TGC	Cys	71	0.262	0.4465
TGT	Cys	247	0.9115	1.5534	318	318
CAA	Gln	718	2.6496	1.5005
CAG	Gln	239	0.882	0.4994	957	957
GAA	Glu	1088	4.0151	1.4873
GAG	Glu	375	1.3839	0.5126	1463	1463
GGA	Gly	744	2.7456	1.6785
GGC	Gly	162	0.5978	0.3654
GGG	Gly	267	0.9853	0.6023
GGT	Gly	600	2.2142	1.3536	1773	1773
CAC	His	149	0.5499	0.4369
CAT	His	533	1.9669	1.563	682	682
ATA	Ile	748	2.7604	0.9565
ATC	Ile	466	1.7197	0.5959
ATT	Ile	1132	4.1774	1.4475	2346	2346
CTA	Leu	395	1.4577	0.854
CTC	Leu	192	0.7085	0.4151
CTG	Leu	174	0.6421	0.3762
CTT	Leu	584	2.1551	1.2627
TTA	Leu	845	3.1183	1.827
TTG	Leu	585	2.1588	1.2648	2775	2775
AAA	Lys	1065	3.9302	1.4609
AAG	Lys	393	1.4503	0.539	1458	1458
ATG	Met	643	2.3729	1	643	643
TTC	Phe	590	2.1773	0.7702
TTT	Phe	942	3.4763	1.2297	1532	1532
CCA	Pro	324	1.1957	1.1696
CCC	Pro	226	0.834	0.8158
CCG	Pro	130	0.4797	0.4693
CCT	Pro	428	1.5795	1.5451	1108	1108
AGC	Ser	117	0.4318	0.3269
AGT	Ser	435	1.6053	1.2156
TCA	Ser	446	1.6459	1.2463
TCC	Ser	340	1.2547	0.9501
TCG	Ser	188	0.6938	0.5253
TCT	Ser	621	2.2917	1.7354	2147	2147
ACA	Thr	431	1.5905	1.2367
ACC	Thr	253	0.9336	0.7259
ACG	Thr	176	0.6495	0.505
ACT	Thr	534	1.9706	1.5322	1394	1394
TGG	Trp	458	1.6902	1	458	458
TAC	Tyr	206	0.7602	0.4027
TAT	Tyr	817	3.015	1.5972	1023	1023
GTA	Val	567	2.0924	1.5376
GTC	Val	189	0.6975	0.5125
GTG	Val	202	0.7454	0.5477
GTT	Val	517	1.9079	1.402	1475	1475
		27010
					Proportion (%)
	Ala	1393	27010	0.0515735	5.16
	Arg	1647	27010	0.0609774	6.1
	Asn	1315	27010	0.0486857	4.87
	Asp	1103	27010	0.0408367	4.08
	Cys	318	27010	0.0117734	1.18
	Gln	957	27010	0.0354313	3.54
	Glu	1463	27010	0.0541651	5.41
	Gly	1773	27010	0.0656424	6.56
	His	682	27010	0.0252499	2.52
	Ile	2346	27010	0.0868567	8.69
	Leu	2775	27010	0.10274	10.27
	Lys	1458	27010	0.05398	5.4
	Met	643	27010	0.023806	2.38
	Phe	1532	27010	0.0567197	5.67
	Pro	1108	27010	0.0410218	4.1
	Ser	2147	27010	0.0794891	7.95
	Thr	1394	27010	0.0516105	5.16
	Trp	458	27010	0.0169567	1.7
	Tyr	1023	27010	0.0378749	3.79
	Val	1475	27010	0.0546094	5.46
		27010

[truncated: 3 more sheets: ON598391, ON598392, ON598393]
