# Supplementary material for: Thirteen complete chloroplast genomes of the costaceae family: insights into genome structure, selective pressure and phylogenetic relationships
Source: BMC Genomics. 2024 Jan 17;25:68. doi: 10.1186/s12864-024-09996-4 (PMC10792896; doi:10.1186/s12864-024-09996-4)
Supplement: Supplementary file 7 — Supplementary Material 7: Fasta form of 14 divergent regions and 4 universal chloroplast DNA markers sequences from 13 species/accessions of Costaceae [file 12864_2024_9996_MOESM7_ESM.xlsx]

## Sheet: coding regions
Gene	Length	S	Eta	Pi	Theta			rpl16-exon1	0.0598291
psbA	1062	15	15	0.0041769	0.0045515			rpl36	0.0161943
trnK-exon2	35	1	1	0.014652	0.0092071			trnK-exon2	0.014652
matK	1542	29	29	0.0054541	0.0060604			ycf1-D2	0.0117636
trnK-exon1	37	0	0	0	0			rps15	0.0103315
rps16-exon2	212	3	3	0.0050798	0.0045601			ndhF	0.0095764
rps16-exon1	39	0	0	0	0			psaJ	0.0093421
trnQ	72	0	0	0	0			rps3	0.0079616
psbK	186	2	2	0.0035842	0.003465			rpoC1-exon1	0.0078348
psbI	109	2	2	0.0039991	0.0059128			ccsA	0.0071269
trnS	88	1	1	0.0017483	0.0036619			trnM	0.00693
trnG-exon1	23	0	0	0	0			rpoA	0.0068677
trnG-exon2	48	0	0	0	0			psaC	0.0066708
trnR	72	0	0	0	0			ndhD	0.0065578
atpA	1524	14	14	0.0026247	0.0029603			rps8	0.0064263
atpF-exon2	425	5	5	0.0044042	0.0037911			rbcL	0.006006
atpF-exon1	145	2	2	0.0054819	0.0044448			rpl32	0.0058945
atpH	246	0	0	0	0			rpl33	0.0058681
atpI	744	4	4	0.0019989	0.0017325			ndhG	0.0057463
rps2	711	5	5	0.0029572	0.0022662			ndhA-exon2	0.0057283
rpoC2	4134	46	46	0.0037215	0.0035857			ycf1	0.0057002
rpoC1-exon2	1605	17	17	0.0032111	0.0034132			cemA	0.0056485
rpoC1-exon1	432	8	8	0.0078348	0.0059675			ndhH	0.0055317
rpoB	3225	37	37	0.0039754	0.0036971			atpF-exon1	0.0054819
trnC	81	0	0	0	0			matK	0.0054541
petN	90	0	0	0	0			rpl16-exon2	0.0053578
psbM	105	0	0	0	0			rps16-exon2	0.0050798
trnD	74	0	0	0	0			psbD	0.005034
trnY	84	0	0	0	0			rps11	0.0048577
trnE	73	0	0	0	0			psbC	0.0047063
trnT	72	0	0	0	0			psaI	0.00462
psbD	1062	12	14	0.005034	0.0042481			accD	0.0046132
psbC	1422	15	15	0.0047063	0.0033992			rpl14	0.0044472
trnS	92	1	1	0.0041806	0.0035027			atpF-exon2	0.0044042
psbZ	189	1	1	0.002849	0.001705			psbJ	0.0043777
trnG	71	0	0	0	0			petD-exon2	0.0042645
trnM	74	1	1	0.00693	0.0043547			ndhK	0.0041884
rps14	303	3	3	0.0031311	0.0031906			trnS	0.0041806
psaB	2205	10	10	0.0016861	0.0014614			psbA	0.0041769
psaA	2253	18	18	0.0022762	0.0025745			rpl20	0.0041541
ycf3-exon3	155	0	0	0	0			petA	0.0041004
ycf3-exon2	226	1	1	0.0006807	0.0014259			psbI	0.0039991
ycf3-exon1	126	0	0	0	0			rpoB	0.0039754
trnS	87	0	0	0	0			ycf4	0.003927
rps4	606	2	2	0.0016925	0.0010635			rps18	0.0038545
trnT	75	0	0	0	0			atpB	0.003734
trnL-exon1	35	0	0	0	0			rpoC2	0.0037215
trnL-exon2	50	0	0	0	0			ndhA-exon1	0.0036435
trnF	73	0	0	0	0			psbK	0.0035842
ndhJ	480	4	4	0.0025107	0.0026854			infA	0.0035065
ndhK	753	10	10	0.0041884	0.0042795			ndhC	0.0032493
ndhC	363	3	3	0.0032493	0.0026632			rpoC1-exon2	0.0032111
trnV-exon2	37	0	0	0	0			rps14	0.0031311
trnV-exon1	38	0	0	0	0			rps2	0.0029572
trnM	73	0	0	0	0			psbZ	0.002849
atpE	408	1	1	0.0009427	0.0007898			atpA	0.0026247
atpB	1497	15	15	0.003734	0.0032289			ndhJ	0.0025107
rbcL	1443	26	26	0.006006	0.0058063			ndhE	0.0023462
accD	1434	16	16	0.0046132	0.0035955			psaA	0.0022762
psaI	111	1	1	0.00462	0.0029031			rps12-exon2	0.0022394
ycf4	555	6	6	0.003927	0.0034838			rps12-exon2-D2	0.0022394
cemA	690	13	13	0.0056485	0.0060713			rpl22	0.0022385
petA	963	13	13	0.0041004	0.0043502			rpl22-D2	0.0022385
psbJ	123	1	1	0.0043777	0.0026199			psbB	0.002015
psbL	117	0	0	0	0			atpI	0.0019989
psbF	120	0	0	0	0			ndhI	0.0017944
psbE	252	0	0	0	0			trnS	0.0017483
petL	95	0	0	0	0			rps4	0.0016925
petG	114	1	1	0.0013495	0.0028267			psaB	0.0016861
trnW	74	0	0	0	0			ndhB-exon1	0.0015411
trnP	74	0	0	0	0			ndhB-exon1-D2	0.0015411
psaJ	129	3	3	0.0093421	0.0074941			rpl2-exon2	0.0014848
rpl33	201	3	3	0.0058681	0.0048097			rpl2-exon2-D2	0.0014848
rps18	306	3	3	0.0038545	0.0031593			ycf2	0.0013662
rpl20	358	5	5	0.0041541	0.0045007			ycf2-D2	0.0013662
rps12-exon1	114	1	1	0.0013495	0.0028267			petG	0.0013495
rps12-exon1	114	1	1	0.0013495	0.0028267			rps12-exon1	0.0013495
clpP1-exon3	249	0	0	0	0			rps12-exon1	0.0013495
clpP1-exon2	297	2	2	0.001036	0.00217			petB-exon2	0.0012381
clpP1-exon1	66	0	0	0	0			clpP1-exon2	0.001036
psbB	1527	8	8	0.002015	0.0016883			atpE	0.0009427
psbT	102	0	0	0	0			ycf3-exon2	0.0006807
psbN	132	0	0	0	0			rrn16	0.0004471
psbH	222	0	0	0	0			rrn16-D2	0.0004471
petB-exon1	6	0	0	0	0			rrn23	0.000419
petB-exon2	642	2	2	0.0012381	0.0010039			rrn23-D2	0.000419
petD-exon1	8	0	0	0	0			rps7	0.0003287
petD-exon2	475	6	6	0.0042645	0.0040705			rps7-D2	0.0003287
rpoA	1023	18	18	0.0068677	0.00567			trnK-exon1	0
rps11	417	6	6	0.0048577	0.0046366			rps16-exon1	0
rpl36	114	4	4	0.0161943	0.0113069			trnQ	0
infA	234	3	3	0.0035065	0.0041314			trnG-exon1	0
rps8	399	7	7	0.0064263	0.0056535			trnG-exon2	0
rpl14	369	6	6	0.0044472	0.0052398			trnR	0
rpl16-exon2	402	7	7	0.0053578	0.0056113			atpH	0
rpl16-exon1	9	1	1	0.0598291	0.0358052			trnC	0
rps3	657	14	14	0.0079616	0.0068668			petN	0
rpl22	378	3	3	0.0022385	0.0025575			psbM	0
rps19	279	0	0	0	0			trnD	0
trnH	75	0	0	0	0			trnY	0
rpl2-exon2	449	2	2	0.0014848	0.0014354			trnE	0
rpl2-exon1	403	0	0	0	0			trnT	0
rpl23	282	0	0	0	0			trnG	0
trnM	74	0	0	0	0			ycf3-exon3	0
ycf2	6888	25	25	0.0013662	0.0011696			ycf3-exon1	0
trnL	81	0	0	0	0			trnS	0
ndhB-exon2	778	0	0	0	0			trnT	0
ndhB-exon1	782	3	3	0.0015411	0.0012362			trnL-exon1	0
rps7	468	1	1	0.0003287	0.0006886			trnL-exon2	0
rps12-exon3	26	0	0	0	0			trnF	0
rps12-exon2	229	1	1	0.0022394	0.0014072			trnV-exon2	0
trnV	72	0	0	0	0			trnV-exon1	0
rrn16	1491	2	2	0.0004471	0.0004323			trnM	0
trnI-exon1	42	0	0	0	0			psbL	0
trnI-exon2	35	0	0	0	0			psbF	0
trnA-exon1	38	0	0	0	0			psbE	0
trnA-exon2	35	0	0	0	0			petL	0
rrn23	2815	3	3	0.000419	0.0003434			trnW	0
rrn4.5	103	0	0	0	0			trnP	0
rrn5	121	0	0	0	0			clpP1-exon3	0
trnR	74	0	0	0	0			clpP1-exon1	0
trnN	72	0	0	0	0			psbT	0
ycf1	1282	20	23	0.0057002	0.0057813			psbN	0
ndhF	2217	65	67	0.0095764	0.0097386			psbH	0
rpl32	174	2	2	0.0058945	0.003704			petB-exon1	0
trnL	80	0	0	0	0			petD-exon1	0
ccsA	975	18	18	0.0071269	0.0059492			rps19	0
ndhD	1521	31	31	0.0065578	0.0065678			trnH	0
psaC	246	5	5	0.0066708	0.0065497			rpl2-exon1	0
ndhE	306	3	3	0.0023462	0.0031593			rpl23	0
ndhG	531	8	8	0.0057463	0.0048549			trnM	0
ndhI	543	4	4	0.0017944	0.0023738			trnL	0
ndhA-exon2	517	8	9	0.0057283	0.0056097			ndhB-exon2	0
ndhA-exon1	563	7	7	0.0036435	0.0040066			rps12-exon3	0
ndhH	1182	18	18	0.0055317	0.0049073			trnV	0
rps15	273	8	8	0.0103315	0.0094431			trnI-exon1	0
ycf1-D2	5422	205	207	0.0117636	0.0123027			trnI-exon2	0
trnN-D2	72	0	0	0	0			trnA-exon1	0
trnR-D2	74	0	0	0	0			trnA-exon2	0
rrn5-D2	121	0	0	0	0			rrn4.5	0
rrn4.5-D2	103	0	0	0	0			rrn5	0
rrn23-D2	2815	3	3	0.000419	0.0003434			trnR	0
trnA-exon2-D2	35	0	0	0	0			trnN	0
trnA-exon1-D2	38	0	0	0	0			trnL	0
trnI-exon2-D2	35	0	0	0	0			trnN-D2	0
trnI-exon1-D2	42	0	0	0	0			trnR-D2	0
rrn16-D2	1491	2	2	0.0004471	0.0004323			rrn5-D2	0
trnV-D2	72	0	0	0	0			rrn4.5-D2	0
rps12-exon2-D2	229	1	1	0.0022394	0.0014072			trnA-exon2-D2	0
rps12-exon3-D2	26	0	0	0	0			trnA-exon1-D2	0
rps7-D2	468	1	1	0.0003287	0.0006886			trnI-exon2-D2	0
ndhB-exon1-D2	782	3	3	0.0015411	0.0012362			trnI-exon1-D2	0
ndhB-exon2-D2	778	0	0	0	0			trnV-D2	0
trnL-D2	81	0	0	0	0			rps12-exon3-D2	0
ycf2-D2	6888	25	25	0.0013662	0.0011696			ndhB-exon2-D2	0
trnM-D2	74	0	0	0	0			trnL-D2	0
rpl23-D2	282	0	0	0	0			trnM-D2	0
rpl2-exon1-D2	403	0	0	0	0			rpl23-D2	0
rpl2-exon2-D2	449	2	2	0.0014848	0.0014354			rpl2-exon1-D2	0
trnH-D2	75	0	0	0	0			trnH-D2	0
rps19-D2	279	0	0	0	0			rps19-D2	0
rpl22-D2	378	3	3	0.0022385	0.0025575
									0.0025826

## Sheet: intergenic regions
Region	Length	S	Eta	Pi	Theta			Region	Pi		Region	Length	S	Eta	Pi	Theta
Start_psbA	154	8	8	0.0184815	0.0167401			psaC_ndhE	0.0707935		matK_trnK-exon1	706	18	18	0.0070458	0.0082159
psbA_trnK-exon2	278	12	12	0.0097768	0.0139099			ccsA_ndhD	0.0598581		trnK-exon1_rps16-exon2	628	24	25	0.0079822	0.0128283
trnK-exon2_matK	290	16	16	0.0105217	0.0177791			rps15_ycf1-D2	0.0549348		trnL-exon1_trnL-exon2	531	12	12	0.0069535	0.0072824
matK_trnK-exon1	706	18	18	0.0070458	0.0082159			atpH_atpI	0.035641		trnL-exon2_trnF	303	11	11	0.0096471	0.0116987
trnK-exon1_rps16-exon2	628	24	25	0.0079822	0.0128283			accD_psaI	0.0341098
rps16-exon2_rps16-exon1	913	26	26	0.0080321	0.0091768			trnS_trnG-exon1	0.0339315
rps16-exon1_trnQ	1576	80	84	0.0170913	0.0171756			rpl32_trnL	0.029271
trnQ_psbK	333	14	14	0.008239	0.0135479			rpl16-exon2_rpl16-exon1	0.0267094
psbK_psbI	421	12	12	0.0095012	0.0091852			psbI_trnS	0.0262393
psbI_trnS	150	12	13	0.0262393	0.0279281			rps18_rpl20	0.0239249
trnS_trnG-exon1	583	64	67	0.0339315	0.0370335			rps4_trnT	0.022348
trnG-exon1_trnG-exon2	714	19	19	0.0063205	0.0085752			ndhE_ndhG	0.0223051
trnG-exon2_trnR	127	6	6	0.0131234	0.0152243			ndhC_trnV-exon2	0.0204244
trnR_atpA	123	4	4	0.0141755	0.0104796			psbT_psbN	0.0200321
atpA_atpF-exon2	73	2	2	0.0136986	0.0088287			rpoC1-exon1_rpoB	0.0197239
atpF-exon2_atpF-exon1	710	8	8	0.0036475	0.003631			petA_psbJ	0.0189255
atpF-exon1_atpH	502	11	11	0.0057207	0.0070612			Start_psbA	0.0184815
atpH_atpI	1050	104	111	0.035641	0.0340661			ndhF_rpl32	0.0183509
atpI_rps2	255	6	6	0.009452	0.0075823			rpl16-exon1_rps3	0.0182229
rps2_rpoC2	217	6	6	0.0082713	0.0089101			rps16-exon1_trnQ	0.0170913
rpoC2_rpoC1-exon2	174	4	4	0.0076628	0.007408			ndhJ_ndhK	0.017004
rpoC1-exon2_rpoC1-exon1	772	27	29	0.0120566	0.0121051			trnG_trnM	0.0146427
rpoC1-exon1_rpoB	26	1	1	0.0197239	0.0123941			rpl14_rpl16-exon2	0.0146178
rpoB_trnC	1178	28	28	0.0069653	0.0076595			rpoA_rps11	0.0145074
trnC_petN	1080	31	31	0.0095204	0.0092497			psaJ_rpl33	0.0144846
petN_psbM	1271	51	54	0.0121749	0.0136911			trnE_trnT	0.0144164
psbM_trnD	890	28	29	0.011841	0.0105002			trnR_atpA	0.0141755
trnD_trnY	372	14	14	0.0108216	0.0121276			trnV-exon1_trnM	0.0141338
trnY_trnE	54	1	1	0.002849	0.0059675			atpA_atpF-exon2	0.0136986
trnE_trnT	723	27	29	0.0144164	0.0129255			trnG-exon2_trnR	0.0131234
trnT_psbD	1115	25	25	0.0058411	0.0072253			petD-exon2_rpoA	0.0130416
psbD_psbC	4294967243	0	0	0	0			psbZ_trnG	0.0128205
psbC_trnS	138	3	3	0.0081754	0.0070054			petN_psbM	0.0121749
trnS_psbZ	336	6	6	0.0059524	0.0057544			rpoC1-exon2_rpoC1-exon1	0.0120566
psbZ_trnG	222	7	7	0.0128205	0.0101609			trnT_trnL-exon1	0.012056
trnG_trnM	197	8	9	0.0146427	0.0147219			psbM_trnD	0.011841
trnM_rps14	157	2	2	0.0050629	0.0041051			ndhG_ndhI	0.011322
rps14_psaB	148	3	3	0.0079695	0.006532			rpl36_infA	0.0111187
psaB_psaA	25	0	0	0	0			ndhA-exon2_ndhA-exon1	0.0109942
psaA_ycf3-exon3	613	11	11	0.0060652	0.0057826			trnD_trnY	0.0108216
ycf3-exon3_ycf3-exon2	757	9	9	0.0031162	0.0038312			trnK-exon2_matK	0.0105217
ycf3-exon2_ycf3-exon1	720	9	9	0.0040954	0.0040281			ndhD_psaC	0.0104379
ycf3-exon1_trnS	363	6	6	0.0035318	0.0053264			rps8_rpl14	0.0103815
trnS_rps4	287	7	7	0.0082194	0.0078597			trnF_ndhJ	0.010242
rps4_trnT	401	27	29	0.022348	0.0233046			psbE_petL	0.0099473
trnT_trnL-exon1	872	37	39	0.012056	0.0144124			psbB_psbT	0.0097821
trnL-exon1_trnL-exon2	531	12	12	0.0069535	0.0072824			psbA_trnK-exon2	0.0097768
trnL-exon2_trnF	303	11	11	0.0096471	0.0116987			trnL-exon2_trnF	0.0096471
trnF_ndhJ	711	23	25	0.010242	0.0113308			trnC_petN	0.0095204
ndhJ_ndhK	95	5	5	0.017004	0.0169604			psbK_psbI	0.0095012
ndhK_ndhC	4294967286	0	0	0	0			atpI_rps2	0.009452
ndhC_trnV-exon2	1826	100	104	0.0204244	0.0183536			rbcL_accD	0.0092529
trnV-exon2_trnV-exon1	596	4	4	0.0018499	0.0021627			trnH_rpl2-exon2	0.0087413
trnV-exon1_trnM	205	8	8	0.0141338	0.0125755			rpl2-exon2-D2_trnH-D2	0.0087413
trnM_atpE	162	2	2	0.0018993	0.0039784			ndhH_rps15	0.008547
atpE_atpB	4294967292	0	0	0	0			rps2_rpoC2	0.0082713
atpB_rbcL	839	13	13	0.0050426	0.0049931			trnQ_psbK	0.008239
rbcL_accD	787	18	18	0.0092529	0.0073703			trnS_rps4	0.0082194
accD_psaI	601	69	75	0.0341098	0.0402138			psbC_trnS	0.0081754
psaI_ycf4	356	5	5	0.0041775	0.0045259			clpP1-exon2_clpP1-exon1	0.008172
ycf4_cemA	646	15	15	0.0054775	0.0074825			rps16-exon2_rps16-exon1	0.0080321
cemA_petA	221	2	2	0.0030166	0.0029163			trnP_psaJ	0.0080128
petA_psbJ	1008	54	54	0.0189255	0.0172632			trnK-exon1_rps16-exon2	0.0079822
psbJ_psbL	125	0	0	0	0			rps14_psaB	0.0079695
psbL_psbF	22	0	0	0	0			clpP1-exon1_psbB	0.0079135
psbF_psbE	10	0	0	0	0			rpoC2_rpoC1-exon2	0.0076628
psbE_petL	1468	39	45	0.0099473	0.0098781			petB-exon1_petB-exon2	0.0076391
petL_petG	171	4	4	0.005698	0.0075379			trnL_ccsA	0.0072464
petG_trnW	125	0	0	0	0			matK_trnK-exon1	0.0070458
trnW_trnP	157	1	1	0.0024498	0.0020525			trnV_rrn16	0.0070033
trnP_psaJ	368	12	12	0.0080128	0.0105081			rrn16-D2_trnV-D2	0.0070033
psaJ_rpl33	547	25	27	0.0144846	0.0159062			rpoB_trnC	0.0069653
rpl33_rps18	181	2	2	0.0038249	0.0035607			trnL-exon1_trnL-exon2	0.0069535
rps18_rpl20	254	13	13	0.0239249	0.016493			ycf2_trnL	0.0067556
rpl20_rps12-exon1	706	5	5	0.0029418	0.0022822			trnL-D2_ycf2-D2	0.0067556
rps12-exon1_rps12-exon1	4294967182	0	0	0	0			rrn16_trnI-exon1	0.0064725
rps12-exon1_clpP1-exon3	143	0	0	0	0			trnI-exon1-D2_rrn16-D2	0.0064725
clpP1-exon3_clpP1-exon2	637	12	12	0.0061989	0.0060706			trnG-exon1_trnG-exon2	0.0063205
clpP1-exon2_clpP1-exon1	866	24	25	0.008172	0.0093027			petD-exon1_petD-exon2	0.0062678
clpP1-exon1_psbB	452	10	11	0.0079135	0.0078423			clpP1-exon3_clpP1-exon2	0.0061989
psbB_psbT	173	4	4	0.0097821	0.0074508			psaA_ycf3-exon3	0.0060652
psbT_psbN	64	6	6	0.0200321	0.0302106			trnS_psbZ	0.0059524
psbN_psbH	111	0	0	0	0			trnT_psbD	0.0058411
psbH_petB-exon1	121	1	1	0.0044501	0.0026632			atpF-exon1_atpH	0.0057207
petB-exon1_petB-exon2	819	19	19	0.0076391	0.0074758			petL_petG	0.005698
petB-exon2_petD-exon1	181	1	1	0.0029749	0.0017804			ycf4_cemA	0.0054775
petD-exon1_petD-exon2	765	14	14	0.0062678	0.0058973			trnM_rps14	0.0050629
petD-exon2_rpoA	232	10	10	0.0130416	0.01389			atpB_rbcL	0.0050426
rpoA_rps11	76	4	4	0.0145074	0.0169604			rpl22_rps19	0.0047983
rps11_rpl36	131	0	0	0	0			rps19-D2_rpl22-D2	0.0047983
rpl36_infA	113	5	5	0.0111187	0.0142587			rpl22-D2_end	0.0045977
infA_rps8	123	0	0	0	0			psbH_petB-exon1	0.0044501
rps8_rpl14	205	9	9	0.0103815	0.0141474			psaI_ycf4	0.0041775
rpl14_rpl16-exon2	107	4	4	0.0146178	0.0120466			ycf3-exon2_ycf3-exon1	0.0040954
rpl16-exon2_rpl16-exon1	1320	106	114	0.0267094	0.0278304			rps3_rpl22	0.0039726
rpl16-exon1_rps3	159	11	11	0.0182229	0.0222938			rpl33_rps18	0.0038249
rps3_rpl22	71	1	1	0.0039726	0.0045387			atpF-exon2_atpF-exon1	0.0036475
rpl22_rps19	171	3	3	0.0047983	0.0056535			ycf3-exon1_trnS	0.0035318
rps19_trnH	150	1	1	0.0010256	0.0021483			trnN_ycf1	0.0033268
trnH_rpl2-exon2	44	1	1	0.0087413	0.0073238			ycf1-D2_trnN-D2	0.0033268
rpl2-exon2_rpl2-exon1	650	0	0	0	0			ycf3-exon3_ycf3-exon2	0.0031162
rpl2-exon1_rpl23	6	0	0	0	0			cemA_petA	0.0030166
rpl23_trnM	165	0	0	0	0			petB-exon2_petD-exon1	0.0029749
trnM_ycf2	68	0	0	0	0			rpl20_rps12-exon1	0.0029418
ycf2_trnL	1021	14	15	0.0067556	0.0047343			trnY_trnE	0.002849
trnL_ndhB-exon2	553	1	1	0.0002782	0.0005827			trnR_trnN	0.0027297
ndhB-exon2_ndhB-exon1	673	2	2	0.0009906	0.0009576			trnN-D2_trnR-D2	0.0027297
ndhB-exon1_rps7	300	0	0	0	0			trnW_trnP	0.0024498
rps7_rps12-exon3	58	0	0	0	0			rrn5_trnR	0.0019352
rps12-exon3_rps12-exon2	563	2	2	0.0011841	0.0011447			trnR-D2_rrn5-D2	0.0019352
rps12-exon2_trnV	1893	4	4	0.0003928	0.0006809			trnM_atpE	0.0018993
trnV_rrn16	227	4	4	0.0070033	0.0056784			trnV-exon2_trnV-exon1	0.0018499
rrn16_trnI-exon1	309	13	13	0.0064725	0.0135573			rps12-exon3_rps12-exon2	0.0011841
trnI-exon1_trnI-exon2	935	0	0	0	0			rps12-exon2-D2_rps12-exon3-D2	0.0011841
trnI-exon2_trnA-exon1	64	0	0	0	0			rps19_trnH	0.0010256
trnA-exon1_trnA-exon2	807	2	2	0.0008579	0.0007986			trnH-D2_rps19-D2	0.0010256
trnA-exon2_rrn23	145	0	0	0	0			ndhB-exon2_ndhB-exon1	0.0009906
rrn23_rrn4.5	98	0	0	0	0			ndhB-exon1-D2_ndhB-exon2-D2	0.0009906
rrn4.5_rrn5	228	0	0	0	0			trnA-exon1_trnA-exon2	0.0008579
rrn5_trnR	265	1	1	0.0019352	0.001216			trnA-exon2-D2_trnA-exon1-D2	0.0008579
trnR_trnN	573	3	3	0.0027297	0.0016872			rps12-exon2_trnV	0.0003928
trnN_ycf1	316	2	2	0.0033268	0.0020395			trnV-D2_rps12-exon2-D2	0.0003928
ycf1_ndhF	4294967241	0	0	0	0			trnL_ndhB-exon2	0.0002782
ndhF_rpl32	714	47	47	0.0183509	0.0212123			ndhB-exon2-D2_trnL-D2	0.0002782
rpl32_trnL	777	62	62	0.029271	0.0257134			psbD_psbC	0
trnL_ccsA	92	2	2	0.0072464	0.0070054			psaB_psaA	0
ccsA_ndhD	441	78	85	0.0598581	0.0621111			ndhK_ndhC	0
ndhD_psaC	113	3	3	0.0104379	0.0085552			atpE_atpB	0
psaC_ndhE	868	140	144	0.0707935	0.0534603			psbJ_psbL	0
ndhE_ndhG	196	22	23	0.0223051	0.0378147			psbL_psbF	0
ndhG_ndhI	385	14	14	0.011322	0.0117181			psbF_psbE	0
ndhI_ndhA-exon2	110	0	0	0	0			petG_trnW	0
ndhA-exon2_ndhA-exon1	1060	36	37	0.0109942	0.0112482			rps12-exon1_rps12-exon1	0
ndhA-exon1_ndhH	1	0	0	0	0			rps12-exon1_clpP1-exon3	0
ndhH_rps15	87	4	4	0.008547	0.0148159			psbN_psbH	0
rps15_ycf1-D2	537	105	114	0.0549348	0.06841			rps11_rpl36	0
ycf1-D2_trnN-D2	316	2	2	0.0033268	0.0020395			infA_rps8	0
trnN-D2_trnR-D2	573	3	3	0.0027297	0.0016872			rpl2-exon2_rpl2-exon1	0
trnR-D2_rrn5-D2	265	1	1	0.0019352	0.001216			rpl2-exon1_rpl23	0
rrn5-D2_rrn4.5-D2	228	0	0	0	0			rpl23_trnM	0
rrn4.5-D2_rrn23-D2	98	0	0	0	0			trnM_ycf2	0
rrn23-D2_trnA-exon2-D2	145	0	0	0	0			ndhB-exon1_rps7	0
trnA-exon2-D2_trnA-exon1-D2	807	2	2	0.0008579	0.0007986			rps7_rps12-exon3	0
trnA-exon1-D2_trnI-exon2-D2	64	0	0	0	0			trnI-exon1_trnI-exon2	0
trnI-exon2-D2_trnI-exon1-D2	935	0	0	0	0			trnI-exon2_trnA-exon1	0
trnI-exon1-D2_rrn16-D2	309	13	13	0.0064725	0.0135573			trnA-exon2_rrn23	0
rrn16-D2_trnV-D2	227	4	4	0.0070033	0.0056784			rrn23_rrn4.5	0
trnV-D2_rps12-exon2-D2	1893	4	4	0.0003928	0.0006809			rrn4.5_rrn5	0
rps12-exon2-D2_rps12-exon3-D2	563	2	2	0.0011841	0.0011447			ycf1_ndhF	0
rps12-exon3-D2_rps7-D2	58	0	0	0	0			ndhI_ndhA-exon2	0
rps7-D2_ndhB-exon1-D2	300	0	0	0	0			ndhA-exon1_ndhH	0
ndhB-exon1-D2_ndhB-exon2-D2	673	2	2	0.0009906	0.0009576			rrn5-D2_rrn4.5-D2	0
ndhB-exon2-D2_trnL-D2	553	1	1	0.0002782	0.0005827			rrn4.5-D2_rrn23-D2	0
trnL-D2_ycf2-D2	1021	14	15	0.0067556	0.0047343			rrn23-D2_trnA-exon2-D2	0
ycf2-D2_trnM-D2	68	0	0	0	0			trnA-exon1-D2_trnI-exon2-D2	0
trnM-D2_rpl23-D2	165	0	0	0	0			trnI-exon2-D2_trnI-exon1-D2	0
rpl23-D2_rpl2-exon1-D2	6	0	0	0	0			rps12-exon3-D2_rps7-D2	0
rpl2-exon1-D2_rpl2-exon2-D2	650	0	0	0	0			rps7-D2_ndhB-exon1-D2	0
rpl2-exon2-D2_trnH-D2	44	1	1	0.0087413	0.0073238			ycf2-D2_trnM-D2	0
trnH-D2_rps19-D2	150	1	1	0.0010256	0.0021483			trnM-D2_rpl23-D2	0
rps19-D2_rpl22-D2	171	3	3	0.0047983	0.0056535			rpl23-D2_rpl2-exon1-D2	0
rpl22-D2_end	290	3	3	0.0045977	0.0033336			rpl2-exon1-D2_rpl2-exon2-D2	0
									0.00812288
