# Supplementary material for: Thirteen complete chloroplast genomes of the costaceae family: insights into genome structure, selective pressure and phylogenetic relationships
Source: BMC Genomics. 2024 Jan 17;25:68. doi: 10.1186/s12864-024-09996-4 (PMC10792896; doi:10.1186/s12864-024-09996-4)
Supplement: Supplementary file 8 — Supplementary Material 8: Table S7. Information of chloroplast genomes sequences used in present phylogenetic analyses [file 12864_2024_9996_MOESM8_ESM.xlsx]

## Sheet: ycf1-D2
>ycf1-D2 MK262733:136765-142245
CTAAATTCTAAATCGTGGATACATATGTATCCTTGACATACTGAAACGACTACCATTATTGGTATCAAACCAATAGCGATTCAGACAAGCTAAATCTTCTAATCGGTAATTGGGCCAAAGAAAAAACTTACATTTAATGAGTTTATTTGGATCTGTATTAAGACGTTTGTCCTCATTCAAAAATTGTGCAGAGTTTTTTATGTTGTTTTCATTACAAAATACTGGATTTCTATTCACAACATTCCAATTATGAGAGTTGAAACAAATTAGAATTCTCAATTCTCTACGACGTTTAGGAGATAGAATATTTTCAGGAACAAGGAAATCATAATAATCTTGATAACCATTCACAAACATATTGCCATGGGGTCCAGTGGATTTATTATTCTTATCGACATA…
>ycf1-D2 OK641589:134882-140416
TTAAATAATTCTAAATCGTGGATACATATGTATCCTTGACATACTGAAACGACTACCATTATTGGTATCAAACCAATAGCGATTCAGACAAGCTAAATCTTCTAATCGGTAATTGGGCCAAAGAAAAAACTTACATTTAATGAATTTATTTGGATCTGTATTAAGACGTTTGTCCTTATTCAAAAATTGTGCAGAGTTTCTTATGTTGTTTTCATTACAAAATACTGGATTTCTATTCACAACATCCCAATTATGAGAGTTGAAACAAATTAGAATTCTCAATTCTCTACGACGTTTAGGAGATAGAATATTTTCAGGAACAAGGAAATCATAATAATCTTGATAACCATTCACAAACATATTGCCATGTCGTCCAGTGGATTTATTATTCTTATCGAC…
>ycf1-D2 ON598391:135772-141306
TTAAATAATTCTAAATCGTGGATACATATGTATCCTTGACATACTGAAACGACTACCATTATTGGTATCAAACCAATAGCGATTCAGACAAGCTAAATCTTCTAATCGGTAAGTGGGCCAAAGAAAAAACTTACATTTAATGAATTTATTTGGATCTGTATTAAGACGTTTGTCCTTATTCAAAAATTGTGCAGAGTTTCTTATGTTGTTTTCATTACAAAATACTGGATTTCTATTCACAACATCCCAATTATGAGAGTTGAAACAAATTAGAATTCTCAATTCTCTACGACGTTTAGGAGATAGAATATTTTCAGGAACAAGGAAATCATAATAATCTTGATAACCATTCACAAACATATTGCCATGTCGTCCAGTGGATTTATTATTCTTATCGAC…
>ycf1-D2 ON598392:135350-140884
TTAAATAATTCTAAATCGTGGATACATATGTATCCTTGACATACTGAAACGACTACCATTATTGGTATCAAACCAATAGCGATTCAGACAAGCTAAATCTTCTAATCGGTAATTGGGCCAAAGAAAAAACTTACATTTAATGAATTTATTTGGATCTGTATTAAGACGTTTGTCCTTATTCAAAAATTGTGCAGAGTTTCTTATGTTGTTTTCATTACAAAATACTGGATTTCTATTCACAACATCCCAATTATGAGAGTTGAAACAAATTAGAATTCTCAATTCTCTACGACGTTTAGGAGATAGAATATTTTCAGGAACAAGGAAATCATAATAATCTTGATAACCATTCACAAACATATTGCCATGTCGTCCAGTGGATTTATTATTCTTATCGAC…
>ycf1-D2 ON598393:135190-140721
TTAAATAATTCTAAATTGTGGATACATATGTATCCTTGACATACTGAAACGACTACCATTATTGGTATCAAACCAATAGCGATTCAGACAAGCTAAATCTTCTAATCGGTAATTGGGCCAAAGAAAAAACTTACATTTAATGAATTTATTTGGATCTGTATTAAGATGTTTGTCCTCATTCAAAAATTGTGCAGAGTTTCTTATGTTGTTTTCATTACAAAATACTGGATTTCTATTCACAACATCCCAATTATGAGAGTTGAAACAAATTAGAATTCTCAATTCTCTACGACGTTTAGGAGATAGAATATTTTCAGGAACAAGGAAATCATAATAATCTTGATAACCATTCACAAACATATTGCCATGTCGTCCAGTGGATTTATTATTCTTATCGAC…
>ycf1-D2 OP712648:136516-141996
CTAAATTCTAAATCGTGGATACATATGTATCCTTGACATACTGAAACGACTACCATTATTGGTATCAAACCAATAGCGATTCAGACAAGCTAAATCTTCTAATCGGTAATTGGGCCAAAGAAAAAACTTACATTTAATGAGTTTATTTGGATCTGTATTAAGACGTTTGTCCTCATTCAAAAATTGTGCAGAGTTTTTTATGTTGTTTTCATTACAAAATACTGGATTTCTATTCACAACATTCCAATTATGAGAGTTGAAACAAATTAGAATTCTCAATTCTCTACGACGTTTAGGAGATAGAATATTTTCAGGAACAAGGAAATCATAATAATCTTGATAACCATTCACAAACATATTGCCATGGGGTCCAGTGGATTTATTATTCTTATCGACATA…
>ycf1-D2 OP712649:134898-140432
TTAAATAATTCTAAATCGTGGATACATATGTATCCTTGACATACTGAAACGACTACCATTATTGGTATCAAACCAATAGCGATTCAGACAAGCTAAATCTTCTAATCGGTAATTGGGCCAAAGAAAAAACTTACATTTAATGAATTTATTTGGATCTGTATTAAGACGTTTGTCCTTATTCAAAAATTGTGCAGAGTTTCTTATGTTGTTTTCATTACAAAATACTGGATTTCTATTCACAACATCCCAATTATGAGAGTTGAAACAAATTAGAATTCTCAATTCTCTACGACGTTTAGGAGATAGAATATTTTCAGGAACAAGGAAATCATAATAATCTTGATAACCATTCACAAACATATTGCCATGTCGTCCAGTGGATTTATTATTCTTATCGAC…
>ycf1-D2 OP712650:134105-139612
TTAAATAATTCTAAATCGTGGATACATATGTATCCTTGACATACTGAAACGACTACCATTATTGGTATCAAACCAATAGCGATTCAGACAAGCTAAATCTTCTAATCGGTAATTGGGCCAAAGAAAAAACTTACATTTAATGAATTTATTTGGATCTGTATTAAGATGTTTGTCCTCATTCAAAAATTGTGCAGAGTTTCTTATGTTGTTTTCATTACAAAATACTGGATTTCTATTCACAACATCCCAATTATGAGAGTTGAAACAAATTAGAATTCTCAATTCTCTACGACGTTTAGGAGATAGAATATTTTCAGGAACAAGGAAATCATAATAATCTTGATAACCATTCACAAACATATTGCCATGTCGTCCAGTGGATTTATTATTCTTATCGAC…
>ycf1-D2 OP712651:136387-141870
CTAAATTCTAAATCGTGGATACATATGTATCCTTGACATACTGAAACGACTACCATTATTGGTATCAAACCAATAGCGATTCAGACAAGCTAAATCTTCTAATCGGTAATTGGGCCAAAGAAAAAACTTACATTTAATGAGTTTATTTGGATCTGTATTAAGACGTTTGTCCTCATTCAAAAATTGTGCAGAGTTTTTTATGTTGTTTTCATTACAAAATACTGGATTTCTATTCACAACATTCCAATTATGAGAGTTGAAACAAATTAGAATTCTCAATTCTCTACGACGTTTAGGAGATAGAATATTTTCAGGAACAAGGAAATCATAATAATCTTGATAACCATTCACAAACATATTGCCATGGGGTCCAGTGGATTTATTATTCTTATCGACATA…
>ycf1-D2 OP712652:134893-140427
TTAAATAATTCTAAATCGTGGATACATATGTATCCTTGACATACTGAAACGACTACCATTATTGGTATCAAACCAATAGCGATTCAGACAAGCTAAATCTTCTAATCGGTAATTGGGCCAAAGAAAAAACTTACATTTAATGAATTTATTTGGATCCGTATTAAGACGTTTGTCCTTATTCAAAAATTGTGCAGAGTTTCTTATGTTGTTTTCATTACAAAATACTGGATTTCTATTCACAACATCCCAATTATGAGAGTTGAAACAAATTAGAATTCTCAATTCTCTACGACGTTTAGGAGATAGAATATTTTCAGGAACAAGGAAATCATAATAATCTTGATAACCATTCACAAACATATTGCCATGTCGTCCAGTGGATTTATTATTCTTATCGAC…
>ycf1-D2 OP712653:136518-141998
CTAAATTCTAAATCGTGGATACATATGTATCCTTGACATACTGAAACGACTACCATTATTGGTATCAAACCAATAGCGATTCAGACAAGCTAAATCTTCTAATCGGTAATTGGGCCAAAGAAAAAACTTACATTTAATGAGTTTATTTGGATCTGTATTAAGACGTTTGTCCTCATTCAAAAATTGTGCAGAGTTTTTTATGTTGTTTTCATTACAAAATACTGGATTTCTATTCACAACATTCCAATTATGAGAGTTGAAACAAATTAGAATTCTCAATTCTCTACGACGTTTAGGAGATAGAATATTTTCAGGAACAAGGAAATCATAATAATCTTGATAACCATTCACAAACATATTGCCATGGGGTCCAGTGGATTTATTATTCTTATCGACATA…
>ycf1-D2 OP712654:136366-141849
CTAAATTCTAAATCGTGGATACATATGTATCCTTGACATACTGAAACGACTACCATTATTGGTATCAAACCAATAGCGATTCAGACAAGCTAAATCTTCTAATCGGTAATTGGGCCAAAGAAAAAACTTACATTTAATGAGTTTATTTGGATCTGTATTAAGACGTTTGTCCTCATTCAAAAATTGTGCAGAGTTTTTTATGTTGTTTTCATTACAAAATACTGGATTTCTATTCACAACATTCCAATTATGAGAGTTGAAACAAATTAGAATTCTCAATTCTCTACGACGTTTAGGAGATAGAATATTTTCAGGAACAAGGAAATCATAATAATCTTGATAACCATTCACAAACATATTGCCATGGGGTCCAGTGGATTTATTATTCTTATCGACATA…
>ycf1-D2 OP712655:136186-141714
TTAAATAATTCTAAATCGTGGATACATATGTATCCTTGACATACTGAAACGACTACCATTATTGGTATCAAACCAATAGCGATTCAGACAAGCTAAATCTTCTAATCGGTAATTGGGCCAAAGAAAAAACTTACATTTAATAAATTTATTTGGATCTGTATTAAGACGTTTGTCCTCATTCAAAAATTGTGCAGAGTTTCTTATGTTGTTTTCATTACAAAATACTGGATTTCTATTCACAACATCCCAATTATGAGAGTTGAAACAAATTAGAATTCTCAATTCTCTACGGCGTTTAGGAGATAGAATATTTTCAGGAACAAGGAAATCATAATAATCTTGATAACCATTCACAAACATATTGCCATGTCGTCCAGTGGATTTATTATTCTTATCGAC…

## Sheet: ndhF
>ndhF MK262733:121410-123632
TTATAGAAAATATATAAAAATAAATAAAAATATTGATGCATAAAATAAATACAAGAATAGATAAGAAGAGATGCGTCCACCTCCCATAAATTTGATTCCTTCCCCTATAAAGAAACTCACAATACCAACCCCATTTGTAATTCCATCAATTATATTTTTATCAAAAAACTGAGTTAGTTCGGTTAATACCCTTATACCCATTGCAAAAACCCTAGTATAAAAAATATCTATGTAACCACGATTATATGACCAATTGTATATCCCATTTTGGATTTGGTCTAAGAAAATTCTTTTAGGACCGTTTTTTACAAATGAATTAAGAAAGTCCATATTCTGGAAAAATGAATAAACAGACCCATATAAAATAGATACTATGAATAGTCCGAAAATAGCTATACT…
>ndhF OK641589:119227-121443
TTAATATATAAAAATAAATAAAAATATTGATGCATAAAATAAATACAAGAATAGATAAGAAGAGATTCGTCCACCTCCCATAAATTTGATTCCTTCCCCTATAAAGAAACTCACAATACCAACCCCATTTGTAATTCCATCAATTATATTTTTATCAAAAAACTGAGTTAGTTCGGTTAATACCCTTATACCCATTGCAAAAACCCTAGTATAAAAAATATCTATGTAACCACGATTATATGACCAATTGTATATCCCATTTTTGATTTGGTCTAAGAAAATTCTTTTAGGACCGTTTTTTACAAATGAATTAATGAAGTCCATATTCTGGAAAAATGAATAAACAGACCCATATAAAATATATACTATGAATAGTCCGAAAATAGCTATACTTATTGA…
>ndhF ON598391:119948-122164
TTAATATATAAAAATAAATAAAAATATTGATGCATAAAATAAATACAAGAATAGATAAGAAGAGATTCGTCCACCTCCCATAAATTTGATTCCTTCCCCTATAAAGAAACTCACAATACCAACCCCATTTGTAATTCCATCAATTATATTTTTATCAAAAAACTGAGTTAGTTCGGTTAATACCCTTATACCCATTGCAAAAACCCTAGTATAAAAAATATCTATGTAACCACGATTATATGACCAATTGTATATCCCATTTTTGATTTGGTCTAAGAAAATTCTTTTAGGACCGTTTTTTACAAATGAATTAATGAAGTCCATATTCTGGAAAAATGAATAAACAGACCCATATAAAATATATACTATGAATAGTCCGAAAATAGCTATACTTATTGA…
>ndhF ON598392:119661-121877
TTAATATATAAAAATAAATAAAAATATTGATGCATAAAATAAATACAAGAATAGATAAGAAGAGATTCGTCCACCTCCCATAAATTTGATTCCTTCCCCTATAAAGAAACTCACAATACCAACCCCATTTGTAATTCCATCAATTATATTTTTATCAAAAAACTGAGTTAGTTCGGTTAATACCCTTATACCCATTGCAAAAACCCTAGTATAAAAAATATCTATGTAACCACGATTATATGACCAATTGTATATCCCATTTTTGATTTGGTCTAAGAAAATTCTTTTAGGACCGTTTTTTACAAATGAATTAATGAAGTCCATATTCTGGAAAAATGAATAAACAGACCCATATAAAATATATACTATGAATAGTCCGAAAATAGCTATACTTATTGA…
>ndhF ON598393:119553-121784
TCAGAAATGATACAACGAATATATAAAAATAAATAAAAATATTGATGCATAAAATAAATACAAGAATAGATAAGAAGAGATTCGTCCACCTCCCATAAATTTGATTCCTTCGCCTATAAAGAAACTCACAATACCAACCCCATTTGTAATTCCATCAATTATATTTTTATCAAAAAACTGAGTTAGTTCAGTTAATACCCTTATACCCATTGCAAAAACCCTAGTATAAAAAATATCTATGTAACCACGATTATATGACCAATTGTATATCCCATTTTTGATTTGGTCTAAGAAAATTCTTTTAGGACCGTTTTTTACAAATGAATTAATGAAGTCCATATTCTGGAAAAATGAATAAACAGACCCATATAAAATATATACTATGAATAGTCCGAAAAT…
>ndhF OP712648:121170-123404
CTATAATATAATAAAATATGAATATATAAAAATAAATAAAAATATTGATGCATAAAATAAATACAAGAATAGATAAGAAGAGATTCGTCCACCTCCCATAAATTTGATTCCTTCCCCTATAAAGAAACTCACAATACCAACCCCATTTGTAATTCCATCAATTATATTTTTATCAAAAAACTGAGTTAGTTCGGTTAATACCCTTATACCCATTGCAAAAACCCTAGTATAAAAAATATCTATGTAACCACGATTATATGACCAATTGTATATCCCATTTTGGATTTGGTCTAAGAAAATTCTTTTAGGACCGTTTTTTACAAATGAATTAAGAAAGTCCATATTCTGGAAAAATGAATAAACAGACCCATATAAAATAGATACTATGAATAGTCCGAA…
>ndhF OP712649:119227-121443
TTAATATATAAAAATAAATAAAAATATTGATGCATAAAATAAATACAAGAATAGATAAGAAGAGATTCGTCCACCTCCCATAAATTTGATTCCTTCCCCTATAAAGAAACTCACAATACCAACCCCATTTGTAATTCCATCAATTATATTTTTATCAAAAAACTGAGTTAGTTCGGTTAATACCCTTATACCCATTGCAAAAACCCTAGTATAAAAAATATCTATGTAACCACGATTATATGACCAATTGTATATCCCATTTTTGATTTGGTCTAAGAAAATTCTTTTAGGACCGTTTTTTACAAATGAATTAATGAAGTCCATATTCTGGAAAAATGAATAAACAGACCCATATAAAATATATACTATGAATAGTCCGAAAATAGCTATACTTATTGA…
>ndhF OP712650:118805-121036
TCAGAAATGATACAATGAATATATAAAAATAAATAAAAATATTGATGCATAAAATAAATACAAGAATAGATAAGAAGAGATTCGTCCACCTCCCATAAATTTGATTCCTTCCCCTATAAAGAAACTCACAATACCAACCCCATTTGTAATTCCATCAATTATATTTTTATCAAAAAACTGAGTTAGTTCAGTTAATACCCTTATACCCATTGCAAAAACCCTAGTATAAAAAATATCTATGTAACCACGATTATATGACCAATTGTATATCCCATTTTTGATTTGGTCTAAGAAAATTCTTTTAGGACCGTTTTTTACAAATGAATTAATGAAGTCCATATTCTGGAAAAATGAATAAACAGACCCATATAAAATATATACTATATATAGTCCGAAAAT…
>ndhF OP712651:121145-123379
CTATAATATAATAAAATATGAATATAAAAAAATAAATAAAAATATTGATGCATAAAATAAATACAAGAATAGATAAGAAGAGATTCGTCCACCTCCCATAAATTTGATTCCTTCCCCTATAAAGAAACTCACAATACCAACCCCATTTGTAATTCCATCAATTATATTTTTATCAAAAAACTGAGTTAGTTCGGTTAATACCCTTATACCCATTGTAAAAACCCTAGTATAAAAAATATCTATGTAACCACGATTATATGACCAATTGTATATCCCATTTTGGATTTGGTCTAAGAAAATTCTTTTAGGACCGTTTTTTACAAATGAATTAAGAAAGTCCATATTCTGGAAAAATGAATAAACAGACCCATATAAAATATATACTATGAATAGTCCGAA…
>ndhF OP712652:119244-121460
TTAATATATAAAAATAAATAAAAATATTGATGCATAAAATAAATACAAGAATAGATAAGAAGAGATTCGTCCACCTCCCATAAATTTGATTCCTTCCCCTATAAAGAAACTCACAATACCAACCCCATTTGTAATTCCATCAATTATATTTTTATCAAAAAACTGAGTTAGTTCGGTTAATACCCTTATACCCATTGTAAAAACCCTAGTATAAAAAATATCTATGTAACCACGATTATATGACCAATTGTATATCCCATTTTTGATTTGGTCTAAGAAAATTCTTTTAGGACCGTTTTTTACAAATGAATTAATGAAGTCCATATTCTGGAAAAATGAATAAACAGACCCATATAAAATATATACTATGAATAGTCCGAAAATAGCTATACTTATTGA…
>ndhF OP712653:121182-123416
CTATAATATAATAAAATATGAATATATAAAAATAAATAAAAATATTGATGCATAAAATAAATACAAGAATAGATAAGAAGAGATTCGTCCACCTCCCATAAATTTGATTCCTTCCCCTATAAAGAAACTCACAATACCAACCCCATTTGTAATTCCATCAATTATATTTTTATCAAAAAACTGAGTTAGTTCGGTTAATACCCTTATACCCATTGCAAAAACCCTAGTATAAAAAATATCTATGTAACCACGATTATATGACCAATTGTATATCCCATTTTGGATTTGGTCTAAGAAAATTCTTTTAGGACCGTTTTTTACAAATGAATTAAGAAAGTCCATATTCTGGAAAAATGAATAAACAGACCCATATAAAATAGATACTATGAATAGTCCGAA…
>ndhF OP712654:121067-123301
CTATAATATAATAAAATATGAATATAAAAAAATAAATAAAAATATTGATGCATAAAATAAATACAAGAATAGATAAGAAGAGATTCGTCCACCTCCCATAAATTTGATTCCTTCCCCTATAAAGAAACTCACAATACCAACCCCATTTGTAATTCCATCAATTATATTTTTATCAAAAAACTGAGTTAGTTCGGTTAATACCCTTATACCCATTGTAAAAACCCTAGTATAAAAAATATCTATGTAACCACGATTATATGACCAATTGTATATCCCATTTTGGATTTGGTCTAAGAAAATTCTTTTAGGACCGTTTTTTACAAATGAATTAAGAAAGTCCATATTCTGGAAAAATGAATAAACAGACCCATATAAAATATATACTATGAATAGTCCGAA…
>ndhF OP712655:120529-122751
TTATAGAAAATATATAAAAATAAATAAAAATATGGATGCATAAAATAAATACAAGAATAGATAAGAAGAGATTCGCCCACCTCCCATAAATTTGATTCCTTCCCCTATAAAGAAACTCACAATACCAACCCCATTTGTAATTCCATCAATTATATTTTTATCAAAAAACTGAGTTAGTTCGGTTAATACCCTTATACCCATTGTAAAAACCCTAGTATAAAAAATATCTATGTAACCACGATTATATGACCAATTGTATATCCCATTTTTTATTTGGTCTAAGAAAATTCTTTTAGGACCATTTTTGACAAATGAATTAATGAAGTCCATATTCTGGAAAAATGAATAAACAGACCCATATAAAATATATACTATGAATAGTCCGAAAATTGCTATACT…

## Sheet: ccsA
>ccsA MK262733:125787-126761
ATGATATTTACGACTTTAGAACATATATTAACCCATATCTCTTTTTCGATAATTTCAATTGTGATTACGATTCATTTGATGACCTTATTAGTGCAGGAAATCGTAGGATTGCGTGATTCATCGGAAAAGGGTATGATAGCTACTTTTTTCTCTATAACAGGATTTTTAGTTTCTCGTTGGATTTCTTCGGGACATTTTCCGTTAAGTAATTTATACGAGTCATTAATTTTCCTTTCGTGTAGTTTCTCCATTATTCATATGATTTCCAAGATAGGGAACCATAAAAATGATTTAAGCACAATAACCGCACCAAGTACTATTTTTACACAAGGCTTTGCCACGTCAGGTCTTTTAACTGAAATGCATCAATCCGCAATATTAGTACCTGCTCTACAATCT…
>ccsA OK641589:123588-124562
ATGATATTTACGACTTTAGAACATATATTAACTCATATCTCTTTTTCGATAATTTCAATTGTGATTACGATTCATTTGATGACCTTATTAGTGCAGGAAATCGTAGGATTGCGTGATTCATCGGAAAAGGGTATGATAGCTACTTTTTTCTCTATAACAGGATTTTTAGTTTCTCGTTGGATTTCTTCGGGACATTTTCCGTTAAGTAATTTATACGAGTCATTAATTTTCCTTTCGTGTAGTTTCTCCATTATTCATATGATTTCCAAGATAGGGAACCATAAAAATGATTTAAGCACAATAACCGCACCAAGTACTATTTTTACACAAGGTTTTGCTACGTCAGGTCTTTTAACTGAAATGCATCAATCTGCAATATTAGTACCTGCTCTACAATCT…
>ccsA ON598391:124343-125317
ATGATATTTACGACTTTAGAACATATATTAACTCATATCTCTTTTTCGATAATTTCAATTGTGATTACGATTCATTTGATGACCTTATTAGTGCAGGAAATCGTAGGATTGCGTGATTCATCGGAAAAGGGTATGATAGCTACTTTTTTCTCTATAACAGGATTTTTAGTTTCTCGTTGGATTTCTTCGGGACATTTTCCGTTAAGTAATTTATACGAGTCATTAATTTTCCTTTCGTGTAGTTTCTCCATTATTCATATGATTTCCAAGATAGGGAACCATAAAAATGATTTAAGCACAATAACCGCACCAAGTACTATTTTTACACAAGGTTTTGCTACGTCAGGTCTTTTAACTGAAATGCATCAATCTGCAATATTAGTACCTGCTCTACAATCT…
>ccsA ON598392:124002-124976
ATGATATTTACGACTTTAGAACATATATTAACTCATATCTCTTTTTCGATAATTTCAATTGTGATTACGATTCATTTGATGACCTTATTAGTGCAGGAAATCGTAGGATTGCGTGATTCATCGGAAAAGGGTATGATAGCTACTTTTTTCTCTATAACAGGATTTTTAGTTTCTCGTTGGATTTCTTCGGGACATTTTCCGTTAAGTAATTTATACGAGTCATTAATTTTCCTTTCGTGTAGTTTCTCCATTATTCATATGATTTCCAAGATAGGGAACCATAAAAATGATTTAAGCACAATAACCGCACCAAGTACTATTTTTACACAAGGTTTTGCTACGTCAGGTCTTTTAACTGAAATGCATCAATCTGCAATATTAGTACCTGCTCTACAATCT…
>ccsA ON598393:123827-124801
ATGATATTTACGACTTTAGAACATATATTAACTCATATCTCTTTTTCGATAATTTCAATTGTGATTACGATTCATTTGATGACCTTATTAGTGCAGGAAATCGTAGGATTGCGTGATTCATCGGAAAAGGGTATGATAGCTACTTTTTTCTCTATAACAGGATTTTTAGTTTCTCGTTGGATTTCTTCGGGACATTTTCCGTTAAGTAATTTATACGAGTCATTAATTTTCCTTTCGTGTAGTTTCTCCATTATTCATATGATTTCCAAGATAGGGAACCATAAAAATGATTTAAGCACAATAACCGCACCAAGTACTATTTTTACACAAGGCTTTGCTACGTCAGGTCTTTTAACTGAAATGCATCAATCTGCAATATTAGTACCTGCTCTACAATCT…
>ccsA OP712648:125544-126518
ATGATATTTACGACTTTAGAACATATATTAACCCATATCTCTTTTTCGATAATTTCAATTGTGATTACGATTCATTTGATGACCTTATTAGTGCAGGAAATCGTAGGATTGCGTGATTCATCGGAAAAGGGTATGATAGCTACTTTTTTCTCTATAACAGGATTTTTAGTTTCTCGTTGGATTTCTTCGGGACATTTTCCGTTAAGTAATTTATACGAGTCATTAATTTTCCTTTCGTGTAGTTTCTCCATTATTCATATGATTTCCAAGATAGGGAACCAAAAAAATGATTTAAGCACAATAACCGCACCAAGTACTATTTTTACACAAGGCTTTGCCACGTCAGGTCTTTTAACTGAAATGCATCAATCCGCAATATTAGTACCTGCTCTACAATCT…
>ccsA OP712649:123588-124562
ATGATATTTACGACTTTAGAACATATATTAACTCATATCTCTTTTTCGATAATTTCAATTGTGATTACGATTCATTTGATGACCTTATTAGTGCAGGAAATCGTAGGATTGCGTGATTCATCGGAAAAGGGTATGATAGCTACTTTTTTCTCTATAACAGGATTTTTAGTTTCTCGTTGGATTTCTTCGGGACATTTTCCGTTAAGTAATTTATACGAGTCATTAATTTTCCTTTCGTGTAGTTTCTCCATTATTCATATGATTTCCAAGATAGGGAACCATAAAAATGATTTAAGCACAATAACCGCACCAAGTACTATTTTTACACAAGGTTTTGCTACGTCAGGTCTTTTAACTGAAATGCATCAATCTGCAATATTAGTACCTGCTCTACAATCT…
>ccsA OP712650:123046-124020
ATGATATTTACGACTTTAGAACATATATTAACTCATATCTCTTTTTCGATAATTTCAATTGTGATTACGATTCATTTGATGACCTTATTAGTGCAGGAAATCGTAGGATTGCGTGATTCATCGGAAAAGGGTATGATAGCTACTTTTTTCTCTATAACAGGATTTTTAGTTTCTCGTTGGATTTCTTCGGGACATTTTCCGTTAAGTAATTTATACGAGTCATTAATTTTCCTTTCGTGTAGTTTCTCCATTATTCATATGATTTCCAAGATAGGGAACCATAAAAATGATTTAAGCACAATAACCGCACCAAGTACTATTTTTACACAAGGCTTTGCTACGTCAGGTCTTTTAACTGAAATGCATCAATCTGCAATATTAGTACCTGCTCTACAATCT…
>ccsA OP712651:125438-126412
ATGATATTTACGACTTTAGAACATATATTAACCCATATCTCTTTTTCGATAATTTCAATTGTGATTACGATTCATTTGATGACCTTATTAGTGCAGGAAATCGTAGGATTGCGTGATTCATCGGAAAAGGGTATGATAGCTACTTTTTTCTCTATAACAGGATTTTTAGTTTCTCGTTGGATTTCTTCGGGACATTTTCCGTTAAGTAATTTATACGAGTCATTAATTTTCCTTTCGTGTAGTTTCTCCATTATTCATATGATTTCCAAGATAGGGAACCATAAAAATGATTTAAGCACAATAACCGCACCAAGTACTATTTTTACACAAGGCTTTGCCACGTCAGGTCTTTTAACTGAAATGCATCAATCCGCAATATTAGTACCTGCTCTACAATCT…
>ccsA OP712652:123589-124563
ATGATATTTACGACTTTAGAACATATATTAACTCATATCTCTTTTTCGATAATTTCAATTGTGATTACGATTCATTTGATGACCTTATTAGTGCAGGAAATCGTAGGATTGCGTGATTCATCGGAAAAGGGTATGATAGCTACTTTTTTCTCTATAACAGGATTTTTAGTTTCTCGTTGGATTTCTTCGGGACATTTTCCGTTAAGTAATTTATACGAGTCATTAATTTTCCTTTCGTGTAGTTTCTCCATTATTCATATGATTTCCAAGATAGGGAACCATAAAAATGATTTAAGCACAATAACCGCACCAAGTACTATTTTTACACAAGGTTTTGCTACGTCAGGTCTTTTAACTGAAATGCATCAATCTGCAATATTAGTACCTGCTCTACAATCT…
>ccsA OP712653:125556-126530
ATGATATTTACGACTTTAGAACATATATTAACCCATATCTCTTTTTCGATAATTTCAATTGTGATTACGATTCATTTGATGACCTTATTAGTGCAGGAAATCGTAGGATTGCGTGATTCATCGGAAAAGGGTATGATAGCTACTTTTTTCTCTATAACAGGATTTTTAGTTTCTCGTTGGATTTCTTCGGGACATTTTCCGTTAAGTAATTTATACGAGTCATTAATTTTCCTTTCGTGTAGTTTCTCCATTATTCATATGATTTCCAAGATAGGGAACCAAAAAAATGATTTAAGCACAATAACCGCACCAAGTACTATTTTTACACAAGGCTTTGCCACGTCAGGTCTTTTAACTGAAATGCATCAATCCGCAATATTAGTACCTGCTCTACAATCT…
>ccsA OP712654:125360-126334
ATGATATTTACGACTTTAGAACATATATTAACCCATATCTCTTTTTCGATAATTTCAATTGTGATTACGATTCATTTGATGACCTTATTAGTGCAGGAAATCGTAGGATTGCGTGATTCATCGGAAAAGGGTATGATAGCTACTTTTTTCTCTATAACAGGATTTTTAGTTTCTCGTTGGATTTCTTCGGGACATTTTCCGTTAAGTAATTTATACGAGTCATTAATTTTCCTTTCGTGTAGTTTCTCCATTATTCATATGATTTCCAAGATAGGGAACCATAAAAATGATTTAAGCACAATAACCGCACCAAGTACTATTTTTACACAAGGCTTTGCCACGTCAGGTCTTTTAACTGAAATGCATCAATCCGCAATATTAGTACCTGCTCTACAATCT…
>ccsA OP712655:124920-125894
ATGATATTTACGACTTTAGAACATATATTAACTCATATCTCTTTTTCGATAATTTCAATTGTGATTACGATTCATTTGATGACCTTATTAGTGCAGGAAATCGTAGGATTGCGTGATTCATCGGAAAAGGGTATGATAGCTACTTTTTTATCTATAACAGGATTTTTAGTTTCTCGTTGGATTTCTTCGGGACATTTTCCGTTAAGTAATTTATACGAGTCATTAATTTTCCTTTCGTGTAGTTTCTCCATTATTCATATGATTTCCAAGATAGGGAACCATAAAAATGATTTAAGCACAATAACCGCACCAAGTACTATTTTTACACAAGGCTTTGCCACGTCAGGTCTTTTAACTGAAATGCATCAATCCGCAATATTAGTACCTGCTCTACAATCT…

## Sheet: rps3
>rps3 MK262733:91753-92409
TTAATCTTCGTCCACAAATATCCAAATTTTTATGCCCAATACTCCATAGATAGTTCGAATTGTATAGGAACAATGATCAATTTTAGCGCGAATTGTTTGTAGGGGAACTCTGCCCTCTCTGGTCCATTCGACACGTGCAATTTCTTTTCCGTCGATCCGTCCTGCAATTTGTACTTGAATTCCTTTTGTATCCGTTTGTTCAGCTAATTCAATAGTTTTTTTCATTGCCTTTCGAAATGAAACTCTATTTTTTAATTGTAAAGCTATATATTCTGCAAGAATATTAGGTTGTCCATAAGGTTTTTCAACTCTTGTGATAGCAATGTTGAGTCTCTGGTTCACAGAATGAAATTCTTTTTGTACATTCATCTGTAATTCTTCGATTCCTCGCGTTTGGCC…
>rps3 OK641589:90802-91458
TTAATCCTCGTCCACAAATATCCAAATTTTTATGCCCAATACTCCATAGATAGTTCGAATTGTATAGGAACAATGATCAATTTTAGCGCGAATTGTTTGTAAGGGAACTCTGCCCTCTCTGGTCCATTCGACACGTGCAATTTCTTTTCCGTCGATCCGTCCTGCAATTTGTACTTGAATTCCTTTTATATCCGTTTGTTCAGCTAATTCAATAGCTTTTTTCATTGCCTTTCGAAATGAAACTCTATTTTTTAATTGTAAAGCTATATATTCTGCAAGAATATTAGGTTGTCCATAAGGTTTTTCAACTCTTGTGATAGCAATGTTGAGTCTCTGGTTTACAGAATGAAATTCTTTTTGTACATTCATCTGTAATTCTTCGATTCCTCGCGTTTGGCC…
>rps3 ON598391:91518-92174
TTAATCCTCGTCCACAAATATCCAAATTTTTATGCCCAATACTCCATAGATAGTTCGAATTGTATAGGAACAATGATCAATTTTAGCGCGAATTGTTTGTAAGGGAACTCTGCCCTCTCTGGTCCATTCGACACGTGCAATTTCTTTTCCGTCGATCCGTCCTGCAATTTGTACTTGAATTCCTTTTATATCCGTTTGTTCAGCTAATTCAATAGCTTTTTTCATTGCCTTTCGAAATGAAACTCTATTTTTTAATTGTAAAGCTATATATTCTGCAAGAATATTAGGTTGTCCATAAGGTTTTTCAACTCTTGTGATAGCAATGTTGAGTCTCTGGTTTACAGAATGAAATTCTTTTTGTACATTCATCTGTAATTCTTCGATTCCTCGCGTTTGGCC…
>rps3 ON598392:91236-91892
TTAATCCTCGTCCACAAATATCCAAATTTTTATGCCCAATACTCCATAGATAGTTCGAATTGTATAGGAACAATGATCAATTTTAGCGCGAATTGTTTGTAAGGGAACTCTGCCCTCTCTGGTCCATTCGACACGTGCAATTTCTTTTCCGTCGATCCGTCCTGCAATTTGTACTTGAATTCCTTTTATATCCGTTTGTTCAGCTAATTCAATAGCTTTTTTCATTGCCTTTCGAAATGAAACTCTATTTTTTAATTGTAAAGCTATATATTCTGCAAGAATATTAGGTTGTCCATAAGGTTTTTCAACTCTTGTGATAGCAATGTTGAGTCTCTGGTTTACAGAATGAAATTCTTTTTGTACATTCATCTGTAATTCTTCGATTCCTCGCGTTTGGCC…
>rps3 ON598393:91101-91757
TTAATCCTCGTCCACAAATATCCAAATTTTTATGCCCAATACTCCATAGATAGTTCGAATTGTATAGGAACAATGATCAATTTTAGCGCGAATTGTTTGTAGGGGAACTCTGCCCTCTCTGGTCCATTCGACACGTGCAATTTCTTTTCCGTCGATTCGTCCTGCAATTTGTACTTGAATTCCTTTTGTATCTGTTTGTTCAGCTAATTCAATAGCTTTTTTCATTGCCTTTCGAAATGAAACTCTATTTTTTAATTGTAAAGCTATATATTCTGCAAGAATATTAGGTTGTCCATAAGGTTTTTCAACTCTTGTGATAGCAATGTTGAGTCTCTGGTTTACAGAATGAAATTCTTTTTGTACATTCATCTGTAATTCTTCGATTCCTCGCGTTTGGCC…
>rps3 OP712648:91535-92191
TTAATCTTCGTCCACAAATATCCAAATTTTTATGCCCAATACTCCATAGATAGTTCGAATTGTATAGGAACAATGATCAATTTTAGCGCGAATTGTTTGTAGGGGAACTCTGCCCTCTCTGGTCCATTCGACACGTGCAATTTCTTTTCCGTCGATCCGTCCTGCAATTTGTACTTGAATTCCTTTTGTATCCGTTTGTTCAGCTAATTCAATAGTTTTTTTCATTGCCTTTCGAAATGAAACTCTATTTTTTAATTGTAAAGCTATATATTCTGCAAGAATATTAGGTTGTCCATAAGGTTTTTCAACTCTTGTGATAGCAATGTTGAGTCTCTGGTTCACAGAATGAAATTCTTTTTGTACATTCATCTGTAATTCTTCGATTCCTCGCGTTTGGCC…
>rps3 OP712649:90802-91458
TTAATCCTCGTCCACAAATATCCAAATTTTTATGCCCAATACTCCATAGATAGTTCGAATTGTATAGGAACAATGATCAATTTTAGCGCGAATTGTTTGTAAGGGAACTCTGCCCTCTCTGGTCCATTCGACACGTGCAATTTCTTTTCCGTCGATCCGTCCTGCAATTTGTACTTGAATTCCTTTTATATCCGTTTGTTCAGCTAATTCAATAGCTTTTTTCATTGCCTTTCGAAATGAAACTCTATTTTTTAATTGTAAAGCTATATATTCTGCAAGAATATTAGGTTGTCCATAAGGTTTTTCAACTCTTGTGATAGCAATGTTGAGTCTCTGGTTTACAGAATGAAATTCTTTTTGTACATTCATCTGTAATTCTTCGATTCCTCGCGTTTGGCC…
>rps3 OP712650:90365-91021
TTAATCCTCGTCCACAAATATCCAAATTTTTATGCCCAATACTCCATAGATAGTTCGAATTGTATAGGAACAATGATCAATTTTAGCGCGAATTGTTTGTAGGGGAACTCTGCCCTCTCTGGTCCATTCGACACGTGCAATTTCTTTTCCGTCGATCCGTCCTGCAATTTGTACTTGAATTCCTTTTGTATCTGTTTGTTCAGCTAATTCAATAGCTTTTTTCATTGCCTTTCGAAATGAAACTCTATTTTTTAATTGTAAAGCTATATATTCTGCAAGAATATTAGGTTGTCCATAAGGTTTTTCAACTCTTGTGATAGCAATGTTGAGTCTCTGGTTTACAGAATGAAATTCTTTTTGTACATTCATCTGTAATTCTTCGATTCCTCGCGTTTGGCC…
>rps3 OP712651:91502-92158
TTAATCTTCGTCCACAAATATCCAAATTTTTATGCCCAATACTCCATAGATAGTTCGAATTGTATAGGAACAATGATCAATTTTAGCGCGAATTGTTTGTAGGGGAACTCTGCCCTCTCTGGTCCATTCGACACGTGCAATTTCTTTTCCGTCGATCCGTCCTGCAATTTGTACTTGAATTCCTTTTGTATCCGTTTGTTCAGCTAATTCAATAGTTTTTTTCATTGCCTTTCGAAATGAAACTCTATTTTTTAATTGTAAAGCTATATATTCTGCAAGAATATTAGGTTGTCCATAAGGTTTTTCAACTCTTGTGATAGCAATGTTGAGTCTCTGGTTCACAGAATGAAATTCTTTTTGTACATTCATCTGTAATTCTTCGATTCCTCGCGTTTGGCC…
>rps3 OP712652:90799-91455
TTAATCCTCGTCCACAAATATCCAAATTTTTATGCCCAATACTCCATAGATAGTTCGAATTGTATAGGAACAATGATCAATTTTAGCGCGAATTGTTTGTAAGGGAACTCTGCCCTCTCTGGTCCATTCGACACGTGCAATTTCTTTTCCGTCGATCCGTCCTGCAATTTGTACTTGAATTCCTTTTATATCCGTTTGTTCAGCTAATTCAATAGCTTTTTTCATTGCCTTTCGAAATGAAACTCTATTTTTTAATTGTAAAGCTATATATTCTGCAAGAATATTAGGTTGTCCATAAGGTTTTTCAACTCTTGTGATAGCAATGTTGAGTCTCTGGTTTACAGAATGAAATTCTTTTTGTACATTCATCTGTAATTCTTCGATTCCTCGCGTTTGGCC…
>rps3 OP712653:91547-92203
TTAATCTTCGTCCACAAATATCCAAATTTTTATGCCCAATACTCCATAGATAGTTCGAATTGTATAGGAACAATGATCAATTTTAGCGCGAATTGTTTGTAGGGGAACTCTGCCCTCTCTGGTCCATTCGACACGTGCAATTTCTTTTCCGTCGATCCGTCCTGCAATTTGTACTTGAATTCCTTTTGTATCCGTTTGTTCAGCTAATTCAATAGTTTTTTTCATTGCCTTTCGAAATGAAACTCTATTTTTTAATTGTAAAGCTATATATTCTGCAAGAATATTAGGTTGTCCATAAGGTTTTTCAACTCTTGTGATAGCAATGTTGAGTCTCTGGTTCACAGAATGAAATTCTTTTTGTACATTCATCTGTAATTCTTCGATTCCTCGCGTTTGGCC…
>rps3 OP712654:91424-92080
TTAATCTTCGTCCACAAATATCCAAATTTTTATGCCCAATACTCCATAGATAGTTCGAATTGTATAGGAACAATGATCAATTTTAGCGCGAATTGTTTGTAGGGGAACTCTGCCCTCTCTGGTCCATTCGACACGTGCAATTTCTTTTCCGTCGATCCGTCCTGCAATTTGTACTTGAATTCCTTTTGTATCCGTTTGTTCAGCTAATTCAATAGTTTTTTTCATTGCCTTTCGAAATGAAACTCTATTTTTTAATTGTAAAGCTATATATTCTGCAAGAATATTAGGTTGTCCATAAGGTTTTTCAACTCTTGTGATAGCAATGTTGAGTCTCTGGTTCACAGAATGAAATTCTTTTTGTACATTCATCTGTAATTCTTCGATTCCTCGCGTTTGGCC…
>rps3 OP712655:90906-91562
TTAATCTTCGTCCACAAATATCCAAATTTTTATGCCCAATACTCCATAGATAGTTCGAATTGTATAGGAACAATGATCAATTTTAGCGCGAATTGTTTGTAGGGGAACTCTGCCCTCTCTGGTCCATTCGACACGTGCAATTTCTTTTCCGTCGATCCGTCCTGCAATTTGTACTTGAATTCCTTTTGTATCCGTTTGTTCAGCTAATTCAATAGCTTTTTTCATTGCCTTTCGAAATGAAACTCTATTTTTTAATTGTAAAGCTATATATTCTGCAAGAATATTAGGTTGTCCATAAGGTTTTTCAACTCTTGTGATAGCAATGTTGAGTCTTTGGTTCGAAGAATGAAATTCTTTTTGTACATTCATCTGTAATTCTTCGATTCTTCGCGTTTGGCC…

## Sheet: rps15
>rps15 MK262733:135849-136127
TTAGCGATTTGGGGGCTCCCGAATATCCAACTGATCAATTAATTTCTTATAACGCACTCCATTTTTCTTTGACAAATAAGCCAGCATACGTCGACGTTTTCCCAGAATTTTTTGTAGACCCCTTTGTGATAAAAAGTCTCTTTTGTGCAATTCCAAATGTGAAGTAAGTCTTCGTATCTTATTGGTGAAACTAAATATTTGAAATTCAACAGAACCCTTGTTTTCTTCTTTTTCTTCTTGTGTAAGTGTAATAAGTGAAATGAATGAATTTTTTACCAT
>rps15 OK641589:133950-134240
CTAATTCAAACGATGAAATTGGCGATTTTTGGGCTCCCGAATATCCAACTGATCAATTAATTTCTTATAACGCACTCCATTTTTCTTTGACAAATAAGCCAGCATACGTCGACGTTTTCCCAGAATTTTTTGTAGACCTCTTTGTGATAAAAAGTCTCTTTTGTGCAATTCCAAATGTGAAGTAAGTCTTCGTATCTTATTGGTGAAACTAAATATTTGAAATTCAACAGAACCCTTGTTTTCTTCTTTTTCTTCTTGTGTAATAAGCGAAATGAATGAATTTTTTACCAT
>rps15 ON598391:134872-135162
CTAATTCAAACGATGAAATTGGCGATTTTTGGGCTCCCGAATATCCAACTGATCAATTAATTTCTTATAACGCACTCCATTTTTCTTTGACAAATAAGCCAGCATACGTCGACGTTTTCCCAGAATTTTTTGTAGACCTCTTTGTGATAAAAAGTCTCTTTTGTGCAATTCCAAATGTGAAGTAAGTCTTCGTATCTTATTGGTGAAACTAAATATTTGAAATTCAACAGAACCCTTGTTTTCTTCTTTTTCTTCTTGTGTAATAAGCGAAATGAATGAATTTTTTACCAT
>rps15 ON598392:134384-134674
CTAATTCAAACGATGAAATTGGCGATTTTTGGGCTCCCGAATATCCAACTGATCAATTAATTTCTTATAACGCACTCCATTTTTCTTTGACAAATAAGCCAGCATACGTCGACGTTTTCCCAGAATTTTTTGTAGACCTCTTTGTGATAAAAAGTCTCTTTTGTGCAATTCCAAATGTGAAGTAAGTCTTCGTATCTTATTGGTGAAACTAAATATTTGAAATTCAACAGAACCCTTGTTTTCTTCTTTTTCTTCTTGTGTAATAAGCGAAATGAATGAATTTTTTACCAT
>rps15 ON598393:134244-134534
CTAATTCAAACGATGAAATTGGCGATTTTTGGGCTCCCGAATATCCAACTGATCAATTAATTTCTTATAACGCACTCCATTTTTCTTTGACAAATAAGCCAGCATACGTCGACGTTTTCCCAGAATTTTTTGTAGACCTCTTTGTGATAAAAAGTCTCTTTTGTGCAATTCCAAATGTGAAGTAAGTCTTCGTATCTTATTGGTGAAACTAAATATTTGAAATTCAACAGAACCCTTGTTTTCTTCTTTTTCTTCTTGTGTAATAAGCGAAATAAATGAATTTTTTACCAT
>rps15 OP712648:135600-135878
TTAGCGATTTGGGGGCTCCCGAATATCCAACTGATCAATTAATTTCTTATAACGCACTCCATTTTTCTTTGACAAATAAGCCAGCATACGTCGACGTTTTCCCAGAATTTTTTGTAGACCCCTTTGTGATAAAAAGTCTCTTTTGTGCAATTCCAAATGTGAAGTAAGTCTTCGTATCTTATTGGTGAAACTAAATATTTGAAATTCAACAGAACCCTTGTTTTCTTCTTTTTCTTCTTGTGTAAGTGTAATAAGTGAAATGAATGAATTTTTTACCAT
>rps15 OP712649:133950-134240
CTAATTCAAACGATGAAATTGGCGATTTTTGGGCTCCCGAATATCCAACTGATCAATTAATTTCTTATAACGCACTCCATTTTTCTTTGACAAATAAGCCAGCATACGTCGACGTTTTCCCAGAATTTTTTGTAGACCTCTTTGTGATAAAAAGTCTCTTTTGTGCAATTCCAAATGTGAAGTAAGTCTTCGTATCTTATTGGTGAAACTAAATATTTGAAATTCAACAGAACCCTTGTTTTCTTCTTTTTCTTCTTGTGTAATAAGCGAAATGAATGAATTTTTTACCAT
>rps15 OP712650:133160-133450
CTAATTCAAACGATGAAATTGGCGATTTTTGGGCTCCCGAATATCCAACTGATCAATTAATTTCTTATAACGCACTCCATTTTTCTTTGACAAATAAGCCAGCATACGTCGACGTTTTCCCAGAATTTTTTGTAGACCTCTTTGTGATAAAAAGTCTCTTTTGTGCAATTCCAAATGTGAAGTAAGTCTTCGTATCTTATTGGTGAAACTAAATATTTGAAATTCAACAGAACCCTTGTTTTCTTCTTTTTCTTCTTGTGTAATAAGCGAAATGAATGAATTTTTTACCAT
>rps15 OP712651:135428-135700
TTAGCGATTTTTGGGCTCCCGAATATCCAACTGATCAATTAATTTCTTATAACGCACTCCATTTTTCTTTGACAAATAAGCCAGCATACGTCGACGTTTTCCCAGAATTTTTTGTAGACCCCTTTGTGATAAAAAGTCTCTTTTGTGCAATTCCAAATGTGAAGTAAGTCTTCGTATCTTATTGGTGAAACTAAATATTTGAAATTCAACAGAACCCTTGTTTTCTTCTTTTTCTTCTTGTGTAATAAGTGAAATGAATGAATTTTTTACCAT
>rps15 OP712652:133971-134261
CTAATTCAAACGATGAAATTGGCGATTTTTGGGCTCCCGAATATCCAACTGATCAATTAATTTCTTATAACGCACTCCATTTTTCTTTGACAAATAAGCCAGCATACGTCGACGTTTTCCCAGAATTTTTTGTAGACCTCTTTGTGATAAAAAGTCTCTTTTGTGCAATTCCAAATGTGAAGTAAGTCTTCGTATCTTATTGGTGAAACTAAATATTTGAAATTCAACAGAACCCTTGTTTTCTTCTTTTTCTTCTTGTGTAATAAGCGAAATGAATGAATTTTTTACCAT
>rps15 OP712653:135602-135880
TTAGCGATTTGGGGGCTCCCGAATATCCAACTGATCAATTAATTTCTTATAACGCACTCCATTTTTCTTTGACAAATAAGCCAGCATACGTCGACGTTTTCCCAGAATTTTTTGTAGACCCCTTTGTGATAAAAAGTCTCTTTTGTGCAATTCCAAATGTGAAGTAAGTCTTCGTATCTTATTGGTGAAACTAAATATTTGAAATTCAACAGAACCCTTGTTTTCTTCTTTTTCTTCTTGTGTAAGTGTAATAAGTGAAATGAATGAATTTTTTACCAT
>rps15 OP712654:135407-135679
TTAGCGATTTTTGGGCTCCCGAATATCCAACTGATCAATTAATTTCTTATAACGCACTCCATTTTTCTTTGACAAATAAGCCAGCATACGTCGACGTTTTCCCAGAATTTTTTGTAGACCCCTTTGTGATAAAAAGTCTCTTTTGTGCAATTCCAAATGTGAAGTAAGTCTTCGTATCTTATTGGTGAAACTAAATATTTGAAATTCAACAGAACCCTTGTTTTCTTCTTTTTCTTCTTGTGTAATAAGTGAAATGAATGAATTTTTTACCAT
>rps15 OP712655:135077-135349
TTAGCGATTTTTGGGCTCCCGAATATCCAACCGATCAATTAATTTCTTATAACGTACTCCATTTTTCTTTGACAAATAAGCCAGCATACGTCGACGTTTTCCCAGAATTTTTTGTAGACCTCTTTGTGATAAAAAGTCTCTTTTGTGCAATTCCAAATGTGAAGTAAGTCTTCGTATCTTATTGGTGAAACTAAATATTTGAAATTCAACAGAACCCTTGTTTTCTTCTTTTTCTTCTTGTGTAATAAGTGAAATGAATGAATTTTTTACCAT

## Sheet: rpoC1-exon1
>rpoC1-exon1 MK262733:26325-26753
GCAGTATACTAGGCCTTCTAATTCCTTAAGGGGCTTATCTAAAAGATTCGCGATATAACTAGGAAGACGTTTCAAATACCACACATGAGTCACTGGACATGCGAGTTTGATGTATCCCATTTGATATCTTCGTATCCGAGAATCAACAAATTCCACCCCGCATTGTTCACAAAATTTCGGGTCTTCTTTTTCGGCTCCAATCACTCGATAATTTCCACAAGCACAAATTCCACTTTTTATGGGCCCAGAAATTCTTTCACAAAACAATCCATCTTTTTCCGGTTTATTGGTCTTATAATGAAACGTATAGGGCTTTGTCACCTCTCCAACTATCTCTCCATTGGGTAAGATTTTGTTAGCCCAAGCCTTTATTTGTTGAGAAGAAACTAGTCCAATTCG…
>rpoC1-exon1 OK641589:25791-26243
ATCGCAGTATACTAGGCCTTCTAATTCCTTAAGGGGTTTATCTAAAAGATTCGCGATATAACTAGGAAGACGTTTCAAATACCACACATGAGTCACTGGACATGCAAGTTTGATGTATCCCATTTGATATCTTCGTATCCGAGAATCAACAAATTCCACCCCGCATTGTTCACAAAATTTCGGGTCTTCTTTTTCAGCTCCAATCACTCGATAATTTCCACAAGCACAAATTCCACTTTTTATGGGCCCAGAGATTCTTTCACAAAACAATCCATCTTTTTCCGGTTTATTGGTCTTATAATGAAACGTATAGGGCTTTGTCACCTCTCCAACTATCTCTCCATTAGGTAAGATTTTGTTGGCCCAAGCCTTTATTTGTTGAGAAGAAACTAGTCCAAT…
>rpoC1-exon1 ON598391:26376-26807
ATCGCAGTATACTAGGCCTTCTAATTCCTTAAGGGGTTTATCTAAAAGATTCGCGATATAACTAGGAAGACGTTTCAAATACCACACATGAGTCACTGGACATGCAAGTTTGATGTATCCCATTTGATATCTTCGTATCCGAGAATCAACAAATTCCACCCCGCATTGTTCACAAAATTTCGGGTCTTCTTTTTCAGCTCCAATCACTCGATAATTTCCACAAGCACAAATTCCACTTTTTATGGGCCCAGAGATTCTTTCACAAAACAATCCATCTTTTTCCGGTTTATTGGTCTTATAATGAAACGTATAGGGCTTTGTCACCTCTCCAACTATCTCTCCATTAGGTAAGATTTTGTTGGCCCAAGCCTTTATTTGTTGAGAAGAAACTAGTCCAAT…
>rpoC1-exon1 ON598392:26266-26697
ATCGCAGTATACTAGGCCTTCTAATTCCTTAAGGGGTTTATCTAAAAGATTCGCGATATAACTAGGAAGACGTTTCAAATACCACACATGAGTCACTGGACATGCAAGTTTGATGTATCCCATTTGATATCTTCGTATCCGAGAATCAACAAATTCCACCCCGCATTGTTCACAAAATTTCGGGTCTTCTTTTTCAGCTCCAATCACTCGATAATTTCCACAAGCACAAATTCCACTTTTTATGGGCCCAGAGATTCTTTCACAAAACAATCCATCTTTTTCCGGTTTATTGGTCTTATAATGAAACGTATAGGGCTTTGTCACCTCTCCAACTATCTCTCCATTAGGTAAGATTTTGTTGGCCCAAGCCTTTATTTGTTGAGAAGAAACTAGTCCAAT…
>rpoC1-exon1 ON598393:26121-26552
ATCGCAGTATACTAGGCCTTCTAATTCCTTAAGGGGTTTATCTAAAAGATTCGCGATATAACTAGGAAGACGTTTCAAATACCACACATGAGTCACTGGACATGCGAGTTTGATGTATCCCATTTGATATCTTCGTATCCGAGAATCAACAAATTCCACCCCGCATTGTTCACAAAATTTCGGGTCTTCTTTTTCAGCTCCAATCACTCGATAATTTCCACAAGCACAAATTCCACTTTTTATGGGCCCAGAGATTCTTTCACAAAACAATCCATCTTTTTCCGGTTTATTGGTCTTATAATGAAACGTATAGGGCTTTGTCACCTCTCCAACTATCTCTCCATTAGGTAAGATTTTGTTGGCCCAAGCCTTTATTTGTTGAGAAGAAACTAGTCCAAT…
>rpoC1-exon1 OP712648:26172-26603
ATCGCAGTATACTAGGCCTTCTAATTCCTTAAGGGGCTTATCTAAAAGATTCGCGATATAACTAGGAAGACGTTTCAAATACCACACATGAGTCACTGGACATGCGAGTTTGATGTATCCCATTTGATATCTTCGTATCCGAGAATCAACAAATTCCACCCCGCATTGTTCACAAAATTTCGGGTCTTCTTTTTCGGCTCCAATCACTCGATAATTTCCACAAGCACAAATTCCACTTTTTATGGGCCCAGAAATTCTTTCACAAAACAATCCATCTTTTTCCGGTTTATTGGTCTTATAATGAAACGTATAGGGCTTTGTCACCTCTCCAACTATCTCTCCATTGGGTAAGATTTTGTTAGCCCAAGCCTTTATTTGTTGAGAAGAAACTAGTCCAAT…
>rpoC1-exon1 OP712649:25791-26222
ATCGCAGTATACTAGGCCTTCTAATTCCTTAAGGGGTTTATCTAAAAGATTCGCGATATAACTAGGAAGACGTTTCAAATACCACACATGAGTCACTGGACATGCAAGTTTGATGTATCCCATTTGATATCTTCGTATCCGAGAATCAACAAATTCCACCCCGCATTGTTCACAAAATTTCGGGTCTTCTTTTTCAGCTCCAATCACTCGATAATTTCCACAAGCACAAATTCCACTTTTTATGGGCCCAGAGATTCTTTCACAAAACAATCCATCTTTTTCCGGTTTATTGGTCTTATAATGAAACGTATAGGGCTTTGTCACCTCTCCAACTATCTCTCCATTAGGTAAGATTTTGTTGGCCCAAGCCTTTATTTGTTGAGAAGAAACTAGTCCAAT…
>rpoC1-exon1 OP712650:25414-25845
ATCGCAGTATACTAGGCCTTCTAATTCCTTAAGGGGTTTATCTAAAAGATTCGCGATATAACTAGGAAGACGTTTCAAATACCACACATGAGTCACTGGACATGCGAGTTTGATGTATCCCATTTGATATCTTCGTATCCGAGAATCAACAAATTCCACCCCGCATTGTTCACAAAATTTCGGGTCTTCTTTTTCAGCTCCAATCACTCGATAATTTCCACAAGCACAAATTCCACTTTTTATGGGCCCAGAGATTCTTTCACAAAACAATCCATCTTTTTCCGGTTTATTGGTCTTATAATGAAACGTATAGGGCTTTGTCACCTCTCCAACTATCTCTCCATTAGGTAAGATTTTGTTGGCCCAAGCCTTTATTTGTTGAGAAGAAACTAGTCCAAT…
>rpoC1-exon1 OP712651:26167-26598
ATCGCAGTATACTAGGCCTTCTAATTCCTTAAGGGGCTTATCTAAAAGATTCGCGATATAACTAGGAAGACGTTTCAAATACCACACATGAGTCACTGGACATGCGAGTTTGATGTATCCCATTTGATATCTTCGTATCCGAGAATCAACAAATTCCACCCCGCATTGTTCACAAAATTTCGGGTCTTCTTTTTCGGCTCCAATCACTCGATAATTTCCACAAGCACAAATTCCACTTTTTATGGGCCCAGAAATTCTTTCACAAAACAATCCATCTTTTTCCGGTTTATTGGTCTTATAATGAAACGTATAGGGCTTTGTCACCTCTCCAACTATCTCTCCATTGGGTAAGATTTTGTTAGCCCAAGCCTTTATTTGTTGAGAAGAAACTAGTCCAAT…
>rpoC1-exon1 OP712652:25828-26259
ATCGCAGTATACTAGGCCTTCTAATTCCTTAAGGGGTTTATCTAAAAGATTCGCGATATAACTAGGAAGACGTTTCAAATACCACACATGAGTCACTGGACATGCAAGTTTGATGTATCCCATTTGATATCTTCGTATCCGAGAATCAACAAATTCCACCCCGCATTGTTCACAAAATTTCGGGTCTTCTTTTTCAGCTCCAATCACTCGATAATTTCCACAAGCACAAATTCCACTTTTTATGGGCCCAGAGATTCTTTCACAAAACAATCCATCTTTTTCCGGTTTATTGGTCTTATAATGAAACGTATAGGGCTTTGTCACCTCTCCAACTATCTCTCCATTAGGTAAGATTTTGTTGGCCCAAGCCTTTATTTGTTGAGAAGAAACTAGTCCAAT…
>rpoC1-exon1 OP712653:26205-26636
ATCGCAGTATACTAGGCCTTCTAATTCCTTAAGGGGCTTATCTAAAAGATTCGCGATATAACTAGGAAGACGTTTCAAATACCACACATGAGTCACTGGACATGCGAGTTTGATGTATCCCATTTGATATCTTCGTATCCGAGAATCAACAAATTCCACCCCGCATTGTTCACAAAATTTCGGGTCTTCTTTTTCGGCTCCAATCACTCGATAATTTCCACAAGCACAAATTCCACTTTTTATGGGCCCAGAAATTCTTTCACAAAACAATCCATCTTTTTCCGGTTTATTGGTCTTATAATGAAACGTATAGGGCTTTGTCACCTCTCCAACTATCTCTCCATTGGGTAAGATTTTGTTAGCCCAAGCCTTTATTTGTTGAGAAGAAACTAGTCCAAT…
>rpoC1-exon1 OP712654:26171-26602
ATCGCAGTATACTAGGCCTTCTAATTCCTTAAGGGGCTTATCTAAAAGATTCGCGATATAACTAGGAAGACGTTTCAAATACCACACATGAGTCACTGGACATGCGAGTTTGATGTATCCCATTTGATATCTTCGTATCCGAGAATCAACAAATTCCACCCCGCATTGTTCACAAAATTTCGGGTCTTCTTTTTCGGCTCCAATCACTCGATAATTTCCACAAGCACAAATTCCACTTTTTATGGGCCCAGAAATTCTTTCACAAAACAATCCATCTTTTTCCGGTTTATTGGTCTTATAATGAAACGTATAGGGCTTTGTCACCTCTCCAACTATCTCTCCATTGGGTAAGATTTTGTTAGCCCAAGCCTTTATTTGTTGAGAAGAAACTAGTCCAAT…
>rpoC1-exon1 OP712655:26061-26492
ATCGCAGTATACTAGGCCTTCTAATTCCTTAAGAGGTTTATCTAAAAGATTCGCGATATAACTAGGAAGACGTTTCAAATACCACACATGAGTCACTGGACATGCGAGTTTGATGTATCCCATTTGATATCTTCGTATCCGAGAATCAACAAATTCCACCCCGCATTGTTCACAAAATTTCGGGTCTTCTTTTTCAGCTCTAATCACTCGATAATTTCCACAAGCACAAATTCCACTTTTTATGGGCCCAGAGATTCTTTCACAAAACAATCCATCTTTTTCCGGTTTATTGGTCTTATAATGAAACGTATAGGGCTTTGTCACCTCTCCAACTATCTCTCCATTAGGTAAGATTTTGTTGGCCCAAGCCTTTATTTGTTGAGAAGAAACTAGTCCAAT…

## Sheet: accD_psaI
>accD_psaI MK262733:65544-66405
AAAAATGAAAGTATAGCACTAGATTCAGTTATTTAGTGAACAAGTATTTAATTCATCGTAATCAAAAAAAATGAGAAGAATTTTTCTTTGGTGATATAAGTTCTCCTTGTAGTAAGAGACAGAGGTTTCGGATAATTATTTGATTTTGTTTTTTTTTTTTATATTTATTGTTTTCTATTTATTTCTATATTTTTATATATTTTTTTCTATTTATTTCTATATTTTTATATATTTTTTTCTATTTATTTCTATATTTATTTAGATATTATTTAGATATTAGATATATTATTAGATATATATATATTAATAGTAATGATATATATATTGATATATATATATTAATAGTATAGTTAGAATAGTATAGAATAGTATTATTTGATTTTTGAATATATGATATAT…
>accD_psaI OK641589:64826-65766
AAAAATGAAAGTATAGCACTAGATTCAGTTATTTAGTGAACAAGTATTTAATTCATCGTAATCAAAAAAAATAAGAAGAATTTTTCTTTGGTGACATAAGTTCTAGTTCTCAATTTTTCTTTGGTGATATAAGTTCTCCTTGTAGTAAGAGACAGAGGTTTCGGATAATTATTTGATTTTGTTTTTTTTATTTATTTTTTTTTATATATTTATTGTTTTCTATTTATTTATATATTTTATATATATTTTATATATTTATTTAGATATTTTATATATATTTTATATATTTATTTAGATATATTTATATATATATATATTTAGATATATATATTATTAGATATATATATTATTTATTAGATATTTATTAGATATATATTAGATATATATATCATATATATT…
>accD_psaI ON598391:65472-66408
AAAAATGAAAGTATAGCACTAGATTCAGTTATTTAGTGAACAAGTATTTAATTCATCGTAATCAAAAAAAATAAGAAGAATTTTTCTTTGGTGACATAAGTTCTAGTTCTCAATTTTTCTTTGGTGATATAAGTTCTCCTTGTAGTAAGAGACAGAGGTTTCGGATAATTATTTGATTTTGTTTTTTTTATTTATTTTTTTTTATATATTTATTGTATTGTTTTCTATTTATTTATATATTTTATATATATTTTATATATTTATTTAGATATTTTATATATATTTTATATATTTATTTAGATATATTTATATATATATATATTTAGATATATATATTATTAGATATATATATTATTTATTAGATATTTATTAGATATATATTAGATATATATATCATAT…
>accD_psaI ON598392:65307-66233
AAAAATGAAAGTATAGCACTAGATTCAGTTATTTAGTGAACAAGTATTTAATTCATCGTAATCAAAAAAAATAAGAAGAATTTTTCTTTGGTGACATAAGTTCTAGTTCTCAATTTTTCTTTGGTGATATAAGTTCTCCTTGTAGTAAGAGACAGAGGTTTCGGATAATTATTTGATTTTGTTTTTTTTATTTATTTTTTTTTATATATTTATTGTTTTCTATTTATTTATATATTTTATATATATTTTATATATTTATTTAGATATTTTATATATATTTTATATATTTATATATATATATATTTAGATATATATATTATTAGATATATATATTATTTATTAGATATTTATTAGATATATATTAGATATATATATCATATATATTTAGATATATATATA…
>accD_psaI ON598393:65323-66160
AGTTAAAAAAATGAAAGTATAGCACTAGATTCAGTTATTTAGTGAACAAGTATTTAATTCATCGTAATCAAAAAAAATAAGAAGAATTTTTCTTTGGTGACATAAGTTCTAGTTCTCAATTTTTCTTTGGTGATATAAGTTCTCCTTGTAGTAAGAGACAGAGGTTTCGGATAATTATTTAATTTTGTTTTTTTTATTTATTTTTTTTGATATATTTATTGTTTTCTATTTATTTATATATTTTATATATTATTTATATATTTATATTCTTTATATATTTTATATATTTATTTAGATATATTTAGATATATATATATATTTAGATATATATATTATTTATTAGATATATATATTTATTATAGTATTATATTATTTAATAGTATTATTTAGTATTATATA…
>accD_psaI OP712648:65263-66143
AAAAATGAAAGTATAGCACTAGATTCAGTTATTTAGTGAACAAGTATTTAATTCATCGTAATCAAAAAAAATGAGAAGAATTTTTCTTTGGTGATATAAGTTCTCCTTGTAGTAAGAGACAGAGGTTTCGGATAATTATTTGATTTTGTTTTTTTTTTTTATATTTATTGTTTTCTATTTATTTCTATATTTTTATATATTTTTTTCTATTTATTTCTATATTTTTATATATTTTTTTCTATTTATTTCTATATTTATTTAGATATTATTTAGATATTAGATATATTATTAGATATATATATATTAATAGTAATGATATATATATTGATATATATATATTAATAGTATAGTTAGAATAGTATAGAATAGTATTATTTGATTTTTGAATATATGATATAT…
>accD_psaI OP712649:64826-65766
AAAAATGAAAGTATAGCACTAGATTCAGTTATTTAGTGAACAAGTATTTAATTCATCGTAATCAAAAAAAATAAGAAGAATTTTTCTTTGGTGACATAAGTTCTAGTTCTCAATTTTTCTTTGGTGATATAAGTTCTCCTTGTAGTAAGAGACAGAGGTTTCGGATAATTATTTGATTTTGTTTTTTTTATTTATTTTTTTTTATATATTTATTGTTTTCTATTTATTTATATATTTTATATATATTTTATATATTTATTTAGATATTTTATATATATTTTATATATTTATTTAGATATATTTATATATATATATATTTAGATATATATATTATTAGATATATATATTATTTATTAGATATTTATTAGATATATATTAGATATATATATCATATATATT…
>accD_psaI OP712650:64454-65397
AAAAATGAAAGTATAGCACTAGATTCAGTTATTTAGTGAACAAGTATTTAATTCATCGTAATCAAAAAAAATAAGAAGAATTTTTCTTTGGTGACATAAGTTCTAGTTCTCAATTTTTCTTTGGTGATATAAGTTCTTCTTGTAGTAAGAGACAGAGGTTTCGGATAATTAGTAAGAGACAGAGGTTTCGGATAATTATTTAATTTTGTTTTTTTTATTTATTTTTTTTTATATATTTATTGTTTTCTATTTATTTATATATTTTATATATTATTTATATATTTATATTCTTTATATATTTTATATATTTATTTAGATATATTTAGATATATATATTATTTATTAGATATATATATTATTAGATATATATATTATTTATTAGATATTTATTAGATATAT…
>accD_psaI OP712651:65326-66207
AAAAATGAAAGTATAGCACTAGATTCAGTTATTTAGTGAACAAGTATTTAATTCATCGTAATCAAAAAAAATGAGAAGAATTTTTCTTTGGTGATATAAGTTCTCCTTGTAGTAAGAGACAGAGGTTTCGGATAATTATTTGATTTTGTTTTTTTTTTTTTTTCTTTTTTATATATTTATTGTTTTCTATTTATTTATATATTTTTATATATTTTTTTCTATTTATTTCTATATTTTTATATATTTTTTTCTATTTATTTCTATATTTATTTAGATATTATTTAGATATTAGATATATTATTAGATATATATATATTAATAGTAATGATATATATATTGATATATATATATTAATAGTATAGTTAGAATAGTATAGAATAGTATTATTTGATTTTTGAA…
>accD_psaI OP712652:64927-65872
AAAAATGAAAGTATAGCACTAGATTCAGTTATTTAGTGAACAAGTATTTAATTCATCGTAATCAAAAAAAATAAGAAGAATTTTTCTTTGGTGACATAAGTTCTAGTTCTCAATTTTTCTTTGGTGATATAAGTTCTCCTTGTAGTAAGAGACAGAGGTTTCGGATAGTTATTTGATTTTGTTTTTTTTATTTATTTTTTTTTATATATTTATTGTTTTCTATTTATTTATATATTTTATATATATTTTATATATTTATTTAGATATTTTATATATATTTTATATATTTATTTAGATATATTTATATATATATATATTTAGATATATATATTATTAGATATATATATTATTTATTAGATATTTATTAGATATATATTAGATATATATATCATATATATT…
>accD_psaI OP712653:65341-66221
AAAAATGAAAGTATAGCACTAGATTCAGTTATTTAGTGAACAAGTATTTAATTCATCGTAATCAAAAAAAATGAGAAGAATTTTTCTTTGGTGATATAAGTTCTCCTTGTAGTAAGAGACAGAGGTTTCGGATAATTATTTGATTTTGTTTTTTTTTTTTATATTTATTGTTTTCTATTTATTTCTATATTTTTATATATTTTTTTCTATTTATTTCTATATTTTTATATATTTTTTTCTATTTATTTCTATATTTATTTAGATATTATTTAGATATTAGATATATTATTAGATATATATATATTAATAGTAATGATATATATATTGATATATATATATTAATAGTATAGTTAGAATAGTATAGAATAGTATTATTTGATTTTTGAATATATGATATAT…
>accD_psaI OP712654:65330-66198
AAAAATGAAAGTATAGCACTAGATTCAGTTATTTAGTGAACAAGTATTTAATTCATCGTAATCAAAAAAAATGAGAAGAATTTTTCTTTGGTGATATAAGTTCTCCTTGTAGTAAGAGACAGAGGTTTCGGATAATTATTTGATTTTGTTTTTTTTTTTTTTTCTTTTTTATATATTTATTGTTTTCTATTTATTTATATATTTTTATATATTTTTTTCTATTTATTTCTATATTTATTTAGATATTATTTAGATATTAGATATATTATTAGATATATATATATTAATAGTAATGATATATATATTGATATATATATATTAATAGTATAGTTAGAATAGTATAGAATAGTATTATTTGATTTTTGAATATATGATATATTAATATATATAATTATATTA…
>accD_psaI OP712655:64893-65827
AAAAATGAAAGTATAGCACTAGATTCAGTTATTTAGTGAACAAGTATTTAATTCATCGTAATCAAAAAAAATAAGAAGAATTTTTCTTTGGTGACATAAGTTCTAGTTCTCAATTTTTCTTTGGTGATATAAGTTCTCCTTGTAGTAAGAGACAGAGGTTTCGGATAATTATTTGATTTTGTTTTTTTTTTTTTGATTTCTTTTTTTTTTTATATATTTATTCTTTTCTATTTATTTATTTCTAATTGATTTTTTATTGTTTTCTATTTATTTCTATATTTATTTAGATATTATTTAGATATTAGATATATTATTAGATATATATATATTAATAGTAATTATATATTTATTTAGATATATATATTCTTTATTAGAATAGTATTTAGTATTATTTGATTT…

## Sheet: atpH_atpI
>atpH_atpI MK262733:16241-17585
GGTAAGTGTAAGTTCCTTGCACCAAACCAAAAAAAAGAAATAGTTAATGATACAATCAACCAATGAATTATTATTCATTTGATCATTAAGATCCAGCGGTCAAAGTAACTAAAAACTCCGAATTGAAATGATAATATTACTAAATTACTGAACTGAATTGCCGGAACTATCTCGTTTTTAGTTTCTACCCATCATGGAGTTTTTGTAAATCCATATGCATACAGTTTTAGCTATTGTATTTCTTTGTTTCGAACTATTCTTTCATTTAATTCTTCGTTCTTTACTACACTATACTATTCTTGAGTTCATTTCTTTTTTCATTCAATCCACAATCACAGACGAAATAGAAGGACTGATATGAAAATCTATCTAAATGCAGTGTGACTAAATGCAGTGTGA…
>atpH_atpI OK641589:15445-17078
AGTAAGTTCCTCGCACCAAAAAAAAAGAAATAGTTAATGATACAATCAACCAATGAATTATTATTCATTTGATCATTAAGATCCAGCGGTCAAAGTAACTAAAAACTCCGAATTGAAATGATAATATTACTAAATTACTGAACTGAATTGCCAGAACTATCTCATTTTTAGTTTCTACCCATCATGGAGTTTTTGTAAATCCATATGCATACAGTTTTAGCTATTGTATTTCTTTGTTTCGAACTATTCTTTCATTTAATTCTTCGTTCTTTACTACACTATACTATTCTTGTCTTGAGTTCATTTCTTTTTTCATTCAATCCACAATCACAGACGAAATAGAAGGACTGATATAAAAATCTATCTAAATGCAGTGTGACTAAATGCAGTGTGAGCTGC…
>atpH_atpI ON598391:16119-17641
AGTAAGTTCCTCGCACCAAAAAAAAAGAAATAGTTAATGATACAATCAACCAATGAATTATTATTCATTTGATCATTAAGATCCAGCGGTCAAAGTAACTAAAAACTCCGAATTGAAATGATAATATTACTAAATTACTGAACTGAATTGCCAGAACTATCTCATTTTTAGTTTCTACCCATCATGGAGTTTTTGTAAATCCATATGCATACAGTTTTAGCTATTGTATTTCTTTGTTTCGAACTATTCTTTCATTTAATTCTTCGTTCTTTACTACACTATACTATTCTTGTCTTGAGTTCATTTCTTTTTTCATTCAATCCACAATCACAGACGAAATAGAAGGACTGATATAAAAATCTATCTAAATGCAGTGTGACTAAATGCAGTGTGAGCTGC…
>atpH_atpI ON598392:16083-17553
AGTAAGTTCCTCGCACCAAAAAAAAAGAAATAGTTAATGATACAATCAACCAATGAATTATTATTCATTTGATCATTAAGATCCAGCGGTCAAAGTAACTAAAAACTCCGAATTGAAATGATAATATTACTAAATTACTGAACTGAATTGCCAGAACTATCTCATTTTTAGTTTCTACCCATCATGGAGTTTTTGTAAATCCATATGCATACAGTTTTAGCTATTGTATTTCTTTGTTTCGAACTATTCTTTCATTTAATTCTTCGTTCTTTACTACACTATACTATTCTTGTCTTGAGTTCATTTCTTTTTTCATTCAATCCACAATCACAGACGAAATAGAAGGACTGATATAAAAATCTATCTAAATGCAGTGTGACTAAATGCAGTGTGAGCTGC…
>atpH_atpI ON598393:15727-17456
AGTAAGTTCCTCGCACCAAAAAAAAAGAAATAGTTAATGATACAATCAACCAATGAATTATTATTCATTTGATCATTAAGATCCAGCGGTCAAAGTAACTAAAAACTCCGAATTGAAATGATAATATTACTAAATTACTGAACTGAATTGCCAGAACTATCTCATTTTTAGTTTCTACCCATCATGGAGTTTTTGTAAATCCATATGCATACAGTTTTAGCTATTGTATTTCTTTGTTTCGAACTATTCTTTCATTTCATTCTTCGTTCTTTACTACACTATACTATTCTTGAGTTCATTTCTTTTTTCATTCAATCCACAATCACAGACGAAATAGAAGGACTGATATAAAAATCTATCTAAATGCAGTGTGACTAAATGCAGTGTGAGCTGCAATCA…
>atpH_atpI OP712648:16196-17427
GGTAAGTGTAAGTTCCTTGCACCAAACCAAAAAAAAGAAATAGTTAATGATACAATCAACCAATGAATTATTATTCATTTGATCATTAAGATCCAGCGGTCAAAGTAACTAAAAACTCCGAATTGAAATGATAATATTACTAAATTACTGAACTGAATTGCCGGAACTATCTCGTTTTTAGTTTCTACCCATCATGGAGTTTTTGTAAATCCATATGCATACAGTTTTAGCTATTGTATTTCTTTGTTTCGAACTATTCTTTCATTTAATTCTTCGTTCTTTACTACACTATACTATTCTTGAGTTCATTTCTTTTTTCATTCAATCCACAATCACAGACGAAATAGAAGGACTGATATGAAAATCTATCTAAATGCAGTGTGACTAAATGCAGTGTGA…
>atpH_atpI OP712649:15445-17078
AGTAAGTTCCTCGCACCAAAAAAAAAGAAATAGTTAATGATACAATCAACCAATGAATTATTATTCATTTGATCATTAAGATCCAGCGGTCAAAGTAACTAAAAACTCCGAATTGAAATGATAATATTACTAAATTACTGAACTGAATTGCCAGAACTATCTCATTTTTAGTTTCTACCCATCATGGAGTTTTTGTAAATCCATATGCATACAGTTTTAGCTATTGTATTTCTTTGTTTCGAACTATTCTTTCATTTAATTCTTCGTTCTTTACTACACTATACTATTCTTGTCTTGAGTTCATTTCTTTTTTCATTCAATCCACAATCACAGACGAAATAGAAGGACTGATATAAAAATCTATCTAAATGCAGTGTGACTAAATGCAGTGTGAGCTGC…
>atpH_atpI OP712650:15129-16735
AGTAAGTTCCTCGCACCAAAAAAAAAGAAATAGTTAATGATACAATCAACCAATGAATTATTATTCATTTGATCATTAAGATCCAGCGGTCAAAGTAACTAAAAACTCCGAATTGAAATGATAATATTACTAAATTACTGAACTGAATTGCCAGAACTATCTCATTTTTAGTTTCTACCCATCATGGAGTTTTTGTAAATCCATATGCATACAGTTTTAGCTATTGTATTTCTTTGTTTCGAACTATTCTTTCATTTAATTCTTCGTTCTTTACTACACTATACTATTCTTGAGTTCATTTCTTTTTTCATTCAATCCACAATCACAGACGAAATAGAAGGACTGATATAAAAATCTATCTAAATGCAGTGTGACTAAATGCAGTGTGAGCTGCAATCA…
>atpH_atpI OP712651:16086-17434
GGTAAGTGTAAGTTCCTTGCACCAAACCAAAAAAAAGAAATAGTTAATGATACAATCAACCAATGAATTATTATTCATTTGATCATTAAGATCCAGCGGTCAAAGTAACTAAAAACTCCGAATTGAAATGATAATATTACTAAATTACTGAACTGAATTGCCGGAACTATCTCGTTTTTAGTTTCTACCCATCATGGAGTTTTTGTAAATCCATATGCATACAGTTTTAGCTATTGTATTTCTTTGTTTCGAACTATTCTTTCATTTAATTCTTCGTTCTTTACTACACTATACTATTCTTGAGTTCATTTCTTTTTTCATTCAATCCACAATCACAGACGAAATAGAAGGACTGATATGAAAATCTATCTAAATGCAGTGTGACTAAATGCAGTGTGA…
>atpH_atpI OP712652:15470-17115
AGTAAGTTCCTCGCACCAAAAAAAAAGAAATAGTTAATGATACAATCAACCAATGAATTATTATTCATTTGATCATTAAGATCCAGCGGTCAAAGTAACTAAAAACTCCGAATTGAAATGATAATATTACTAAATTACTGAACTGAATTGCCAGAACTATCTCATTTTTAGTTTCTACCCATCATGGAGTTTTTGTAAATCCATATGCATACAGTTTTAGCTATTGTATTTCTTTGTTTCGAACTATTCTTTCATTTAATTCTTCGTTCTTTACTACACTATACTATTCTTGTCTTGAGTTCATTTCTTTTTTCATTCAATCCACAATCACAGACGAAATAGAAGGACTGATATAAAAATCTATCTAAATGCAGTGTGACTAAATGCAGTGTGAGCTGC…
>atpH_atpI OP712653:16163-17460
GGTAAGTGTAAGTTCCTTGCACCAAACCAAAAAAAAGAAATAGTTAATGATACAATCAACCAATGAATTATTATTCATTTGATCATTAAGATCCAGCGGTCAAAGTAACTAAAAACTCCGAATTGAAATGATAATATTACTAAATTACTGAACTGAATTGCCGGAACTATCTCGTTTTTAGTTTCTACCCATCATGGAGTTTTTGTAAATCCATATGCATACAGTTTTAGCTATTGTATTTCTTTGTTTCGAACTATTCTTTCATTTAATTCTTCGTTCTTTACTACACTATACTATTCTTGAGTTCATTTCTTTTTTCATTCAATCCACAATCACAGACGAAATAGAAGGACTGATATGAAAATCTATCTAAATGCAGTGTGACTAAATGCAGTGTGA…
>atpH_atpI OP712654:16090-17438
GGTAAGTGTAAGTTCCTTGCACCAAACCAAAAAAAAGAAATAGTTAATGATACAATCAACCAATGAATTATTATTCATTTGATCATTAAGATCCAGCGGTCAAAGTAACTAAAAACTCCGAATTGAAATGATAATATTACTAAATTACTGAACTGAATTGCCGGAACTATCTCGTTTTTAGTTTCTACCCATCATGGAGTTTTTGTAAATCCATATGCATACAGTTTTAGCTATTGTATTTCTTTGTTTCGAACTATTCTTTCATTTAATTCTTCGTTCTTTACTACACTATACTATTCTTGAGTTCATTTCTTTTTTCATTCAATCCACAATCACAGACGAAATAGAAGGACTGATATGAAAATCTATCTAAATGCAGTGTGACTAAATGCAGTGTGA…
>atpH_atpI OP712655:16008-17403
GGTAAGTTCCTCGCACCAAAAAAAAAAAAAGAAATAGTTAATGATACAATCAACCAATGAATTATTATTCATTTGATCATTAAGATCCAGCGGTCAAAGTAACTAAAAACTCCGAATTGAAATGAGAATATTACTAAATTACTGAACTGAATTGCCAGAACTATCTCGTTTTTAGTTTCTACCCATCATGGAGTTTTTGTAAATCCATATGCATACAGTTTTAGTTATTGTATTTCTTTGTTTCGAACTATTCTTTCATTTCATTCTTCGTTCTTTACTACACTATACTATTCTTGAGTTCATTTCTTTTTTCATTCAATCCACAATCACAGACGAAATAGAAGGACTGATATGAAAATCCATCTAAATGCAGTGTGAGCTGCAATCAATATCAATCAA…

## Sheet: ccsA_ndhD
>ccsA_ndhD MK262733:126762-127339
ATAAACTACACGAATAACTAATTCACTAATTCAATAAACTACATAAAATAACGAATAAATAAGAACAGGGCATCGTCCCTATATTATTTATACTTAAAATATACTAATATATATATATAATATATAAAATTATATAATATATAAAATATATAAAATATAAAATGTAAAAAATGTAAAAAAAAAATGTAAAATAATAAAATATAAAATAAAAAGAAAATAAAAAAACATTCTATTTATATTTATATAAAATTATATAATATAAAAAAAAAATATATCAAAAATATATCAAAATATATAAAATAAAGATAAAATAAAATTAAGATAAAAAGATAATAAGATAATGATAATATAGATAAAGTATATATATAAAGATAAAGAAAGCTTTTTGTTTGTGCAAGT…
>ccsA_ndhD OK641589:124563-125361
ATAAACTACACGAATAACTAATTCACTAATTCAATAAACTACATAAAATAACGAATAAATAAGAACAGGACATCGTCCCTATATTATTTATACTTAAAAACTATATATACTTAATTATACTTAAAAATCTAAAATATTTTAAATATATATACTATATAATATATATAATAATATAATAAAATATTTTAAATATATATACTTTTAAATATATATAATAATATATAATAATATAATAACTATATATAAAATAGAAACTATATATAGAAACTATATATAGAATAAAATAAAATAACTATATCTATATATAAACTATATATAGTTAATATATAAAATAAAATAACTATACTATATAAAATAAAATAACTATAACTATATATATAAAATAACTATATATAGTAT…
>ccsA_ndhD ON598391:125318-126233
ATAAACTACACGAATAACTAATTCACTAATTCAATAAACTACATAAAATAACGAATAAATAAGAACAGGACATCGTCCCTATATTATTTATACTTAAAAACTATATATACTTAATTATACTTAAAAATCTAAAATATTTTAAATATATATACTATATAATATATATAATAATATAATAAATATAATAAAATATTTAAAATATATATACTTTTAAATATATATAATAATATATAATAATATAATAACTATATATAAAATAGAAACTATATATAGAAACTATATATAGAATAAAATAAAATAACTATATCTATATATTAACTATATACTATATCTATATATTAACTATATATAGTTAATATATAAAATAAAATAACTATACTATATAAAATAAAATAACTA…
>ccsA_ndhD ON598392:124977-125799
ATAAACTACACGAATAACTAATTCACTAATTCAATAAACTACATAAAATAACGAATAAATAAGAACAGGACATCGTCCCTATATTATTTATACTTAAAAACTATATATACTTAATTATACTTAAAAATCTAAAATATTTTAAATATATATACTATATAATATATATAATAATATAATAAAATATTTTAAATATATATACTTTTAAATATATATAATAATATATAATAATATAATAACTATATATAAAATAGAAACTATATATAGAAACTATATATAGAATAAAATAAAATAACTATATCTATATATAAACTATATATAGTTAATATATAAAATAAAATAACTATACTATATAAAATAAAATAACTATAACTATATATATAAAATAACTATATATAGTAT…
>ccsA_ndhD ON598393:124802-125701
ATAAACTACACGAATAACTAATTCACTAATTCAATAAACTACATAAAATAACGAATAAATAAGAACAGGACATCGTCCCTATATTATTTATACTTAAAATATACTATATATACTTATATACTATTATACTATATATACTTCAAATATTATACTATATATACTTAAATATACTTAATACTATATATACTTAAATATACTTCAAATATTATACTATATATACTTAAATATACTTCAAAATATAAAATATTTGAAATATACTATTTCAAATATACTTATAAAATATTTGAAATATACTATTTCAAATATACTATATATATAATAATATATAATAATATAATAACTATATATAAAATAGAAACTATATATAGAATAAAATAAAATAACTATATAACTATATCA…
>ccsA_ndhD OP712648:126519-127108
ATAAACTACACGAATAACTAATTCACTAATTCAATAAACTACATAAAATAACGAATAAATAAGAACAGGGCATCGTCCCTATATTATTTATACTTAAAATATACTAATATATATATATAATATATAAAATTATATAATATATAAAATATAAAATGTAAAAAATGTAAAAAATGTAAAAAAAAATGTAAAATAATAATATAAAATAATAAAATATAAAATAAAAAGAAAATAAAAAAACATTCTATTTATATTTATATAAAATTATATAATATAAAAAAAAAATATATCAAAAATATATCAAAATATATAAAATAAAGATAAAATAAAATTAAGATAAAAAGATAATAAGATAATGATAATATAGATAAAGTATATATATAAAGATAAAGAAAGCTTTTT…
>ccsA_ndhD OP712649:124563-125361
ATAAACTACACGAATAACTAATTCACTAATTCAATAAACTACATAAAATAACGAATAAATAAGAACAGGACATCGTCCCTATATTATTTATACTTAAAAACTATATATACTTAATTATACTTAAAAATCTAAAATATTTTAAATATATATACTATATAATATATATAATAATATAATAAAATATTTTAAATATATATACTTTTAAATATATATAATAATATATAATAATATAATAACTATATATAAAATAGAAACTATATATAGAAACTATATATAGAATAAAATAAAATAACTATATCTATATATAAACTATATATAGTTAATATATAAAATAAAATAACTATACTATATAAAATAAAATAACTATAACTATATATATAAAATAACTATATATAGTAT…
>ccsA_ndhD OP712650:124021-124632
ATAAACTACATGAATAACTAATTCACTAATTCAATAAACTACATAAAATAACGAATAAATAAGAACAGGACATCGTCCCTATATTATTTATACTTAAAATAGACTATATATACTTAAAAATATACTTCAAATATTATACTATATATACTTAAATATACTTAATACTATATATACTTAAAAATATACTTCAAATATACTATATATATAATAATATATAATAATATAATAACTATATATAAAATAGAAACTATATATAGAATAAAATAAAATAACTATATATAGTTAATATATAAAATAAAGATAATAAAATAAAGAATAAAGATAAAATAAAGATAAAAAGATAAAGATAATAAGATAATATATATAATATATTAATAAGATAATATATATAAAGTATAT…
>ccsA_ndhD OP712651:126413-127006
ATAAACTACACGAATAACTAATTCACTAATTCAATAAACTACATAAAATAACGAATAAATAAGAACAGGGCATCGTCCCTATATTATTTATACTTAAAATATACTAATATATATTACTAATATATATATAATATATAAAATTATATAATATATAAAATATAAAATGTATAAAATGTAAAAAATGTAAAAATAATATATAAAATATAAAATGTATAAAATGTAAAAAATGTAAAAAAAAATGTAAAATAATAATATAAAATAATAAAATATAAAAAAAAATATATATCAAAAATATATCAAAATATATAAAATAAAGATAAAATAAAATGAAGATAAAAAGATAATAAGATAATGATAATATAATATAGATAAAGTATATATATAAAGATAAAGAAAGCT…
>ccsA_ndhD OP712652:124564-125338
ATAAACTACACGAATAACTAATTCACTAATTCAATAAACTACATAAAATAACGAATAAATAAGAACAGGACATCGTCCCTATATTATTTATACTTAAAAACTTAAAAATCTAAAATATTTTAAATATATATACTATATAATATATATAATAATATAATAAAATATTTAAAATATATATACTTTTAAATATATATAATAATATATAATAATATATATATATAAAATAGAAACTATATATAGAAACTATATATAGAATAAAATAAAATAACTATATCTATATATAAACTATATATAGTTAATATATAAAATAAAATAACTATACTATATAAAATAAAATAACTATAACTATATATATAAAATAACTATATATAGTATATTAACTATATATAGTTAATATAC…
>ccsA_ndhD OP712653:126531-127121
ATAAACTACACGAATAACTAATTCACTAATTCAATAAACTACATAAAATAACGAATAAATAAGAACAGGGCATCGTCCCTATATTATTTATACTTAAAATATACTAATATATATATATAATATATAAAATTATATAATATATAAAATATAAAATGTAAAAAATGTAAAAAATGTAAAAAAAAATGTAAAATAATAATATAAAATAATAAAATATAAAATAAAAAGAAAATAAAAAAACATTCTATTTATATTTATATAAAATTATATAATATAAAAAAAAATATATCAAAAATATATCAAAATATATAAAATAAAGATAAAATAAAATTAAGATAAAAAGATAATAAGATAATGATAATATAGATAAAGTATATATATATAAAGATAAAGAAAGCTTTT…
>ccsA_ndhD OP712654:126335-126985
ATAAACTACACGAATAACTAATTCACTAATTCAATAAACTACATAAAATAACGAATAAATAAGAACAGGGCATCGTCCCTATATTATTTATACTTAAAATATACTAATATATATTACTAATATATATATAATATATAAAATTATATAATATATAAAATATAAAATGTATAAAATGTAAAAAATGTAAAAATAATATATAAAATATAAAATGTATAAAATGTAAAAAATGTAAAAAAAAATGTAAAATAATAATATAAAATAATAAAATATAAAATAAAAAGAAAATAAAAAAACATTCTATTTATATTTATATAAAATTATATAATATAAAAAAAAAATATATCAAAAATATATCAAAATATATAAAATAAAGATAAAATAAAATGAAGATAAAAAGAT…
>ccsA_ndhD OP712655:125895-126446
ATAAACTACACGAATAACTAATTCACTAATTCAATAAACTGCATAAAATAACGAATAAATAAGAACACGACATCTATTATTTATACTTAAACTATAAGTACTTATAATATATATAAAATAATATTATAATATATAAAATAATATTATATAAAAATAATATTATATAAATAAATAATATATAAATCAAATATAAATTATATAAATCAAATAGTAATATAAAAATCTATATAAAATATAAATCTATTAAAATATAAATCTATATAAAATATAAATCTATATAAAATAGAATATATATTAAAATTAGAATATATATTTATCCTATATATATAGGATAAATAAGGATAAAGAAAGCTTTTTATTTGTGCAAGTTTTTTTTTGAGAACCGTTTGAACAAGGAAT…

## Sheet: psaC_ndhE
>psaC_ndhE MK262733:129226-130321
TGGATCTATAAATTCCAGGTTTTAACATCAAAAATTTGCAATCTGGTATTAGTTTAGTATTTATATTGTATTGTAGACACCAGACGAAGCAGTGGTTTATCAAAATTTGAAAAATCAATATATTTCTAAATTTGTTCATGAGAAAAACCCAAGAGACTTTGATTTCCGTTTCCAAAATTATGATCATACGAGTCGCGTGTGTGAATTCAAATTGGACAACAAAACAAATTGATCAATCATTCAAATCAATATTTCAATATGTCAATATGAATATATATTTTACTATAATATTAATTCTATAATTCCTATAATATTAATTCTATAATTCTATAATCTATAATTCTATAATATTCTATAATATAATAATATAATATAATAATAATATAATAATAATATAAT…
>psaC_ndhE OK641589:127249-128447
TGGATCTATAAATTCCAGGTTTTAACATCAAAAATTTTCAATCTGGTATTAGTTTAGTATTTATATTGTATTGTAGACACCAGACGAAGCAGTGGTTTATCAAAATTTGAAAAATCAATATATTTCTAAATTTGTTCATGAGAAAAACCCAAGAGACTCTGATTTCCATTTCCAAAATTATGATCATACGAGTCGCGTGTGTGAATTCAAATTGGACAACAAAACAAATTGATCAATCATTCAAAAACAAATTGATCAATCATTCAAATCAATATTTCAATATGTCAATATTCATATATATTAATATTCATTTATTATATTATTTATTATTATATTTATTATTAATTATTATATTAATTTATTATAATATATATTAATTTATTATAATATTAATATTGA…
>psaC_ndhE ON598391:128121-129373
TGGATCTATAAATTCCAGGTTTTAACATCAAAAATTTTCAATCTGGTATTAGTTTAGTATTTATATTGTATTGTAGACACCAGACGAAGCAGTGGTTTATCAAAATTTGAAAAATCAATATATTTCTAAATTTGTTCATGAGAAAAACCCAAGAGACTCTGATTTCCATTTCCAAAATTATGATCATACGAGTCGCGTGTGTGAATTCAAATTGGACAACAAAACAAATTGATCAATCATTCAAAAACAAATTGATCAATCATTCAAATCAATATTTCAATATGTCAATATTCATATATATTAATATTCATTTATTATATTATTTATTATTATATTTATTATTAATTATTATATTAATTTATTATAATATATATTATTTATTATTAATTATTATATTAA…
>psaC_ndhE ON598392:127687-128885
TGGATCTATAAATTCCAGGTTTTAACATCAAAAATTTTCAATCTGGTATTAGTTTAGTATTTATATTGTATTGTAGACACCAGACGAAGCAGTGGTTTATCAAAATTTGAAAAATCAATATATTTCTAAATTTGTTCATGAGAAAAACCCAAGAGACTCTGATTTCCATTTCCAAAATTATGATCATACGAGTCGCGTGTGTGAATTCAAATTGGACAACAAAACAAATTGATCAATCATTCAAAAACAAATTGATCAATCATTCAAATCAATATTTCAATATGTCAATATTCATATATATTAATATTCATTTATTATATTATTTATTATTATATTTATTATTAATTATTATATTAATTTATTATAATATATATTAATTTATTATAATATTAATATTGA…
>psaC_ndhE ON598393:127582-128751
TGGATCTATAAATTCCAGGTTTTAACATCAAAAATTTTCAATCTGGTATTAGTTTAGTATTTATATTGTATTGTAGACACCAGACGAAGCAGTGGTTTATCAAAATTTGAAAAATCAATATATTTCTAAATTTGTTCATGAGAAAAACCCAAGAGACTCTGATTTCCATTTCCAAAATTATGATCATACGAGTCGCGTGTGTGAATTCAAATTGGACAACAAAACAAATTGATCAATCATTCAAATCAATATTTCAATATGTCAATATGAATATATATTAATATTCATTTATTATATTATTTATTATTATATTTATATTATATTATTTATTATTATATTTATTATATTATTATATTTATTATTCATTATTATTTTATTATTCATTATTATATTAATTTA…
>psaC_ndhE OP712648:128995-130071
TGGATCTATAAATTCCAGGTTTTAACATCAAAAATTTGCAATCTGGTATTAGTTTAGTATTTATATTGTATTGTAGACACCAGACGAAGCAGTGGTTTATCAAAATTTGAAAAATCAATATATTTCTAAATTTGTTCATGAGAAAAACCCAAGAGACTTTGATTTCCGTTTCCAAAATTATGATCATACGAGTCGCGTGTGTGAATTCAAATTGGACAACAAAACAAATTGATCAATCATTCAAATCAATATTTCAATATGTCAATATGAATATATATTTTACTATAATATTAATTCTATAATTCCTATAATATTAATTCTATAATTCTATAATCTATAATTCTATAATATTCTATAATATAATAATATAATATAATAATAATATAATAATAATATAAT…
>psaC_ndhE OP712649:127249-128447
TGGATCTATAAATTCCAGGTTTTAACATCAAAAATTTTCAATCTGGTATTAGTTTAGTATTTATATTGTATTGTAGACACCAGACGAAGCAGTGGTTTATCAAAATTTGAAAAATCAATATATTTCTAAATTTGTTCATGAGAAAAACCCAAGAGACTCTGATTTCCATTTCCAAAATTATGATCATACGAGTCGCGTGTGTGAATTCAAATTGGACAACAAAACAAATTGATCAATCATTCAAAAACAAATTGATCAATCATTCAAATCAATATTTCAATATGTCAATATTCATATATATTAATATTCATTTATTATATTATTTATTATTATATTTATTATTAATTATTATATTAATTTATTATAATATATATTAATTTATTATAATATTAATATTGA…
>psaC_ndhE OP712650:126513-127667
TGGATCTATAAATTCCAGGTTTTAACATCAAAAATTTTCAATCTGGTATTAGTTTAGTATTTATATTGTATTGTAGACACCAGACGAAGCAGTGGTTTATCCAAATTTGAAAAATCAATATATTTCTAAATTTGTTCATGAGAAAAACCCAAGAGACTCTGATTTCCATTTCCAAAATTATGATCATACGAGTCGCGTGTGTGAATTCAAATTGGACAACAAAACAAATTGATCAATCATTCAAATCAATATTTCAATATGTCAATATGAATATATATTAATATTCATTTATTATATTATTTATTATTATATTTATATTATACTATTTATATATTATTTATTATTAATTATATTATTTATTATTAATTATATTATTTATTATTATATTTATTATTTTGA…
>psaC_ndhE OP712651:128893-129913
TGGATCTATAAATTCCAGGTTTTAACATCAAAAATTTGCAATCTGGTATTAGTTTAGTATTTATATTGTATTGTAGACACCAGACGAAGCAGTGGTTTATCAAAATTTGAAAAATCAATATATTTCTAAATTTGTTCATGAGAAAAACCCAAGAGACTTTGATTTCCGTTTCCAAAATTATGATCATACGAGTCGCGTGTGTGAATTCAAATTGGACAACAAAACAAATTGATCAATCATTCAAATCAATATTTCAATATGTCAATATGAATATATATTTTACTATAATATTAATTCTATAATTCTATAATCTATAATTCTATAATATTCTATAATATAATATAATAATATAATATAATAATATAATAGAAATAATATAATAGAAAATATTATAAATAT…
>psaC_ndhE OP712652:127226-128447
TGGATCTATAAATTCCAGGTTTTAACATCAAAAATTTTCAATCTGGTATTAGTTTAGTATTTATATTGTATTGTAGACACCAGACGAAGCAGTGGTTTATCAAAATTTGAAAAATCAATATATTTCTAAATTTGTTCATGAGAAAAACCCAAGAGACTCTGATTTCCATTTCCAAAATTATGATCATACGAGTCGCGTGTGTGAATTCAAATTGGACAACAAAACAAATTGATCAATCATTCAAAAACAAATTGATCAATCATTCAAATCAATATTTCAATATGTCAATATTCATATATATTAATATTCATTTATTATATTATTTATTATTATATTTATTATTAATTATTATATTATTTATTATTAATTATTATATTAATTTATTATAATATATATTAA…
>psaC_ndhE OP712653:129008-130073
TGGATCTATAAATTCCAGGTTTTAACATCAAAAATTTGCAATCTGGTATTAGTTTAGTATTTATATTGTATTGTAGACACCAGACGAAGCAGTGGTTTATCAAAATTTGAAAAATCAATATATTTCTAAATTTGTTCATGAGAAAAACCCAAGAGACTTTGATTTCCGTTTCCAAAATTATGATCATACGAGTCGCGTGTGTGAATTCAAATTGGACAACAAAACAAATTGATCAATCATTCAAATCAATATTTCAATATGTCAATATGAATATATATTTTACTATAATATTAATTCTATAATTCCTATAATATTAATTCTATAATTCTATAATCTATAATTCTATAATATTCTATAATATAATAATATAATATAATAATAATATAATATAATAGAAAA…
>psaC_ndhE OP712654:128872-129892
TGGATCTATAAATTCCAGGTTTTAACATCAAAAATTTGCAATCTGGTATTAGTTTAGTATTTATATTGTATTGTAGACACCAGACGAAGCAGTGGTTTATCAAAATTTGAAAAATCAATATATTTCTAAATTTGTTCATGAGAAAAACCCAAGAGACTTTGATTTCCGTTTCCAAAATTATGATCATACGAGTCGCGTGTGTGAATTCAAATTGGACAACAAAACAAATTGATCAATCATTCAAATCAATATTTCAATATGTCAATATGAATATATATTTTACTATAATATTAATTCTATAATTCTATAATCTATAATTCTATAATATTCTATAATATAATATAATAATATAATATAATAATATAATAGAAATAATATAATAGAAAATATTATAAATAT…
>psaC_ndhE OP712655:128327-129414
TGGATCTATAAATTCCAGGTTTTAACATCAAAAATTTTCAATCTGGTATTAGTTTAGTATTTATATTGTATTGTAGACACCAGACGAAGCGGTGGTTTATCAAAATTTGAAAAATCAATATATTTCTAAATTTGTTCATGAGAAAAACCCAAGAGACTTTGATTTCCGTTTCCAAAATTATGATCATACGAGTCGCGTGTGTAAATTCAAATTGGACAACAAAACAAATTGATCAATCATTCAAATCAATGTCAATATGAATATATTATATATATATATATTTGACTAGAATATGAATTTCTTATATTATTATGAATTTAAATTATATTTATATTCTATTATTTATTACTATATTAATTATTTATTATTATAATATAATATAATAATAATATAATAATA…

[truncated: 8 more sheets: rpl16-exon2_rpl16-exon1, rpl32_trnL, rps15_ycf1-D2, trnS_trnS-exon1, matK_trnK-exon1, trnK-exon1_rps16-exon2, trnL-exon1_trnL-exon2, trnL-exon2_trnF]
