# Supplementary material for: Thirteen complete chloroplast genomes of the costaceae family: insights into genome structure, selective pressure and phylogenetic relationships
Source: BMC Genomics. 2024 Jan 17;25:68. doi: 10.1186/s12864-024-09996-4 (PMC10792896; doi:10.1186/s12864-024-09996-4)
Supplement: Supplementary file 10 — Supplementary Material 10: Table S8. Information of chloroplast genomes sequences used in divergence time estimation [file 12864_2024_9996_MOESM10_ESM.xlsx]

## Sheet: nine nearly complete genomes
>CJ212 [organism=Parahellenia tonkinensis] isolate 202121 (IBSC) plastid, nearly complete genome
ATAGTATAAATTATATATAGATTATGACTTATGTTATGTTTATTATTGTTATGTTAAGTCTTTTTATGTATGCTGTGCACAAAAAAAACTATTGCATGAAACCAAATAGCAATACCCCATATCTCGCTATAGCGAGATATGGGGTATTGCTATTTGGTTTCAAAGTATTGCTACTTTCTTCTTATGATTCATATCCACTAAGACATCTTATCCATTTGTGGATAAAACTAAGACATCTTATCCATTTGTGGATAAAACTTCGACAGCAGCTAGGTCTAGAGGGAAGTTGTGAGCATTACGTTCATGCATTACTTCCATACCAAGGTTAGCACGGTTGATGATATCAGCCCAAGTGTTAATGACACGACCCTGACTGTCAACTACGGATTGGTTGAAATT…
CCTATCCTATATATATAAATTCTAAGAAAGCTAGGAATTAGAAGAGTTGGCCTTCGATTATTTTGGATTGATCGAAATACACATAAGTAGGTATAGCAAAAAAAATCGAATTGGACTGCTATTTTGATACTTAGATATACATCTAATCTATGTACATATATATTGTACATATATATTGTATATTGATCTAGATATAGGCTTTCCCTATATAAAATAAAAGAAAAAAAGGCTATATCCGTATACAATACAACTTTCTATGAAAATTATGAATATGATAACAAATACTATACAATACTAGATAGTATGGTAGAAAGAATTATATATAGTTCTTTCTACCATACTATCTCGGCTCAGATACTACTATCTCAGATACTTATTATCTCAGGTATTTATGATTCC…
GAATTCTCATTTTTTTAGAATATTTTATTTTTAGAATATAGAATATTTTAGAATATAAAATATATAGTTTCTATCTAATCATATAGAATAATAGCTTAATATTACTTATAATAGATATATCATAAGAGGATATCTTTTTAATAGATAGAAATAGTAAATCGAGGCACCTATTCTATGACAGATCTCAACTTACCCTCTATTTTTGTGCCTTTAGTGGGCCTAGTATTTCCGGCAATTGCAATGGTTTCTTTATTTCTTCATGTCCAAAAAAATAAGATTGTCTAGACCCAATGGGACCGAATCTTATCAATTGATTTCAACACTGGATGATAATACAGATATTTATTTGGTGTAATATGGTATGATATGTGGCTCTTTCCGAACACACAAATGAAAGAA…
TTCAAATCTCTCAAAATGGAATCTGTTCCAAACATATATGCCATGGTTCCTTACTTCGACAGGGTGCAAATATCTAAATTTCACCCTTTTAGATACTTTTTCAGACCCATTGCCGATACTAAGTAGCAGTCACAAATTTGTATCCATTTTTCATGGTATTATGCATGGATCAGATATATCATGGCCAATTCCTCAGAAGATTCTTCCACAATGGACTCTGATAAGTGAGATTTCGAGTAAGTGTTTACAGAATCTTCTTCTGTCCGAAGAAATGATTCATCGAAATAATGAGTCACCCGTTCCATTGATATGGACACATCTGAGATCAACAAATGCTCGGGAGTTCCTCTATTCAATCCTTTTCCTTCTTCTTGTTGCTGGATATCTCGTTCGTATACA…
AAAAATTTTAAGAAAAGATAAAGAATGGGAGGAATTTTGTTCATAAATGGTGATAAGAATTCCATCCAAATGGACGGATATGAATGGAAAAAAAGAATAAATAAAGATCCTTTTTTTCATTCGATTATTACATTCTATTTCTTTTGTTCCTGTTCTTCTATCTCAGAAGAGGGTACTTTGAAAAAATAAATAAATAAAGGATTAATTCGTTCGGGATAGTTATTTCTTTAATCAGTGAATAGGAGCATACTCTAGATCGGAATCGTAGGGAAGTACTGTTTGATCATTTCTACCAACTTAAAACCCCTATTTTGATTCGTTTTATGCAGAAATATCTCTTTTTTTGATACCTTACATTATCTCCATTACTAATCCTTTGTGCACTTTTGTGTTCCTAAC…
ATGAATAGTCATCGACTCCCGGGAAAGGGTAGAAGAATGGGACCTAGTATGGGACATACAATGCATTACAGACGTATGATCATTACGCTTCAACCGGGTTATTCTATTCCACCTCTTATAGAGAAAAGAACTTAAAGCAAAATACTTAATAACACGGCGATACATTTATACAAAACTTCTACCCCGAGCACACGCAATGGAGCCGTAAACAGTCAAGTGAAATCCAATCCACGAAATAATTTGATCTATGGACAGCATCGTTGTAGTAAAGGTCGTAATGCCAGAGGAATCATTACCGCACGGCATAGAGGGGGAGGTCATAAGCGTCTATACCGTAAAATCGATTTTCGACGGAATAAAAAAGACATATCTGGTAGAATCGTAACCATAGAATACGAC…
>CJ218 [organism=Parahellenia tonkinensis] isolate 21072001 (IBSC) plastid, nearly complete genome
ATAGTATAAATTATATATAGATTATGACTTATGTTATGTTTATTATTGTTATGTTAAGTCTTTTTATGTATGCTGTGCACAAAAAAAACTATTGCATGAAACCAAATAGCAATACCCCATATCTCGCTATAGCGAGATATGGGGTATTGCTATTTGGTTTCAAAGTATTGCTACTTTCTTCTTATGATTCATATCCACTAAGACATCTTATCCATTTGTGGATAAAACTAAGACATCTTATCCATTTGTGGATAAAACTTCGACAGCAGCTAGGTCTAGAGGGAAGTTGTGAGCATTACGTTCATGCATTACTTCCATACCAAGGTTAGCACGGTTGATGATATCAGCCCAAGTGTTAATGACACGACCCTGACTGTCAACTACGGATTGGTTGAAATT…
ATCTAATCTATGTACATATATATTGTACATATATATTGTATATTGATCTAGATATAGGCTTTCCCTATATAAAATAAAAGAAAAAAAGGCTATATCCGTATACAATACAACTTTCTATGAAAATTATGAATATGATAACAAATACTATACAATACTAGATAGTATGGTAGAAAGAATTATATATAGTTCTTTCTACCATACTATCTCGGCTCAGATACTACTATCTCAGATACTTATTATCTCAGGTATTTATGATTCCAGCCAGATCATTTCATTTAAGACTTGGAGTTTGAATCTGTTTCTTTCATTTCTTCAATCATTGATAAGAACTAATGATTCAAGTTTCAGTCAAATTAATCATTTTGACTGACTGTTTTTACGTAGATGATAAGTAAAAAA…
ATAGATAGAAATAGTAAATCGAGGCACCTATTCTATGACAGATCTCAACTTACCCTCTATTTTTGTGCCTTTAGTGGGCCTAGTATTTCCGGCAATTGCAATGGTTTCTTTATTTCTTCATGTCCAAAAAAATAAGATTGTCTAGACCCAATGGGACCGAATCTTATCAATTGATTTCAACACTGGATGATAATACAGATATTTATTTGGTGTAATATGGTATGATATGTGGCTCTTTCCGAACACACAAATGAAAGAACTGTTATGCGGATACATGATATCCGCATAAATACATGTATATGTAGCTGGTTCAAATTGGATTAGCGAATATTTAAAATAGAAAGTCAATGTATCTAACCAATTACTCCTAATGTTTCACATCAGAATAGTGCTAGTTGA…
TATCCATTTTTCATGGTATTATGCATGGATCAGATATATCATGGCCAATTCCTCAGAAGATTCTTCCACAATGGACTCTGATAAGTGAGATTTCGAGTAAGTGTTTACAGAATCTTCTTCTGTCCGAAGAAATGATTCATCGAAATAATGAGTCACCCGTTCCATTGATATGGACACATCTGAGATCAACAAATGCTCGGGAGTTCCTCTATTCAATCCTTTTCCTTCTTCTTGTTGCTGGATATCTCGTTCGTATACATCTTCTCTTTGTTTCCCGAGCCTCTAGTGAGTTACAGACAGAGTTAGAAAAGATCAAATCTTTGATGATTCCATCATACATGATTGAGTTGCGAAAACTTTTGGATAGGTATCCTACATCTGAACTGAATTCTTTCTGGT…
AAAGATAAAGAATGGGAGGAATTTTGTTCATAAATGGTGATAAGAATTCCATCCAAATGGACGGATATGAATGGAAAAAAAGAATAAATAAAGATCCTTTTTTTCATTCGATTATTACATTCTATTTCTTTTGTTCCTGTTCTTCTATCTCAGAAGAGGGTACTTTGAAAAAATAAATAAATAAAGGATTAATTCGTTCGGGATAGTTATTTCTTTAATCAGTGAATAGGAGCATACTCTAGATCGGAATCGTAGGGAAGTACTGTTTGATCATTTCTACCAACTTAAAACCCCTATTTTGATTCGTTTTATGCAGAAATATCTCTTTTTTTGATACCTTACATTATCTCCATTACTAATCCTTTGTGCACTTTTGTGTTCCTAACTGTCCACTGATTT…
GACTCCCGGGAAAGGGTAGAAGAATGGGACCTAGTATGGGACATACAATGCATTACAGACGTATGATCATTACGCTTCAACCGGGTTATTCTATTCCACCTCTTATAGAGAAAAGAACTTAAAGCAAAATACTTAATAACACGGCGATACATTTATACAAAACTTCTACCCCGAGCACACGCAATGGAGCCGTAAACAGTCAAGTGAAATCCAATCCACGAAATAATTTGATCTATGGACAGCATCGTTGTAGTAAAGGTCGTAATGCCAGAGGAATCATTACCGCACGGCATAGAGGGGGAGGTCATAAGCGTCTATACCGTAAAATCGATTTTCGACGGAATAAAAAAGACATATCTGGTAGAATCGTAACCATAGAATACGACCCTAATCGAAATG…
>LY005 [organism=Hellenia speciosa] isolate 005 (IBSC) plastid, complete genome
ATATTATATATAATATAGATTATATATAGATTATGACTTATGATATAGATTATGACTTATGTTATGTTTATTATTGTTATGTTAAGTCTTTTTATGTATGCTGTGCACAAAAAAAACTATTGCATGAAACCAAATAGCAATACCCCATATCTCGCTATAGCGAGATATGGGGTATTGCTATTTGGTTTCAAAGTATTGCTACTTTCTTCTTATGATTCATATCCATTAAGACATCTTATCCATTTGTGGATAAAACTTCAACAGCAGCTAGGTCTAGAGGGAAGTTGTGAGCATTACGTTCATGCATTACTTCCATACCAAGGTTAGCACGGTTGATGATATCAGCCCAAGTGTTAATGACACGACCCTGACTGTCAACTACGGATTGGTTGAAATTAA…
TTAGAAGAGTTGGCCTTCGATTATTTTGGATTGATCGAAATACGCATAAGTAGGTATAGCAAAAAAAATCGAATTGGACTGCTATTTTGATACTTAGATATACATCTAATCTATGTACATATATATTGTACATATATATTGTATATTGATCTAGATATAGGCTTTCCCTATATAAAATAAAAGAAAAAAAGGCTATATCCGTATACAATACAACTTTCTATGAAAATTATGAATATGATAACAAATACTATACAATACTAGATAGTATGGTAGAAAGAATTATATATAGTTCTTTCTACCATACTATCTCGGCTCAGATACTACTATCTCAGATACTTATTATCTCAGGTATTTATGATTCCAGCCAGATCATTTCATTTAAGACTTGGAGTTTGAATC…
CTTATAATAGATATATCATAAGAGGATATCTTTTTAATAGATAGAAATAGTAAATCGAGGCACCTATTCTATGACAGATCTCAACTTACCCTCTATTTTTGTGCCTTTAGTGGGCCTAGTATTTCCGGCAATTGCAATGGTTTCTTTATTTCTTCATGTCCAAAAAAATAAGATTGTCTAGACCCAATGGGACCGAATCTTATCAATTGATTTCAACACTGGATGATAATACAGATATTTATTTGGTGTAATATGGTATGATATGTGGCTCTTTCCGAACACACAAATGAAAGAACTGTTATGCGGATACATGATATCCGCATAAATACATGTATATGTAGCTGGTTCAAATTGGATTAGCGAATATTTAAAATAGAAAGTCAATGTATCTAACCAATT…
CCTTACTTCGACAGGGTGCAAATATCTAAATTTCACCCTTTTAGATACTTTTTCAGACCCATTGCCGATACTAAGTAGCAGTCACAAATTTGTATCCATTTTTCATGGTATTATGCATGGATCAGATATATCATGGCCAATTCCTCAGAAGATTCTTCCACAATGGACTCTGATAAGTGAGATTTCGAGTAAGTGTTTACAGAATCTTCTTCTGTCCGAAGAAATGATTCATCGAAATAATGAGTCACCCGTTCCATTGATATGGACACATCTGAGATCAACAAATGCTCGGGAGTTCCTCTATTCAATCCTTTTCCTTCTTCTTGTTGCTGGATATCTCGTTCGTATACATCTTCTCTTTGTTTCCCGAGCCTCTAGTGAGTTACAGACAGAGTTAGA…
TATATCAGAGAGTCCAAACCAATGGAATTCCGTTCGCTAAAATAAATAAAAAAAAGTGCTTCGGAATTCATCTCATCCCTTATAATATAATCAAAATCAAAGTGTATTTTTCGGTAATAACTTAACCCTTCAATAAAATACTTGTTATATCTTTAAACATCCAAAAAATTTTAAGAAAAGATAAAGAATGGGAGGAATTTTGTTCATAAATGGTGATAAGAATTCCATCCAAATGGACGGATATGAATGGAAAAAAGAATAAATAAAGATCCTTTTTTTCATTCGATTATTACATTCTATTTCTTTTGTTCCTGTTCTTCTATCTCAGAAGAGGATACTTTGAAAAAATAAATAAATAAAGGATTAATTCGTTCGGGATAGTTATTTCTTTAATCAGTG…
CTCATAGGGAAGAAAATGGATTTATGGATGGAATCAAATATGCAGTATTTACAGAAAAAAGTATTCGGTTATTGGGGAACAATCAATATACTTCTAATGTCGAATCAGGATCAACTAGGACAGAAATAAAGCATTGGGTCGAACTCTTCTTTGGTGTCAAGGTAATAGCTATGAATAGTCATCGACTCCCGGGAAAGGGTAGAAGAATGGGACCTAGTATGGGACATACAATGCATTACAGACGTATGATCATTACGCTTCAACCGGGTTATTCTATTCCACCTCTTATAGAGAAAAGAACTTAAAGCAAAATACTTAATAACACGGCGATACATTTATACAAAACTTCTACCCCGAGCACACGCAATGGAGCCGTAAACAGTCAAGTGAAATCCAATC…
>LY025 [organism=Parahellenia tonkinensis] isolate 20092401 (IBSC) plastid, nearly complete genome
ATAGTATAAATTATATATAGATTATGACTTATGTTATGTTTATTATTGTTATGTTAAGTCTTTTTATGTATGCTGTGCACAAAAAAAACTATTGCATGAAACCAAATAGCAATACCCCATATCTCGCTATAGCGAGATATGGGGTATTGCTATTTGGTTTCAAAGTATTGCTACTTTCTTCTTATGATTCATATCCACTAAGACATCTTATCCATTTGTGGATAAAACTAAGACATCTTATCCATTTGTGGATAAAACTTCGACAGCAGCTAGGTCTAGAGGGAAGTTGTGAGCATTACGTTCATGCATTACTTCCATACCAAGGTTAGCACGGTTGATGATATCAGCCCAAGTGTTAATGACACGACCCTGACTGTCAACTACGGATTGGTTGAAATT…
TACATATATATTGTACATATATATTGTATATTGATCTAGATATAGGCTTTCCCTATATAAAATAAAAGAAAAAAAGGCTATATCCGTATACAATACAACTTTCTATGAAAATTATGAATATGATAACAAATACTATACAATACTAGATAGTATGGTAGAAAGAATTATATATAGTTCTTTCTACCATACTATCTCGGCTCAGATACTACTATCTCAGATACTTATTATCTCAGGTATTTATGATTCCAGCCAGATCATTTCATTTAAGACTTGGAGTTTGAATCTGTTTCTTTCATTTCTTCAATCATTGATAAGAACTAATGATTCAAGTTTCAGTCAAATTAATCATTTTGACTGACTGTTTTTACGTAGATGATAAGTAAAAAAGCAGTAGGAACT…
ATTGTCTAGACCCAATGGGACCGAATCTTATCAATTGATTTCAACACTGGATGATAATACAGATATTTATTTGGTGTAATATGGTATGATATGTGGCTCTTTCCGAACACACAAATGAAAGAACTGTTATGCGGATACATGATATCCGCATAAATACATGTATATGTAGCTGGTTCAAATTGGATTAGCGAATATTTAAAATAGAAAGTCAATGTATCTAACCAATTACTCCTAATGTTTCACATCAGAATAGTGCTAGTTGATGAAAGTTACTTTGATGAAAGTTACTTCGGGGTCAAGAAAGGTAAAGTCAAATTTGGGTTATTCGCTCAATTCCAATCAAATGCAACTGGATCTAATATAGTATGAATTGGCGATCAGAACATATATGGATAGAAC…
ATGATTCATCGAAATAATGAGTCACCCGTTCCATTGATATGGACACATCTGAGATCAACAAATGCTCGGGAGTTCCTCTATTCAATCCTTTTCCTTCTTCTTGTTGCTGGATATCTCGTTCGTATACATCTTCTCTTTGTTTCCCGAGCCTCTAGTGAGTTACAGACAGAGTTAGAAAAGATCAAATCTTTGATGATTCCATCATACATGATTGAGTTGCGAAAACTTTTGGATAGGTATCCTACATCTGAACTGAATTCTTTCTGGTTCTGGTTAAAGAATCTCTTTCTAGGTGCTCTGGAACAATTAGGAGATTCTCTGGAAGAAATACGGGCTTCTGGTGGCAACATGCTATTGGGTGGTGGTCCCGCTTATGGGGTCAAATCAATACGTTCTAAG…
CCTTTACTTCTAGGAACGAAGTATAAAGTTCATCTTCAACGAATCACACGTAGAGATATTGATAACACACATAGAGTTAATGGTATTTCATAACTAATAGATTGAGCAACAGCTCGCAGACCACCTGAAAAGGAATATTTATTATTCGATCCATATCCTGACATAAGAAGTCCAATAGGAGCAATACTTGAAATGGCGATCCATAAAGAAACACCTATACTGAGATCGGCTAAAACGAGGCGATACCCAAAAGGAATTACTAAATAACTTAGTAGAATTGATATGACCACTATAGACGGTCCAATACTAAACAAACGAACATTTCCTCTAGACGGGAGAAGGTCCTCTTTAAAAATTAGTTTAGTTCCATCCGCCAGAGCTTGAAGAATTCCCAAGGGG…
AAAATTATTGACTCTAGAGATATGGTAATATGGAGAAGACAAAATTGTTTGAAGCACGCACAGAACCGGAAGCGCCCCTTGTTTCAAAGAGAGGAGGACGGGTTATTCACATTTAATTTGATGGTCAGAGGCGAATTGAAAGCTAAGCAGTGGTAATTAAGATCCCCCCGGGGAAAAAGAGAGATGTCTCCTACGTTACCCGTAATATGTGGAAGTATCGACGTAATTTCATAGAGTCATTCGGTCTGAATGCTACATGAAGAACATAAGCCAGATGACGGAACGGGGAGACCTAGGATGTAGAAGATCATAACATGAGTGATTCAGCAGATTTGGATTCCTATATATCCACTCATGTGGTACTTCATCATACGATTTATATAAGATCCATCTGTCTAG…
>LY032 [organism=Hellenia oblonga] isolate 20082507 (IBSC) plastid, nearly complete genome
ATATTATATATAATATAGATTATATATGGATTATGACTTATGATATAGATTATGACTTATGTTATGTTTATTATTGTTATGTTAAGTCTTTTTATGTATGCTGTGCACAAAAAAAACTATTGCATGAAACCAAATAGCAATACCCCATATCTCGCTATAGCGAGATATGGGGTATTGCTATTTGGTTTCAAAGTATTGCTACTTTCTTCTTATGATTCATATCCATTAAGACATCTTATCCATTTGTGGATAAAACTTCAACAGCAGCTAGGTCTAGAGGGAAGTTGTGAGCATTACGTTCATGCATTACTTCCATACCAAGGTTAGCACGGTTGATGATATCAGCCCAAGTGTTAATGACACGACCCTGACTGTCAACTACGGATTGGTTGAAATTAA…
TTTCTAGTGGATTAGATTAGTATATGCCCATACTATTCTTGTCTTGCTCTATTGATTCTTTTGATAGATCTCGGAACCTATCCTATATATATAAATTCTAAGAAAGCTAGGAATTAGAAGAGTTGGCCTTCGATTATTTTGGATTGATCGAAATACGCATAAGTAGGTATAGCAAAAAAAATCGAATTGGACTGCTATTTTGATACTTAGATATACATCTAATCTATGTACATATATATTGTACATATATATTGTATATTGATCTAGATATAGGCTTTCCCTATATAAAATAAAAGAAAAAAAGGCTATATCCGTATACAATACAACTTTCTATGAAAATTATGAATATGATAACAAATACTATACAATACTAGATAGTATGGTAGAAAGAATTATATA…
ATATTTCATATTTCATTTTATATATTTTATATATTTCATATTTCATTTTATTTTCATTTTAAATTTAATAAATTCATTTTAAATTTAATAAATTCAATTTTAATAAGAAATAAGAATTTGAAATTTGAATAATAATATATAATTGAATTTGAATTTAGAATTCTCATTTTTTTAGAATATTTTATTTTTAGAATATAGAATATTTTAGAATATAAAATATATAGTTTCTATCTAATCATATAGAATAATAGCTTAATATTACTTATAATAGATATATCATAAGAGGATATCTTTTTAATAGATAGAAATAGTAAATCGAGGCACCTATTCTATGACAGATCTCAACTTACCCTCTATTTTTGTGCCTTTAGTGGGCCTAGTATTTCCGGCAATTGCAAT…
ATGATTCCATCATACATGATTGAGTTGCGAAAACTTTTGGATAGGTATCCTACATCTGAACTGAATTCTTTCTGGTTCTGGTTAAAGAATCTCTTTCTAGGTGCTCTGGAACAATTAGGAGATTCTCTGGAAGAAATACGGGCTTCTGGTGGCAACATGCTATTGGGTGGTGGTCCCGCTTATGGGGTCAAATCAATACGTTCTAAGAAGAAATATTTGAATATCAATCTCATCGATCTCATAAGTATCATACCAAATCCCATCAATCGAATTACTTTTTCGAGAAATACGAGACATCTAAGTCGTACAAGTAAAGAGATCTATTCATTGATAAGAAAAAGAAAAAAGGTGAACGGTGATTGGATTGATGAGAAAATAGAATCCTGGGTCGCGAACAGT…
TTCATAAATGGTGATAAGAATTCCATCCAAATGGACGGATATGAATGGAAAAAAGAATAAATAAAGATCCTTTTTTTCATTCGATTATTACATTCTATTTCTTTTGTTCCTGTTCTTCTATCTCAGAAGAGGATACTTTGAAAAAATAAATAAATAAAGGATTAATTCGTTCGGGATAGTTATTTCTTTAATCAGTGAATAGGAGCATACTCTAGATCGGAATCGTAGGGAAGTACTGTTTGATCATTTCTACCAACTTAAAACCCCTATTTTGATTCGTTTTATGCAGAAATATCTTTTTTTTTTGATACCTTACATTATCTCCATTACTAATCCTTTGTGCACTTTTGTGTTCCTAACTGTCCACTGATTTTTGATTGATCTACGACATGTTAATAA…
GTAATAGCTATGAATAGTCATCGACTCCCGGGAAAGGGTAGAAGAATGGGACCTAGTATGGGACATACAATGCATTACAGACGTATGATCATTACGCTTCAACCGGGTTATTCTATTCCACCTCTTATAGAGAAAAGAACTTAAAGCAAAATACTTAATAACACGGCGATACATTTATACAAAACTTCTACCCCGAGCACACGCAATGGAGCCGTAAACAGTCAAGTGAAATCCAATCCACGAAATAATTTGATCTATGGACAGCATCGTTGTAGTAAAGGTCGTAATGCCAGAGGAATCATTACCGCACGGCATAGAGGGGGAGGTCATAAGCGTCTATACCGTAAAATCGATTTTCGACGGAATAAAAAAGACATATCTGGTAGAATCGTAACCATA…
>LY040 [organism=Parahellenia yunnanensis] isolate 20090406 (IBSC) plastid, nearly complete genome
ATAGTATAAATTATATATATTATAGTATAAATTATATATATAGTATAAATTATATATAGATTATGACTTATGTTATGTTTATTATTGTTATGTTAAGTCTTTTTATGTATGCTGTGCACAAAAAAAACTATTGCATGAAACCAAATAGCAATACCCCATATCTCGCTATAGCGAGATATGGGGTATTGCTATTTGGTTTCAAAGTATTGCTACTTTCTTCTTATGATTCATATCCACTAAGACATCTTATCCATTTGTGGATAAAACTAAGACATCTTATCCATTTGTGGATAAAACTTCAACAGCAGCTAGGTCTAGAGGGAAGTTGTGAGCATTACGTTCATGCATTACTTCCATACCAAGGTTAGCACGGTTGATGATATCAGCCCAAGTGTTAAT…
TAGATATAGGCTTTCCCTATATAAAATAAAAGAAAAAAAGGCTATATCCGTATACAATACAACTTTCTATGAAAATTATGAATATGATAACAAATACTATACAATACTAGATAGTATGGTAGAAAGAATTATATATAGTTCTTTCTACCATACTATCTCGGCTCAGATACTACTATCTCAGATACTTATTATCTCAGGTATTTATGATTCCAGCCAGATCATTTCATTTAAGACTTGGAGTTTGAATCTGTTTCTTTCATTTCTTCAATCATTGATAAGAACTAATGATTCAAGTTTCAGTCAAATTAATCATTTTGACTGACTGTTTTTACGTAGATGATAAGTAAAAAAGCAGTAGGAACTAGAATGAACAGTGCAGTAGCAATAAATGCTAGAATA…
AGAATATTTTAGAATATAAAATATATAGTTTCTATCTAATCATATAGAATAATAGCTTAATATTACTTATAATAGATATATCATAAGAGGATATCTTTTTAATAGATAGAAATAGTAAATCGAGGCACCTATTCTATGACAGATCTCAACTTACCCTCTATTTTTGTGCCTTTAGTGGGCCTAGTATTTCCGGCAATTGCAATGGTTTCTTTATTTCTTCATGTCCAAAAAAATAAGATTGTCTAGACCCAATGGGACCGAATCTTATCAATTGATTTCAACACTGGATGATAATACAGATATTTATTTGGTGTAATATGGTATGATATGTGGCTCTTTCCGAACACACAAATGAAAGAACTGTTATGCGGATACATGATATCCGCATAAATACATGTA…
CAAATCTCTCAAAATGGAATCTGTTCCAAACATATATGCCATGGTTCCTTACTTCGACAGGGTGCAAATATCTAAATTTCACCCTTTTAGATACTTTTTCAGACCCATTGCCGATACTAAGTAGCAGTCACAAATTTGTATCCATTTTTCATGGTATTATGCATGGATCAGATATATCATGGCCAATTCCTCAGAAGATTCTTCCACAATGGACTCTGATAAGTGAGATTTCGAGTAAGTGTTTACAGAATCTTCTTCTGTCCGAAGAAATGATTCATCGAAATAATGAGTCACCCGTTCCATTGATATGGACACATCTGAGATCAACAAATGCTCGGGAGTTCCTCTATTCAATCCTTTTCCTTCTTCTTGTTGCTGGATATCTCGTTCGTATACATC…
AATAAATAAAGGATTAATTCGTTCGGGATAGTTATTTCTTTAATCAGTGAATAGGAGCATACTCTAGATCGGAATCGTAGGGAAGTACTGTTTGATCATTTCTACCAACTTAAAACCCCTATTTTGATTCGTTTTATGCAGAAATATCTCTTTTTTTGATACCTTACATTATCTCCATTACTAATCCTTTGTGCACTTTTGTGTTCCTAACTGTCCACTGATTTTTGATTGATCTACGACATGTTAATAAATACAAGACAGTAATGAAAACTCGATACAGTACAGTTGATCTTTTACACCCGCTTCAAGATATGATGACTAATGAAAGAATCTCAATCTTGGGGTAAACAGTTTACACTGCTTATGTTTACTTCAACTTTATTCTTGTACATATGAAAT…
GCACACGCAATGGAGCCGTAAACAGTCAAGTGAAATCCAATCCACGAAATAATTTGATCTATGGACAGCATCGTTGTAGTAAAGGTCGTAATGCCAGAGGAATCATTACCGCACGGCATAGAGGGGGAGGTCATAAGCGTCTATACCGTAAAATCGATTTTCGACGGAATAAAAAAGACATATCTGGTAGAATCGTAACCATAGAATACGACCCTAATCGAAATGCATACATTTGTCTCATACACTATGGGGATGGTGAGAAGAGATATATTTTACATCCCAGAGGGGCTATAATTGGAGATACCATTGTTTCTGGTACAGAAGTTCCTATATCAATGGGAAATGCCCTACCTTTGAGTGCGGTTTGAACTATTGATTTACGTAATTGGAAGTAACCAA…
>LY046 [organism=Hellenia viridis] isolate 20082501 (IBSC) plastid, nearly complete genome
ATATTATATATAATAATATATAATATAGATTATATATAGATTATGACTTATGATATAGATTATGACTTATGTTATGTTTATTATTGTTATGTTAAGTCTTTTTATGTATGCTGTGCACAAAAAAAACTATTGCATGAAACCAAATAGCAATACCCCATATCTCGCTATAGCGAGATATGGGGTATTGCTATTTGGTTTCAAAGTATTGCTACTTTCTTCTTATGATTCATATCCATTAAGACATCTTATCCATTTGTGGATAAAACTTCAACAGCAGCTAGGTCTAGAGGGAAGTTGTGAGCATTACGTTCATGCATTACTTCCATACCAAGGTTAGCACGGTTGATGATATCAGCCCAAGTGTTAATGACACGACCCTGACTGTCAACTACGGATTGG…
GTCTTGCTCTATTGATTCTTTTGATAGATCTCGGAACCTATCCTATATATATAAATTCTAAGAAAGCTAGGAATTAGAAGAGTTGGCCTTCGATTATTTTGGATTGATCGAAATACGCATAAGTAGGTATAGCAAAAAAAATCGAATTGGACTGCTATTTTGATACTTAGATATACATCTAATCTATGTACATATATATTGTACATATATATTGTATATTGATCTAGATATAGGCTTTCCCTATATAAAATAAAAGAAAAAAAGGCTATATCCGTATACAATACAACTTTCTATGAAAATTATGAATATGATAACAAATACTATACAATACTAGATAGTATGGTAGAAAGAATTATATATAGTTCTTTCTACCATACTATCTCGGCTCAGATACTACTA…
TTTTTAGAATATTTTATTTTTAGAATATAGAATATTTTAGAATATAAAATATATAGTTTCTATCTAATCATATAGAATAATAGCTTAATATTACTTATAATAGATATATCATAAGAGGATATCTTTTTAATAGATAGAAATAGTAAATCGAGGCACCTATTCTATGACAGATCTCAACTTACCCTCTATTTTTGTGCCTTTAGTGGGCCTAGTATTTCCGGCAATTGCAATGGTTTCTTTATTTCTTCATGTCCAAAAAAATAAGATTGTCTAGACCCAATGGGACCGAATCTTATCAATTGATTTCAACACTGGATGATAATACAGATATTTATTTGGTGTAATATGGTATGATATGTGGCTCTTTCCGAACACACAAATGAAAGAACTGTTATGCGG…
CTTTTTCAAATCTCTCAAAATGGAATCTGTTCCAAACATATATGCCATGGTTCCTTACTTCGACAGGGTGCAAATATCTAAATTTCACCCTTTTAGATACTTTTTCAGACCCATTGCCGATACTAAGTAGCAGTCACAAATTTGTATCCATTTTTCATGGTATTATGCATGGATCAGATATATCATGGCCAATTCCTCAGAAGATTCTTCCACAATGGACTCTGATAAGTGAGATTTCGAGTAAGTGTTTACAGAATCTTCTTCTGTCCGAAGAAATGATTCATCGAAATAATGAGTCACCCGTTCCATTGATATGGACACATCTGAGATCAACAAATGCTCGGGAGTTCCTCTATTCAATCCTTTTCCTTCTTCTTGTTGCTGGATATCTCGTTCGTA…
AATAAAAAAAAGTGCTTCGGAATTCATCTCATCCCTTATAATATAATCAAAATCAAAGTGTATTTTTCGGTAATAACTTAACCCTTCAATAAAATACTTGTTATATCTTTAAACATCCAAAAAATTTTAAGAAAAGATAAAGAATGGGAGGAATTTTGTTCATAAATGGTGATAAGAATTCCATCCAAATGGACGGATATGAATGGAAAAAAGAATAAATAAAGATCCTTTTTTTCATTCGATTATTACATTCTATTTCTTTTGTTCCTGTTCTTCTATCTCAGAAGAGGATACTTTGAAAAAATAAATAAATAAAGGATTAATTCGTTCGGGATAGTTATTTCTTTAATCAGTGAATAGGAGCATACTCTAGATCGGAATCGTAGGGAAGTACTGTTT…
AACAATCAATATACTTCTAATGTCGAATCAGGATCAACTAGGACAGAAATAAAGCATTGGGTCGAACTCTTCTTTGGTGTCAAGGTAATAGCTATGAATAGTCATCGACTCCCGGGAAAGGGTAGAAGAATGGGACCTAGTATGGGACATACAATGCATTACAGACGTATGATCATTACGCTTCAACCGGGTTATTCTATTCCACCTCTTATAGAGAAAAGAACTTAAAGCAAAATACTTAATAACACGGCGATACATTTATACAAAACTTCTACCCCGAGCACACGCAATGGAGCCGTAAACAGTCAAGTGAAATCCAATCCACGAAATAATTTGATCTATGGACAGCATCGTTGTAGTAAAGGTCGTAATGCCAGAGGAATCATTACCGCACGGCAT…
>LY047 [organism=Hellenia deliniana] isolate 20091003 (IBSC) plastid, nearly complete genome
ATATTATATATAATATAGATTATATATAGATTATGACTTATGATATAGATTATGACTTATGTTATGTTTATTATTGTTATGTTAAGTCTTTTTATGTATGCTGTGCACAAAAAAAACTATTGCATGAAACCAAATAGCAATACCCCATATCTCGCTATAGCGAGATATGGGGTATTGCTATTTGGTTTCAAAGTATTGCTACTTTCTTCTTATGATTCATATCCATTAAGACATCTTATCCATTTGTGGATAAAACTTCAACAGCAGCTAGGTCTAGAGGGAAGTTGTGAGCATTACGTTCATGCATTACTTCCATACCAAGGTTAGCACGGTTGATGATATCAGCCCAAGTGTTAATGACACGACCCTGACTGTCAACTACGGATTGGTTGAAATTAA…
CCGCTATTCTATTCTAATAATATTGATTACGGCAATACATACTTTCTATTGGAAGTGACTAGTTGTTGTCCAAAGAAAAGAAGTTCTACACATAATAAGATTAGATCTTTCTTCCGTTAATAAGATTAGATCAGATCTTTCTTCCGTTCCGCGATACGTGGATCGCGCATTTCGCCTTTCTTTTAGGCCCTAGAAAATTTTGATGCTTTTTTTACTCATCTGATGTCATGTTTAAGCATAAAAAATTGGGAGGGGCTACTCTATTAATCTACTCCTTTTCCAAATCTGAAGAAGTTATCATAGATCATAGAATAGAACTCCGCGGAGTTCTATTCTGTTAATGGATCAAGCAATGACTTCTTGGGATGGGAAATCTAACAAAATAAAAAGATTCTTTGA…
TATTTTATATATATTTTATATATTTATTTAGATATTTTATATATATTTTATATATTTATTTAGATATTTTATATATATTTTATATATTTATTTAGATATATTTATATATATATATATTTAGATATATATATTATTAGATATATATATTATTTATTAGATATTTATTAGATATATATTAGATATATATATCATATATATTTAGATATATATATATTATATTATTAGATATATATATTATTTATTAGATATATATTTTATATTTATTATAGTATTATGTATTATTTTANNNNNNNNNNNNNNNNNNNNTATATTAATATATCATTTATGAATTTATATTTTATATATAATTTAATATAATTTAATATATTATTTATATTATTTATATATTAATATATATGT…
TATTTCTCAATGATATTCCATGATCGAGACAATTGGCTGAATCCCGTGAAACCATTTCATAGAAGTTCATTGATATCTTCTTTTTATAAAGCAAATCGACTTCGATTCTTGAATGATCCAAATCACTTCTGGTTCTATTGTAACAAAAGATTCCCTTTTTATGTGGAAAAGACCCGTATCAATAATTATGATCTTACATATGGACAATTCCTCACTATCTTGTTCATTCGCAACAAAATATTTTCTTTGTGCGTCGGTAAAAAAAAACATATTTTTTTGGAGAGAGAGACTATTTCACCAATCGAGTCACAGGTATCTGACATATTCATACCTAACGATTTTTCACAAAGTGGTGACGAAACGTATAACTTGTACAAGTACAAATCTTTCCATTTTCCA…
ATATTTCTTTCCAATCTCCAATCAACAACGGGTAGATCTATTGGGCATACACGAACACATACTTCACAAACAATACATTTATCAAATTCAAAGTGAATTCGACCGCGAAAACGCTCTGACGTAATTGATTTTTCATAAGGATATTGAATAGTTATAGGTAAACGGTTTGTGTGGCATAAAGTAATTATGAAACTTTGACCAATGTACCTTGCAGCTCGTATTGTTTGTTGACCATAATTCATGAACCCAGTTACCATGGGGAACATATTGTAGATATCCATAAATAAATTGATGTTTCTTTCTCTTGTTTGTTTCTTTCTCTTGTTTGAAAGAGGTTATGAATCTAGAATATTGGTATCGTATTCGGTTATTTTATTTATAATGAAACAAGTTGGGAAG…
AGTCTTTCCCTAAGATTTCGAATAGCTGTCCCGAATTCAAGTTGATTATGTTTCGCTTCTTCCTCGGAGAAAAACGATCAAACAATTCCCAATCATGGTCCTTGCGGATCGGATCATCCGTATAGGATAAAAAAAGAAACTCCAGATATTTGCTATCTTTCTCTTTGAATGAGATCTCAATTCCAGCTACGGTTTCATTAGATATCTTACAACTAGAATCCCTCTTTTTTCCGATCCGGTTCCTCCACCACCGCGAACTCCGGTTAGATTCAGGCATGATACACTTTTTATTTATTGGGAGAACCCAAGTACTCTCTTGCGGATCCATGAAACAACTCTCAGAAATCTTTTTCCCTTTTGGAAGATACAGGAGCGAAACAATCAACCTATTGATATTGG…
>LY061 [organism=Parahellenia malipoensis] isolate 20091401 (IBSC) plastid, nearly complete genome
ATAGTATAAATTATATATAGATTATGACTTATGTTATGTTTATTATTGTTATGTTAAGTCTTTTTATGTATGCTGTGCACAAAAAAAACTATTGCATGAAACCAAATAGCAATACCCCATATCTCGCTATAGCGAGATATGGGGTATTGCTATTTGGTTTCAAAGTATTGCTACTTTCTTCTTATGATTCATATCCACTAAGACATCTTATCCATTTGTGGATAAAACTAAGACATCTTATCCATTTGTGGATAAAACTTCGACAGCAGCTAGGTCTAGAGGGAAGTTGTGAGCATTACGTTCATGCATTACTTCCATACCAAGGTTAGCACGGTTGATGATATCAGCCCAAGTGTTAATGACACGACCCTGACTGTCAACTACGGATTGGTTGAAATT…
AGATATACATCTAATCTATGTACATATATATTGTACATATATATTGTATATTGATCTAGATATAGGCTTTCCCTATATAAAATAAAAGAAAAAAAGGCTATATCCGTATACAATACAACTTTCTATGAAAATTATGAATATGATAACAAATACTATACAATACTAGATAGTATGGTAGAAAGAATTATATATAGTTCTTTCTACCATACTATCTCGGCTCAGATACTACTATCTCAGATACTTATTATCTCAGGTATTTATGATTCCAGCCAGATCATTTCATTTAAGACTTGGAGTTTGAATCTGTTTCTTTCATTTCTTCAATCATTGATAAGAACTAATGATTCAAGTTTCAGTCAAATTAATCATTTTGACTGACTGTTTTTACGTAGATGATAA…
GATATATCATAAGAGGATATCTTTTTAATAGATAGAAATAGTAAATCGAGGCACCTATTCTATGACAGATCTCAACTTACCCTCTATTTTTGTGCCTTTAGTGGGCCTAGTATTTCCGGCAATTGCAATGGTTTCTTTATTTCTTCATGTCCAAAAAAATAAGATTGTCTAGACCCAATGGGACCGAATCTTATCAATTGATTTCAACACTGGATGATAATACAGATATTTATTTGGTGTAATATGGTATGATATGTGGCTCTTTCCGAACACACAAATGAAAGAACTGTTATGCGGATACATGATATCCGCATAAATACATGTATATGTAGCTGGTTCAAATTGGATTAGCGAATATTTAAAATAGAAAGTCAATGTATCTAACCAATTACTCCTAAT…
GTAAGTGTTTACAGAATCTTCTTCTGTCCGAAGAAATGATTCATCGAAATAATGAGTCACCCGTTCCATTGATATGGACACATCTGAGATCAACAAATGCTCGGGAGTTCCTCTATTCAATCCTTTTCCTTCTTCTTGTTGCTGGATATCTCGTTCGTATACATCTTCTCTTTGTTTCCCGAGCCTCTAGTGAGTTACAGACAGAGTTAGAAAAGATCAAATCTTTGATGATTCCATCATACATGATTGAGTTGCGAAAACTTTTGGATAGGTATCCTACATCTGAACTGAATTCTTTCTGGTTCTGGTTAAAGAATCTCTTTCTAGGTGCTCTGGAACAATTAGGAGATTCTCTGGAAGAAATACGGGCTTCTGGTGGCAACATGCTATTGGGTGGTG…
AAAGAATAAATAAAGATCCTTTTTTTCATTCGATTATTACATTCTATTTCTTTTGTTCCTGTTCTTCTATCTCAGAAGAGGGTACTTTGAAAAAATAAATAAATAAAGGATTAATTCGTTCGGGATAGTTATTTCTTTAATCAGTGAATAGGAGCATACTCTAGATCGGAATCGTAGGGAAGTACTGTTTGATCATTTCTACCAACTTAAAACCCCTATTTTGATTCGTTTTATGCAGAAATATCTCTTTTTTTGATACCTTACATTATCTCCATTACTAATCCTTTGTGCACTTTTGTGTTCCTAACTGTCCACTGATTTTTGATTGATCTACGACATGTTAATAAATACAAGACAGTAATGAAAACTCCATACAGTACAGTTGATCTTTTACACCCG…
